# Supplementary material for: Succession of Gut Microbial Structure in Twin Giant Pandas During the Dietary Change Stage and Its Role in Polysaccharide Metabolism
Source: Front Microbiol. 2020 Sep 22;11:551038. doi: 10.3389/fmicb.2020.551038 (PMC7537565; doi:10.3389/fmicb.2020.551038)
Supplement: Supplementary Data Sheet 2 — The KEGG and CAZy annotations of gut functional microbes in giant panda. [file Data_Sheet_2.xlsx]

## Sheet: CAZy基因集（寻找多糖代谢功能微生物所用表格）
DATASHEET 2: The KEGG and CAZy annotations of gut functional microbes in giant panda.
Domain	Kingdom	Phylum	Class	Order	Family	Genus	Species	KEGG_Gene	KO	KO_description	KEGG_Pathway	KEGG_Path_description	KEGG_Enzyme	KEGG_En_description	KEGG_Modules	KEGG_Mo_description	KEGG_Level1	KEGG_Level2	CAZY_Family	CAZY_Class	CAZY_Cl_description	CAZY_Fa_description
d__Bacteria	k__unclassified_d__Bacteria	p__Firmicutes	c__Clostridia	o__Clostridiales	f__Clostridiaceae	g__Clostridium	s__Clostridium_disporicum	tur:AT726_03390	K00012	UDPglucose 6-dehydrogenase [EC:1.1.1.22]	ko00040;ko00053;ko00520	Pentose and glucuronate interconversions;Ascorbate and aldarate metabolism;Amino sugar and nucleotide sugar metabolism	1.1.1.22	UDP-glucose 6-dehydrogenase	M00014	Glucuronate pathway (uronate pathway)	Metabolism;Metabolism;Metabolism	Carbohydrate metabolism;Carbohydrate metabolism;Carbohydrate metabolism	GH4	GH	Glycoside Hydrolases	maltose-6-phosphate glucosidase (EC 3.2.1.122); alpha-glucosidase (EC 3.2.1.20); alpha-galactosidase (EC 3.2.1.22); 6-phospho-beta-glucosidase (EC 3.2.1.86); alpha-glucuronidase (EC 3.2.1.139); alpha-galacturonase (EC 3.2.1.67); palatinase (EC 3.2.1.-)
d__Bacteria	k__unclassified_d__Bacteria	p__Firmicutes	c__Clostridia	o__Clostridiales	f__Clostridiaceae	g__Clostridium	s__Clostridium_sp._JCC	tur:AT726_03390	K00012	UDPglucose 6-dehydrogenase [EC:1.1.1.22]	ko00040;ko00053;ko00520	Pentose and glucuronate interconversions;Ascorbate and aldarate metabolism;Amino sugar and nucleotide sugar metabolism	1.1.1.22	UDP-glucose 6-dehydrogenase	M00014	Glucuronate pathway (uronate pathway)	Metabolism;Metabolism;Metabolism	Carbohydrate metabolism;Carbohydrate metabolism;Carbohydrate metabolism	GH4	GH	Glycoside Hydrolases	maltose-6-phosphate glucosidase (EC 3.2.1.122); alpha-glucosidase (EC 3.2.1.20); alpha-galactosidase (EC 3.2.1.22); 6-phospho-beta-glucosidase (EC 3.2.1.86); alpha-glucuronidase (EC 3.2.1.139); alpha-galacturonase (EC 3.2.1.67); palatinase (EC 3.2.1.-)
d__Bacteria	k__unclassified_d__Bacteria	p__Firmicutes	c__Bacilli	o__Lactobacillales	f__Streptococcaceae	g__Lactococcus	s__Lactococcus_lactis	lgv:LCGL_0444	K00012	UDPglucose 6-dehydrogenase [EC:1.1.1.22]	ko00040;ko00053;ko00520	Pentose and glucuronate interconversions;Ascorbate and aldarate metabolism;Amino sugar and nucleotide sugar metabolism	1.1.1.22	UDP-glucose 6-dehydrogenase	M00014	Glucuronate pathway (uronate pathway)	Metabolism;Metabolism;Metabolism	Carbohydrate metabolism;Carbohydrate metabolism;Carbohydrate metabolism	GH4	GH	Glycoside Hydrolases	maltose-6-phosphate glucosidase (EC 3.2.1.122); alpha-glucosidase (EC 3.2.1.20); alpha-galactosidase (EC 3.2.1.22); 6-phospho-beta-glucosidase (EC 3.2.1.86); alpha-glucuronidase (EC 3.2.1.139); alpha-galacturonase (EC 3.2.1.67); palatinase (EC 3.2.1.-)
d__Bacteria	k__unclassified_d__Bacteria	p__Proteobacteria	c__Gammaproteobacteria	o__Enterobacteriales	f__Enterobacteriaceae	g__Escherichia	s__Escherichia_coli	ebe:B21_01916	K00012	UDPglucose 6-dehydrogenase [EC:1.1.1.22]	ko00040;ko00053;ko00520	Pentose and glucuronate interconversions;Ascorbate and aldarate metabolism;Amino sugar and nucleotide sugar metabolism	1.1.1.22	UDP-glucose 6-dehydrogenase	M00014	Glucuronate pathway (uronate pathway)	Metabolism;Metabolism;Metabolism	Carbohydrate metabolism;Carbohydrate metabolism;Carbohydrate metabolism	GH4	GH	Glycoside Hydrolases	maltose-6-phosphate glucosidase (EC 3.2.1.122); alpha-glucosidase (EC 3.2.1.20); alpha-galactosidase (EC 3.2.1.22); 6-phospho-beta-glucosidase (EC 3.2.1.86); alpha-glucuronidase (EC 3.2.1.139); alpha-galacturonase (EC 3.2.1.67); palatinase (EC 3.2.1.-)
d__Bacteria	k__unclassified_d__Bacteria	p__Firmicutes	c__Erysipelotrichia	o__Erysipelotrichales	f__Erysipelotrichaceae	g__unclassified_f__Erysipelotrichaceae	s__[Eubacterium]_dolichum	efu:HMPREF0351_11959	K00012	UDPglucose 6-dehydrogenase [EC:1.1.1.22]	ko00040;ko00053;ko00520	Pentose and glucuronate interconversions;Ascorbate and aldarate metabolism;Amino sugar and nucleotide sugar metabolism	1.1.1.22	UDP-glucose 6-dehydrogenase	M00014	Glucuronate pathway (uronate pathway)	Metabolism;Metabolism;Metabolism	Carbohydrate metabolism;Carbohydrate metabolism;Carbohydrate metabolism	GH4	GH	Glycoside Hydrolases	maltose-6-phosphate glucosidase (EC 3.2.1.122); alpha-glucosidase (EC 3.2.1.20); alpha-galactosidase (EC 3.2.1.22); 6-phospho-beta-glucosidase (EC 3.2.1.86); alpha-glucuronidase (EC 3.2.1.139); alpha-galacturonase (EC 3.2.1.67); palatinase (EC 3.2.1.-)
d__Bacteria	k__unclassified_d__Bacteria	p__Firmicutes	c__Clostridia	o__Clostridiales	f__Clostridiaceae	g__Clostridium	s__Clostridium_perfringens	cpe:CPE0191	K01197	hyaluronoglucosaminidase [EC:3.2.1.35]	ko00531	Glycosaminoglycan degradation	3.2.1.35	hyaluronoglucosaminidase	M00076	Dermatan sulfate degradation	Metabolism	Glycan biosynthesis and metabolism	GH84	GH	Glycoside Hydrolases	N-acetyl beta-glucosaminidase (EC 3.2.1.52); hyaluronidase (EC 3.2.1.35); [protein]-3-O-(GlcNAc)-L-Ser/Thr beta-N-acetylglucosaminidase (EC 3.2.1.169)
d__Bacteria	k__unclassified_d__Bacteria	p__Firmicutes	c__Bacilli	o__Lactobacillales	f__Streptococcaceae	g__Streptococcus	s__Streptococcus_oralis	sor:SOR_1642	K12373	hexosaminidase [EC:3.2.1.52]	ko00511;ko00513;ko00520;ko00531;ko00603;ko00604;ko04142	Other glycan degradation;Various types of N-glycan biosynthesis;Amino sugar and nucleotide sugar metabolism;Glycosaminoglycan degradation;Glycosphingolipid biosynthesis - globo and isoglobo series;Glycosphingolipid biosynthesis - ganglio series;Lysosome	3.2.1.52	beta-N-acetylhexosaminidase	M00079	Keratan sulfate degradation	Metabolism;Metabolism;Metabolism;Metabolism;Metabolism;Metabolism;Cellular Processes	Glycan biosynthesis and metabolism;Glycan biosynthesis and metabolism;Carbohydrate metabolism;Glycan biosynthesis and metabolism;Glycan biosynthesis and metabolism;Glycan biosynthesis and metabolism;Transport and catabolism	GH84	GH	Glycoside Hydrolases	N-acetyl beta-glucosaminidase (EC 3.2.1.52); hyaluronidase (EC 3.2.1.35); [protein]-3-O-(GlcNAc)-L-Ser/Thr beta-N-acetylglucosaminidase (EC 3.2.1.169)
d__Bacteria	k__unclassified_d__Bacteria	p__Firmicutes	c__Clostridia	o__Clostridiales	f__Clostridiaceae	g__Clostridium	s__Clostridium_celatum	cpe:CPE1523	K01197	hyaluronoglucosaminidase [EC:3.2.1.35]	ko00531	Glycosaminoglycan degradation	3.2.1.35	hyaluronoglucosaminidase	M00076	Dermatan sulfate degradation	Metabolism	Glycan biosynthesis and metabolism	CBM32	CBM	Carbohydrate-Binding Modules	Binding to galactose and lactose has been demonstrated for the module of Micromonospora viridifaciens sialidase (PMID: 16239725). Binding to polygalacturonic acid has been shown for a Yersinia member (PMID: 17292916). Binding to LacNAc (beta-D-galactosyl-1,4-beta-D-N-acetylglucosamine) has been shown for an N-acetylglucosaminidase from Clostridium perfingens (PMID: 16990278).
d__Bacteria	k__unclassified_d__Bacteria	p__Firmicutes	c__Clostridia	o__Clostridiales	f__Clostridiaceae	g__Clostridium	s__Clostridium_perfringens	cpe:CPE0191	K01197	hyaluronoglucosaminidase [EC:3.2.1.35]	ko00531	Glycosaminoglycan degradation	3.2.1.35	hyaluronoglucosaminidase	M00076	Dermatan sulfate degradation	Metabolism	Glycan biosynthesis and metabolism	CBM32	CBM	Carbohydrate-Binding Modules	Binding to galactose and lactose has been demonstrated for the module of Micromonospora viridifaciens sialidase (PMID: 16239725). Binding to polygalacturonic acid has been shown for a Yersinia member (PMID: 17292916). Binding to LacNAc (beta-D-galactosyl-1,4-beta-D-N-acetylglucosamine) has been shown for an N-acetylglucosaminidase from Clostridium perfingens (PMID: 16990278).
d__Bacteria	k__unclassified_d__Bacteria	p__Firmicutes	c__Clostridia	o__Clostridiales	f__Clostridiaceae	g__Clostridium	s__Clostridium_perfringens	cpe:CPE1279	K01197	hyaluronoglucosaminidase [EC:3.2.1.35]	ko00531	Glycosaminoglycan degradation	3.2.1.35	hyaluronoglucosaminidase	M00076	Dermatan sulfate degradation	Metabolism	Glycan biosynthesis and metabolism	CBM32	CBM	Carbohydrate-Binding Modules	Binding to galactose and lactose has been demonstrated for the module of Micromonospora viridifaciens sialidase (PMID: 16239725). Binding to polygalacturonic acid has been shown for a Yersinia member (PMID: 17292916). Binding to LacNAc (beta-D-galactosyl-1,4-beta-D-N-acetylglucosamine) has been shown for an N-acetylglucosaminidase from Clostridium perfingens (PMID: 16990278).
d__Bacteria	k__unclassified_d__Bacteria	p__Firmicutes	c__Clostridia	o__Clostridiales	f__Clostridiaceae	g__Clostridium	s__Clostridium_celatum	cpf:CPF_0184	K01197	hyaluronoglucosaminidase [EC:3.2.1.35]	ko00531	Glycosaminoglycan degradation	3.2.1.35	hyaluronoglucosaminidase	M00076	Dermatan sulfate degradation	Metabolism	Glycan biosynthesis and metabolism	GH84	GH	Glycoside Hydrolases	N-acetyl beta-glucosaminidase (EC 3.2.1.52); hyaluronidase (EC 3.2.1.35); [protein]-3-O-(GlcNAc)-L-Ser/Thr beta-N-acetylglucosaminidase (EC 3.2.1.169)
d__Bacteria	k__unclassified_d__Bacteria	p__Firmicutes	c__Clostridia	o__Clostridiales	f__Clostridiaceae	g__Clostridium	s__Clostridium_baratii	cbv:U729_414	K01197	hyaluronoglucosaminidase [EC:3.2.1.35]	ko00531	Glycosaminoglycan degradation	3.2.1.35	hyaluronoglucosaminidase	M00076	Dermatan sulfate degradation	Metabolism	Glycan biosynthesis and metabolism	CBM32	CBM	Carbohydrate-Binding Modules	Binding to galactose and lactose has been demonstrated for the module of Micromonospora viridifaciens sialidase (PMID: 16239725). Binding to polygalacturonic acid has been shown for a Yersinia member (PMID: 17292916). Binding to LacNAc (beta-D-galactosyl-1,4-beta-D-N-acetylglucosamine) has been shown for an N-acetylglucosaminidase from Clostridium perfingens (PMID: 16990278).
d__Bacteria	k__unclassified_d__Bacteria	p__Proteobacteria	c__Gammaproteobacteria	o__Pseudomonadales	f__Moraxellaceae	g__Acinetobacter	s__Acinetobacter_sp._NCu2D-2	aci:ACIAD0072	K00012	UDPglucose 6-dehydrogenase [EC:1.1.1.22]	ko00040;ko00053;ko00520	Pentose and glucuronate interconversions;Ascorbate and aldarate metabolism;Amino sugar and nucleotide sugar metabolism	1.1.1.22	UDP-glucose 6-dehydrogenase	M00014	Glucuronate pathway (uronate pathway)	Metabolism;Metabolism;Metabolism	Carbohydrate metabolism;Carbohydrate metabolism;Carbohydrate metabolism	GH4	GH	Glycoside Hydrolases	maltose-6-phosphate glucosidase (EC 3.2.1.122); alpha-glucosidase (EC 3.2.1.20); alpha-galactosidase (EC 3.2.1.22); 6-phospho-beta-glucosidase (EC 3.2.1.86); alpha-glucuronidase (EC 3.2.1.139); alpha-galacturonase (EC 3.2.1.67); palatinase (EC 3.2.1.-)
d__Bacteria	k__unclassified_d__Bacteria	p__Firmicutes	c__Clostridia	o__Clostridiales	f__Clostridiaceae	g__Clostridium	s__Clostridium_perfringens	cpf:CPF_1442	K01197	hyaluronoglucosaminidase [EC:3.2.1.35]	ko00531	Glycosaminoglycan degradation	3.2.1.35	hyaluronoglucosaminidase	M00076	Dermatan sulfate degradation	Metabolism	Glycan biosynthesis and metabolism	GH84	GH	Glycoside Hydrolases	N-acetyl beta-glucosaminidase (EC 3.2.1.52); hyaluronidase (EC 3.2.1.35); [protein]-3-O-(GlcNAc)-L-Ser/Thr beta-N-acetylglucosaminidase (EC 3.2.1.169)
d__Bacteria	k__unclassified_d__Bacteria	p__Firmicutes	c__Clostridia	o__Clostridiales	f__Clostridiaceae	g__Clostridium	s__Clostridium_perfringens	cpe:CPE1523	K01197	hyaluronoglucosaminidase [EC:3.2.1.35]	ko00531	Glycosaminoglycan degradation	3.2.1.35	hyaluronoglucosaminidase	M00076	Dermatan sulfate degradation	Metabolism	Glycan biosynthesis and metabolism	GH119	GH	Glycoside Hydrolases	alpha-amylase (EC 3.2.1.1)
d__Bacteria	k__unclassified_d__Bacteria	p__Firmicutes	c__Clostridia	o__Clostridiales	f__Clostridiaceae	g__Clostridium	s__Clostridium_butyricum	cbut:ATN24_16165	K01448	N-acetylmuramoyl-L-alanine amidase [EC:3.5.1.28]	ko01503	Cationic antimicrobial peptide (CAMP) resistance	3.5.1.28	N-acetylmuramoyl-L-alanine amidase	M00727	Cationic antimicrobial peptide (CAMP) resistance, N-acetylmuramoyl-L-alanine amidase AmiA and AmiC	Human Diseases	Drug resistance: Antimicrobial	GH73	GH	Glycoside Hydrolases	lysozyme (EC 3.2.1.17); mannosyl-glycoprotein endo-beta-N-acetylglucosaminidase (EC 3.2.1.96); peptidoglycan hydrolase with endo-beta-N-acetylglucosaminidase specificity (EC 3.2.1.-)
d__Bacteria	k__unclassified_d__Bacteria	p__Firmicutes	c__Clostridia	o__Clostridiales	f__Clostridiaceae	g__Clostridium	s__Clostridium_chauvoei	cpe:CPE0191	K01197	hyaluronoglucosaminidase [EC:3.2.1.35]	ko00531	Glycosaminoglycan degradation	3.2.1.35	hyaluronoglucosaminidase	M00076	Dermatan sulfate degradation	Metabolism	Glycan biosynthesis and metabolism	CBM32	CBM	Carbohydrate-Binding Modules	Binding to galactose and lactose has been demonstrated for the module of Micromonospora viridifaciens sialidase (PMID: 16239725). Binding to polygalacturonic acid has been shown for a Yersinia member (PMID: 17292916). Binding to LacNAc (beta-D-galactosyl-1,4-beta-D-N-acetylglucosamine) has been shown for an N-acetylglucosaminidase from Clostridium perfingens (PMID: 16990278).
d__Bacteria	k__unclassified_d__Bacteria	p__Firmicutes	c__Clostridia	o__Clostridiales	f__Clostridiaceae	g__Clostridium	s__Clostridium_celatum	cpe:CPE1523	K01197	hyaluronoglucosaminidase [EC:3.2.1.35]	ko00531	Glycosaminoglycan degradation	3.2.1.35	hyaluronoglucosaminidase	M00076	Dermatan sulfate degradation	Metabolism	Glycan biosynthesis and metabolism	CBM32	CBM	Carbohydrate-Binding Modules	Binding to galactose and lactose has been demonstrated for the module of Micromonospora viridifaciens sialidase (PMID: 16239725). Binding to polygalacturonic acid has been shown for a Yersinia member (PMID: 17292916). Binding to LacNAc (beta-D-galactosyl-1,4-beta-D-N-acetylglucosamine) has been shown for an N-acetylglucosaminidase from Clostridium perfingens (PMID: 16990278).
d__Bacteria	k__unclassified_d__Bacteria	p__Firmicutes	c__Erysipelotrichia	o__Erysipelotrichales	f__Erysipelotrichaceae	g__Erysipelatoclostridium	s__[Clostridium]_saccharogumia	cpe:CPE1523	K01197	hyaluronoglucosaminidase [EC:3.2.1.35]	ko00531	Glycosaminoglycan degradation	3.2.1.35	hyaluronoglucosaminidase	M00076	Dermatan sulfate degradation	Metabolism	Glycan biosynthesis and metabolism	GH84	GH	Glycoside Hydrolases	N-acetyl beta-glucosaminidase (EC 3.2.1.52); hyaluronidase (EC 3.2.1.35); [protein]-3-O-(GlcNAc)-L-Ser/Thr beta-N-acetylglucosaminidase (EC 3.2.1.169)
d__Bacteria	k__unclassified_d__Bacteria	p__Firmicutes	c__Clostridia	o__Clostridiales	f__Clostridiaceae	g__Clostridium	s__Clostridium_perfringens	cpe:CPE1279	K01197	hyaluronoglucosaminidase [EC:3.2.1.35]	ko00531	Glycosaminoglycan degradation	3.2.1.35	hyaluronoglucosaminidase	M00076	Dermatan sulfate degradation	Metabolism	Glycan biosynthesis and metabolism	GH84	GH	Glycoside Hydrolases	N-acetyl beta-glucosaminidase (EC 3.2.1.52); hyaluronidase (EC 3.2.1.35); [protein]-3-O-(GlcNAc)-L-Ser/Thr beta-N-acetylglucosaminidase (EC 3.2.1.169)
d__Bacteria	k__unclassified_d__Bacteria	p__Firmicutes	c__Clostridia	o__Clostridiales	f__Clostridiaceae	g__Clostridium	s__Clostridium_perfringens	cpf:CPF_0184	K01197	hyaluronoglucosaminidase [EC:3.2.1.35]	ko00531	Glycosaminoglycan degradation	3.2.1.35	hyaluronoglucosaminidase	M00076	Dermatan sulfate degradation	Metabolism	Glycan biosynthesis and metabolism	GH84	GH	Glycoside Hydrolases	N-acetyl beta-glucosaminidase (EC 3.2.1.52); hyaluronidase (EC 3.2.1.35); [protein]-3-O-(GlcNAc)-L-Ser/Thr beta-N-acetylglucosaminidase (EC 3.2.1.169)
d__Bacteria	k__unclassified_d__Bacteria	p__Firmicutes	c__Clostridia	o__Clostridiales	f__Clostridiaceae	g__Clostridium	s__Clostridium_perfringens	cpf:CPF_1487	K01197	hyaluronoglucosaminidase [EC:3.2.1.35]	ko00531	Glycosaminoglycan degradation	3.2.1.35	hyaluronoglucosaminidase	M00076	Dermatan sulfate degradation	Metabolism	Glycan biosynthesis and metabolism	GH84	GH	Glycoside Hydrolases	N-acetyl beta-glucosaminidase (EC 3.2.1.52); hyaluronidase (EC 3.2.1.35); [protein]-3-O-(GlcNAc)-L-Ser/Thr beta-N-acetylglucosaminidase (EC 3.2.1.169)
d__Bacteria	k__unclassified_d__Bacteria	p__Firmicutes	c__Clostridia	o__Clostridiales	f__Clostridiaceae	g__Clostridium	s__Clostridium_perfringens	vhl:BME96_15580	K12373	hexosaminidase [EC:3.2.1.52]	ko00511;ko00513;ko00520;ko00531;ko00603;ko00604;ko04142	Other glycan degradation;Various types of N-glycan biosynthesis;Amino sugar and nucleotide sugar metabolism;Glycosaminoglycan degradation;Glycosphingolipid biosynthesis - globo and isoglobo series;Glycosphingolipid biosynthesis - ganglio series;Lysosome	3.2.1.52	beta-N-acetylhexosaminidase	M00079	Keratan sulfate degradation	Metabolism;Metabolism;Metabolism;Metabolism;Metabolism;Metabolism;Cellular Processes	Glycan biosynthesis and metabolism;Glycan biosynthesis and metabolism;Carbohydrate metabolism;Glycan biosynthesis and metabolism;Glycan biosynthesis and metabolism;Glycan biosynthesis and metabolism;Transport and catabolism	GH20	GH	Glycoside Hydrolases	beta-hexosaminidase (EC 3.2.1.52); lacto-N-biosidase (EC 3.2.1.140); beta-1,6-N-acetylglucosaminidase) (EC 3.2.1.-); beta-6-SO3-N-acetylglucosaminidase (EC 3.2.1.-)
d__Bacteria	k__unclassified_d__Bacteria	p__Firmicutes	c__Bacilli	o__Lactobacillales	f__Carnobacteriaceae	g__Carnobacterium	s__Carnobacterium_maltaromaticum	cml:BN424_3030	K01197	hyaluronoglucosaminidase [EC:3.2.1.35]	ko00531	Glycosaminoglycan degradation	3.2.1.35	hyaluronoglucosaminidase	M00076	Dermatan sulfate degradation	Metabolism	Glycan biosynthesis and metabolism	GH84	GH	Glycoside Hydrolases	N-acetyl beta-glucosaminidase (EC 3.2.1.52); hyaluronidase (EC 3.2.1.35); [protein]-3-O-(GlcNAc)-L-Ser/Thr beta-N-acetylglucosaminidase (EC 3.2.1.169)
d__Bacteria	k__unclassified_d__Bacteria	p__Firmicutes	c__Clostridia	o__Clostridiales	f__Clostridiaceae	g__Clostridium	s__Clostridium_celatum	cpf:CPF_0184	K01197	hyaluronoglucosaminidase [EC:3.2.1.35]	ko00531	Glycosaminoglycan degradation	3.2.1.35	hyaluronoglucosaminidase	M00076	Dermatan sulfate degradation	Metabolism	Glycan biosynthesis and metabolism	CBM32	CBM	Carbohydrate-Binding Modules	Binding to galactose and lactose has been demonstrated for the module of Micromonospora viridifaciens sialidase (PMID: 16239725). Binding to polygalacturonic acid has been shown for a Yersinia member (PMID: 17292916). Binding to LacNAc (beta-D-galactosyl-1,4-beta-D-N-acetylglucosamine) has been shown for an N-acetylglucosaminidase from Clostridium perfingens (PMID: 16990278).
d__Bacteria	k__unclassified_d__Bacteria	p__Firmicutes	c__Clostridia	o__Clostridiales	f__Clostridiaceae	g__Clostridium	s__Clostridium_celatum	cpe:CPE1523	K01197	hyaluronoglucosaminidase [EC:3.2.1.35]	ko00531	Glycosaminoglycan degradation	3.2.1.35	hyaluronoglucosaminidase	M00076	Dermatan sulfate degradation	Metabolism	Glycan biosynthesis and metabolism	GH84	GH	Glycoside Hydrolases	N-acetyl beta-glucosaminidase (EC 3.2.1.52); hyaluronidase (EC 3.2.1.35); [protein]-3-O-(GlcNAc)-L-Ser/Thr beta-N-acetylglucosaminidase (EC 3.2.1.169)
d__Bacteria	k__unclassified_d__Bacteria	p__Firmicutes	c__Erysipelotrichia	o__Erysipelotrichales	f__Erysipelotrichaceae	g__Erysipelatoclostridium	s__[Clostridium]_saccharogumia	cpe:CPE1523	K01197	hyaluronoglucosaminidase [EC:3.2.1.35]	ko00531	Glycosaminoglycan degradation	3.2.1.35	hyaluronoglucosaminidase	M00076	Dermatan sulfate degradation	Metabolism	Glycan biosynthesis and metabolism	CBM32	CBM	Carbohydrate-Binding Modules	Binding to galactose and lactose has been demonstrated for the module of Micromonospora viridifaciens sialidase (PMID: 16239725). Binding to polygalacturonic acid has been shown for a Yersinia member (PMID: 17292916). Binding to LacNAc (beta-D-galactosyl-1,4-beta-D-N-acetylglucosamine) has been shown for an N-acetylglucosaminidase from Clostridium perfingens (PMID: 16990278).
d__Bacteria	k__unclassified_d__Bacteria	p__Firmicutes	c__Clostridia	o__Clostridiales	f__Peptostreptococcaceae	g__Peptoclostridium	s__[Clostridium]_sordellii	tur:AT726_03390	K00012	UDPglucose 6-dehydrogenase [EC:1.1.1.22]	ko00040;ko00053;ko00520	Pentose and glucuronate interconversions;Ascorbate and aldarate metabolism;Amino sugar and nucleotide sugar metabolism	1.1.1.22	UDP-glucose 6-dehydrogenase	M00014	Glucuronate pathway (uronate pathway)	Metabolism;Metabolism;Metabolism	Carbohydrate metabolism;Carbohydrate metabolism;Carbohydrate metabolism	GH4	GH	Glycoside Hydrolases	maltose-6-phosphate glucosidase (EC 3.2.1.122); alpha-glucosidase (EC 3.2.1.20); alpha-galactosidase (EC 3.2.1.22); 6-phospho-beta-glucosidase (EC 3.2.1.86); alpha-glucuronidase (EC 3.2.1.139); alpha-galacturonase (EC 3.2.1.67); palatinase (EC 3.2.1.-)
d__Bacteria	k__unclassified_d__Bacteria	p__Firmicutes	c__Clostridia	o__Clostridiales	f__Clostridiaceae	g__Clostridium	s__Clostridium_celatum	cpe:CPE1234	K01197	hyaluronoglucosaminidase [EC:3.2.1.35]	ko00531	Glycosaminoglycan degradation	3.2.1.35	hyaluronoglucosaminidase	M00076	Dermatan sulfate degradation	Metabolism	Glycan biosynthesis and metabolism	GH84	GH	Glycoside Hydrolases	N-acetyl beta-glucosaminidase (EC 3.2.1.52); hyaluronidase (EC 3.2.1.35); [protein]-3-O-(GlcNAc)-L-Ser/Thr beta-N-acetylglucosaminidase (EC 3.2.1.169)
d__Bacteria	k__unclassified_d__Bacteria	p__Firmicutes	c__Clostridia	o__Clostridiales	f__Clostridiaceae	g__Clostridium	s__Clostridium_celatum	cpf:CPF_1442	K01197	hyaluronoglucosaminidase [EC:3.2.1.35]	ko00531	Glycosaminoglycan degradation	3.2.1.35	hyaluronoglucosaminidase	M00076	Dermatan sulfate degradation	Metabolism	Glycan biosynthesis and metabolism	GH84	GH	Glycoside Hydrolases	N-acetyl beta-glucosaminidase (EC 3.2.1.52); hyaluronidase (EC 3.2.1.35); [protein]-3-O-(GlcNAc)-L-Ser/Thr beta-N-acetylglucosaminidase (EC 3.2.1.169)
d__Bacteria	k__unclassified_d__Bacteria	p__Firmicutes	c__Clostridia	o__Clostridiales	f__Clostridiaceae	g__Clostridium	s__Clostridium_perfringens	cpf:CPF_0875	K01197	hyaluronoglucosaminidase [EC:3.2.1.35]	ko00531	Glycosaminoglycan degradation	3.2.1.35	hyaluronoglucosaminidase	M00076	Dermatan sulfate degradation	Metabolism	Glycan biosynthesis and metabolism	GH138	GH	Glycoside Hydrolases	alpha-galacturonidase (EC 3.2.1.-)
d__Bacteria	k__unclassified_d__Bacteria	p__Firmicutes	c__Clostridia	o__Clostridiales	f__Clostridiaceae	g__Clostridium	s__Clostridium_celatum	cpe:CPE1523	K01197	hyaluronoglucosaminidase [EC:3.2.1.35]	ko00531	Glycosaminoglycan degradation	3.2.1.35	hyaluronoglucosaminidase	M00076	Dermatan sulfate degradation	Metabolism	Glycan biosynthesis and metabolism	GH84	GH	Glycoside Hydrolases	N-acetyl beta-glucosaminidase (EC 3.2.1.52); hyaluronidase (EC 3.2.1.35); [protein]-3-O-(GlcNAc)-L-Ser/Thr beta-N-acetylglucosaminidase (EC 3.2.1.169)
d__Bacteria	k__unclassified_d__Bacteria	p__Actinobacteria	c__Actinobacteria	o__Actinomycetales	f__Actinomycetaceae	g__Actinomyces	s__Actinomyces_johnsonii	slc:SL103_25090	K01197	hyaluronoglucosaminidase [EC:3.2.1.35]	ko00531	Glycosaminoglycan degradation	3.2.1.35	hyaluronoglucosaminidase	M00076	Dermatan sulfate degradation	Metabolism	Glycan biosynthesis and metabolism	GH138	GH	Glycoside Hydrolases	alpha-galacturonidase (EC 3.2.1.-)
d__Bacteria	k__unclassified_d__Bacteria	p__Firmicutes	c__Clostridia	o__Clostridiales	f__Clostridiaceae	g__Clostridium	s__Clostridium_celatum	cpf:CPF_1442	K01197	hyaluronoglucosaminidase [EC:3.2.1.35]	ko00531	Glycosaminoglycan degradation	3.2.1.35	hyaluronoglucosaminidase	M00076	Dermatan sulfate degradation	Metabolism	Glycan biosynthesis and metabolism	GH84	GH	Glycoside Hydrolases	N-acetyl beta-glucosaminidase (EC 3.2.1.52); hyaluronidase (EC 3.2.1.35); [protein]-3-O-(GlcNAc)-L-Ser/Thr beta-N-acetylglucosaminidase (EC 3.2.1.169)
d__Bacteria	k__unclassified_d__Bacteria	p__Firmicutes	c__Clostridia	o__Clostridiales	f__Clostridiaceae	g__Clostridium	s__Clostridium_celatum	cpf:CPF_1442	K01197	hyaluronoglucosaminidase [EC:3.2.1.35]	ko00531	Glycosaminoglycan degradation	3.2.1.35	hyaluronoglucosaminidase	M00076	Dermatan sulfate degradation	Metabolism	Glycan biosynthesis and metabolism	GH84	GH	Glycoside Hydrolases	N-acetyl beta-glucosaminidase (EC 3.2.1.52); hyaluronidase (EC 3.2.1.35); [protein]-3-O-(GlcNAc)-L-Ser/Thr beta-N-acetylglucosaminidase (EC 3.2.1.169)
d__Bacteria	k__unclassified_d__Bacteria	p__Actinobacteria	c__Actinobacteria	o__Propionibacteriales	f__Propionibacteriaceae	g__Propionibacterium	s__Propionibacterium_acnes	pad:TIIST44_11080	K01197	hyaluronoglucosaminidase [EC:3.2.1.35]	ko00531	Glycosaminoglycan degradation	3.2.1.35	hyaluronoglucosaminidase	M00076	Dermatan sulfate degradation	Metabolism	Glycan biosynthesis and metabolism	GH84	GH	Glycoside Hydrolases	N-acetyl beta-glucosaminidase (EC 3.2.1.52); hyaluronidase (EC 3.2.1.35); [protein]-3-O-(GlcNAc)-L-Ser/Thr beta-N-acetylglucosaminidase (EC 3.2.1.169)
d__Bacteria	k__unclassified_d__Bacteria	p__Firmicutes	c__Clostridia	o__Clostridiales	f__Clostridiaceae	g__Clostridium	s__Clostridium_celatum	cpe:CPE1234	K01197	hyaluronoglucosaminidase [EC:3.2.1.35]	ko00531	Glycosaminoglycan degradation	3.2.1.35	hyaluronoglucosaminidase	M00076	Dermatan sulfate degradation	Metabolism	Glycan biosynthesis and metabolism	GH84	GH	Glycoside Hydrolases	N-acetyl beta-glucosaminidase (EC 3.2.1.52); hyaluronidase (EC 3.2.1.35); [protein]-3-O-(GlcNAc)-L-Ser/Thr beta-N-acetylglucosaminidase (EC 3.2.1.169)
d__Bacteria	k__unclassified_d__Bacteria	p__Firmicutes	c__Erysipelotrichia	o__Erysipelotrichales	f__Erysipelotrichaceae	g__Erysipelatoclostridium	s__[Clostridium]_spiroforme	cpf:CPF_0875	K01197	hyaluronoglucosaminidase [EC:3.2.1.35]	ko00531	Glycosaminoglycan degradation	3.2.1.35	hyaluronoglucosaminidase	M00076	Dermatan sulfate degradation	Metabolism	Glycan biosynthesis and metabolism	GH138	GH	Glycoside Hydrolases	alpha-galacturonidase (EC 3.2.1.-)
d__Bacteria	k__unclassified_d__Bacteria	p__Firmicutes	c__Clostridia	o__Clostridiales	f__Clostridiaceae	g__Clostridium	s__Clostridium_celatum	cpf:CPF_1442	K01197	hyaluronoglucosaminidase [EC:3.2.1.35]	ko00531	Glycosaminoglycan degradation	3.2.1.35	hyaluronoglucosaminidase	M00076	Dermatan sulfate degradation	Metabolism	Glycan biosynthesis and metabolism	GH84	GH	Glycoside Hydrolases	N-acetyl beta-glucosaminidase (EC 3.2.1.52); hyaluronidase (EC 3.2.1.35); [protein]-3-O-(GlcNAc)-L-Ser/Thr beta-N-acetylglucosaminidase (EC 3.2.1.169)
d__Bacteria	k__unclassified_d__Bacteria	p__Firmicutes	c__Clostridia	o__Clostridiales	f__Clostridiaceae	g__Clostridium	s__Clostridium_perfringens	cpe:CPE1234	K01197	hyaluronoglucosaminidase [EC:3.2.1.35]	ko00531	Glycosaminoglycan degradation	3.2.1.35	hyaluronoglucosaminidase	M00076	Dermatan sulfate degradation	Metabolism	Glycan biosynthesis and metabolism	CBM32	CBM	Carbohydrate-Binding Modules	Binding to galactose and lactose has been demonstrated for the module of Micromonospora viridifaciens sialidase (PMID: 16239725). Binding to polygalacturonic acid has been shown for a Yersinia member (PMID: 17292916). Binding to LacNAc (beta-D-galactosyl-1,4-beta-D-N-acetylglucosamine) has been shown for an N-acetylglucosaminidase from Clostridium perfingens (PMID: 16990278).
d__Bacteria	k__unclassified_d__Bacteria	p__Firmicutes	c__Clostridia	o__Clostridiales	f__Clostridiaceae	g__Clostridium	s__Clostridium_celatum	cpe:CPE1523	K01197	hyaluronoglucosaminidase [EC:3.2.1.35]	ko00531	Glycosaminoglycan degradation	3.2.1.35	hyaluronoglucosaminidase	M00076	Dermatan sulfate degradation	Metabolism	Glycan biosynthesis and metabolism	GH84	GH	Glycoside Hydrolases	N-acetyl beta-glucosaminidase (EC 3.2.1.52); hyaluronidase (EC 3.2.1.35); [protein]-3-O-(GlcNAc)-L-Ser/Thr beta-N-acetylglucosaminidase (EC 3.2.1.169)
d__Bacteria	k__unclassified_d__Bacteria	p__Firmicutes	c__Bacilli	o__Bacillales	f__Bacillaceae	g__Bacillus	s__Bacillus_sporothermodurans	mcd:MCRO_0688	K01197	hyaluronoglucosaminidase [EC:3.2.1.35]	ko00531	Glycosaminoglycan degradation	3.2.1.35	hyaluronoglucosaminidase	M00076	Dermatan sulfate degradation	Metabolism	Glycan biosynthesis and metabolism	GH84	GH	Glycoside Hydrolases	N-acetyl beta-glucosaminidase (EC 3.2.1.52); hyaluronidase (EC 3.2.1.35); [protein]-3-O-(GlcNAc)-L-Ser/Thr beta-N-acetylglucosaminidase (EC 3.2.1.169)
d__Bacteria	k__unclassified_d__Bacteria	p__Proteobacteria	c__Gammaproteobacteria	o__Enterobacteriales	f__Enterobacteriaceae	g__unclassified_f__Enterobacteriaceae	s__unclassified_f__Enterobacteriaceae	ecln:ECNIH4_23470	K03194	type IV secretion system protein VirB1	ko03070	Bacterial secretion system	-	-	M00333	Type IV secretion system	Environmental Information Processing	Membrane transport	GH23	GH	Glycoside Hydrolases	lysozyme type G (EC 3.2.1.17); peptidoglycan lyase (EC 4.2.2.n1) also known in the literature as peptidoglycan lytic transglycosylase; chitinase (EC 3.2.1.14)
d__Bacteria	k__unclassified_d__Bacteria	p__Firmicutes	c__Clostridia	o__Clostridiales	f__Clostridiaceae	g__Clostridium	s__Clostridium_dakarense	cpf:CPF_0985	K01186	sialidase-1 [EC:3.2.1.18]	ko00511;ko00600;ko04142	Other glycan degradation;Sphingolipid metabolism;Lysosome	3.2.1.18	exo-alpha-sialidase	-	-	Metabolism;Metabolism;Cellular Processes	Glycan biosynthesis and metabolism;Lipid metabolism;Transport and catabolism	GH33	GH	Glycoside Hydrolases	sialidase or neuraminidase (EC 3.2.1.18); trans-sialidase (EC 2.4.1.-); 2-keto-3-deoxynononic acid hydrolase (EC 3.2.1.-); anhydrosialidase (EC 4.2.2.15); 3-deoxy-D-manno-octulosonic-acid hydrolase (EC 3.2.1.-)
d__Bacteria	k__unclassified_d__Bacteria	p__Firmicutes	c__Clostridia	o__Clostridiales	f__Clostridiaceae	g__Clostridium	s__Clostridium_celatum	cpf:CPF_0532	K01186	sialidase-1 [EC:3.2.1.18]	ko00511;ko00600;ko04142	Other glycan degradation;Sphingolipid metabolism;Lysosome	3.2.1.18	exo-alpha-sialidase	-	-	Metabolism;Metabolism;Cellular Processes	Glycan biosynthesis and metabolism;Lipid metabolism;Transport and catabolism	CBM40	CBM	Carbohydrate-Binding Modules	Modules of approx. 200 residues, found at the N-terminus of GH33 sialidases. Can also be found inserted in the beta-propeller of GH33 sialidases. The sialic acid binding function has been demonstrated for the N-terminal CBM40 of Vibrio cholerae sialidase (Moustafa et al. (2004) J Biol Chem 279:40819-26) (PMID: 15226294).
d__Bacteria	k__unclassified_d__Bacteria	p__Firmicutes	c__Clostridia	o__Clostridiales	f__Clostridiaceae	g__Clostridium	s__Clostridium_perfringens	cpe:CPE0693	K17624	endo-alpha-N-acetylgalactosaminidase [EC:3.2.1.97]	-	-	3.2.1.97	endo-alpha-N-acetylgalactosaminidase	-	-	-	-	GH101	GH	Glycoside Hydrolases	endo-alpha-N-acetylgalactosaminidase (EC 3.2.1.97)
d__Bacteria	k__unclassified_d__Bacteria	p__Firmicutes	c__Bacilli	o__Lactobacillales	f__Streptococcaceae	g__Streptococcus	s__Streptococcus_suis	snb:SP670_0436	K17624	endo-alpha-N-acetylgalactosaminidase [EC:3.2.1.97]	-	-	3.2.1.97	endo-alpha-N-acetylgalactosaminidase	-	-	-	-	GH101	GH	Glycoside Hydrolases	endo-alpha-N-acetylgalactosaminidase (EC 3.2.1.97)
d__Bacteria	k__unclassified_d__Bacteria	p__Firmicutes	c__Erysipelotrichia	o__Erysipelotrichales	f__Erysipelotrichaceae	g__Turicibacter	s__Turicibacter_sp._H121	tur:AT726_03255	K01190	beta-galactosidase [EC:3.2.1.23]	ko00052;ko00511;ko00600	Galactose metabolism;Other glycan degradation;Sphingolipid metabolism	3.2.1.23	beta-galactosidase	-	-	Metabolism;Metabolism;Metabolism	Carbohydrate metabolism;Glycan biosynthesis and metabolism;Lipid metabolism	GH2	GH	Glycoside Hydrolases	beta-galactosidase (EC 3.2.1.23) ; beta-mannosidase (EC 3.2.1.25); beta-glucuronidase (EC 3.2.1.31); alpha-L-arabinofuranosidase (EC 3.2.1.55); mannosylglycoprotein endo-beta-mannosidase (EC 3.2.1.152); exo-beta-glucosaminidase (EC 3.2.1.165)
d__Bacteria	k__unclassified_d__Bacteria	p__Firmicutes	c__unclassified_p__Firmicutes	o__unclassified_p__Firmicutes	f__unclassified_p__Firmicutes	g__unclassified_p__Firmicutes	s__Firmicutes_bacterium_CAG:534	rim:ROI_36380	K05350	beta-glucosidase [EC:3.2.1.21]	ko00460;ko00500;ko00940	Cyanoamino acid metabolism;Starch and sucrose metabolism;Phenylpropanoid biosynthesis	3.2.1.21	beta-glucosidase	-	-	Metabolism;Metabolism;Metabolism	Metabolism of other amino acids;Carbohydrate metabolism;Biosynthesis of other secondary metabolites	GH1	GH	Glycoside Hydrolases	beta-glucosidase (EC 3.2.1.21); beta-galactosidase (EC 3.2.1.23); beta-mannosidase (EC 3.2.1.25); beta-glucuronidase (EC 3.2.1.31); beta-xylosidase (EC 3.2.1.37); beta-D-fucosidase (EC 3.2.1.38); phlorizin hydrolase (EC 3.2.1.62); exo-beta-1,4-glucanase (EC 3.2.1.74); 6-phospho-beta-galactosidase (EC 3.2.1.85); 6-phospho-beta-glucosidase (EC 3.2.1.86); strictosidine beta-glucosidase (EC 3.2.1.105…
d__Bacteria	k__unclassified_d__Bacteria	p__Firmicutes	c__Clostridia	o__Clostridiales	f__Clostridiaceae	g__Clostridium	s__Clostridium_sp._ND2	cpf:CPF_0532	K01186	sialidase-1 [EC:3.2.1.18]	ko00511;ko00600;ko04142	Other glycan degradation;Sphingolipid metabolism;Lysosome	3.2.1.18	exo-alpha-sialidase	-	-	Metabolism;Metabolism;Cellular Processes	Glycan biosynthesis and metabolism;Lipid metabolism;Transport and catabolism	GH33	GH	Glycoside Hydrolases	sialidase or neuraminidase (EC 3.2.1.18); trans-sialidase (EC 2.4.1.-); 2-keto-3-deoxynononic acid hydrolase (EC 3.2.1.-); anhydrosialidase (EC 4.2.2.15); 3-deoxy-D-manno-octulosonic-acid hydrolase (EC 3.2.1.-)
d__Bacteria	k__unclassified_d__Bacteria	p__Firmicutes	c__Clostridia	o__Clostridiales	f__Peptostreptococcaceae	g__Peptoclostridium	s__[Clostridium]_sordellii	cpf:CPF_0985	K01186	sialidase-1 [EC:3.2.1.18]	ko00511;ko00600;ko04142	Other glycan degradation;Sphingolipid metabolism;Lysosome	3.2.1.18	exo-alpha-sialidase	-	-	Metabolism;Metabolism;Cellular Processes	Glycan biosynthesis and metabolism;Lipid metabolism;Transport and catabolism	GH33	GH	Glycoside Hydrolases	sialidase or neuraminidase (EC 3.2.1.18); trans-sialidase (EC 2.4.1.-); 2-keto-3-deoxynononic acid hydrolase (EC 3.2.1.-); anhydrosialidase (EC 4.2.2.15); 3-deoxy-D-manno-octulosonic-acid hydrolase (EC 3.2.1.-)
d__Bacteria	k__unclassified_d__Bacteria	p__Proteobacteria	c__Gammaproteobacteria	o__Enterobacteriales	f__Enterobacteriaceae	g__unclassified_f__Enterobacteriaceae	s__unclassified_f__Enterobacteriaceae	ecoh:ECRM13516_5615	K03194	type IV secretion system protein VirB1	ko03070	Bacterial secretion system	-	-	M00333	Type IV secretion system	Environmental Information Processing	Membrane transport	GH23	GH	Glycoside Hydrolases	lysozyme type G (EC 3.2.1.17); peptidoglycan lyase (EC 4.2.2.n1) also known in the literature as peptidoglycan lytic transglycosylase; chitinase (EC 3.2.1.14)
d__Bacteria	k__unclassified_d__Bacteria	p__Firmicutes	c__Clostridia	o__Clostridiales	f__Clostridiaceae	g__Clostridium	s__Clostridium_dakarense	vg:5955594	K01186	sialidase-1 [EC:3.2.1.18]	ko00511;ko00600;ko04142	Other glycan degradation;Sphingolipid metabolism;Lysosome	3.2.1.18	exo-alpha-sialidase	-	-	Metabolism;Metabolism;Cellular Processes	Glycan biosynthesis and metabolism;Lipid metabolism;Transport and catabolism	GH33	GH	Glycoside Hydrolases	sialidase or neuraminidase (EC 3.2.1.18); trans-sialidase (EC 2.4.1.-); 2-keto-3-deoxynononic acid hydrolase (EC 3.2.1.-); anhydrosialidase (EC 4.2.2.15); 3-deoxy-D-manno-octulosonic-acid hydrolase (EC 3.2.1.-)
d__Bacteria	k__unclassified_d__Bacteria	p__Firmicutes	c__Bacilli	o__Lactobacillales	f__Lactobacillaceae	g__Lactobacillus	s__Lactobacillus_reuteri	lrr:N134_05395	K20811	inulosucrase [EC:2.4.1.9]	ko00500	Starch and sucrose metabolism	2.4.1.9	inulosucrase	-	-	Metabolism	Carbohydrate metabolism	GH68	GH	Glycoside Hydrolases	levansucrase (EC 2.4.1.10); beta-fructofuranosidase (EC 3.2.1.26); inulosucrase (EC 2.4.1.9).
d__Bacteria	k__unclassified_d__Bacteria	p__Proteobacteria	c__Gammaproteobacteria	o__Enterobacteriales	f__Enterobacteriaceae	g__Cedecea	s__Cedecea_neteri	cnt:JT31_00080	K05349	beta-glucosidase [EC:3.2.1.21]	ko00460;ko00500;ko00940	Cyanoamino acid metabolism;Starch and sucrose metabolism;Phenylpropanoid biosynthesis	3.2.1.21	beta-glucosidase	-	-	Metabolism;Metabolism;Metabolism	Metabolism of other amino acids;Carbohydrate metabolism;Biosynthesis of other secondary metabolites	GH3	GH	Glycoside Hydrolases	beta-glucosidase (EC 3.2.1.21); xylan 1,4-beta-xylosidase (EC 3.2.1.37); beta-glucosylceramidase (EC 3.2.1.45); beta-N-acetylhexosaminidase (EC 3.2.1.52); alpha-L-arabinofuranosidase (EC 3.2.1.55); glucan 1,3-beta-glucosidase (EC 3.2.1.58); glucan 1,4-beta-glucosidase (EC 3.2.1.74); isoprimeverose-producing oligoxyloglucan hydrolase (EC 3.2.1.120); coniferin beta-glucosidase (EC 3.2.1.126); exo-1…
d__Bacteria	k__unclassified_d__Bacteria	p__Proteobacteria	c__Gammaproteobacteria	o__Enterobacteriales	f__Enterobacteriaceae	g__Klebsiella	s__Klebsiella_variicola	ddc:Dd586_2664	K03194	type IV secretion system protein VirB1	ko03070	Bacterial secretion system	-	-	M00333	Type IV secretion system	Environmental Information Processing	Membrane transport	GH23	GH	Glycoside Hydrolases	lysozyme type G (EC 3.2.1.17); peptidoglycan lyase (EC 4.2.2.n1) also known in the literature as peptidoglycan lytic transglycosylase; chitinase (EC 3.2.1.14)
d__Bacteria	k__unclassified_d__Bacteria	p__Actinobacteria	c__Actinobacteria	o__Bifidobacteriales	f__Bifidobacteriaceae	g__Bifidobacterium	s__Bifidobacterium_pseudolongum	bdn:BBDE_2020	K05349	beta-glucosidase [EC:3.2.1.21]	ko00460;ko00500;ko00940	Cyanoamino acid metabolism;Starch and sucrose metabolism;Phenylpropanoid biosynthesis	3.2.1.21	beta-glucosidase	-	-	Metabolism;Metabolism;Metabolism	Metabolism of other amino acids;Carbohydrate metabolism;Biosynthesis of other secondary metabolites	GH3	GH	Glycoside Hydrolases	beta-glucosidase (EC 3.2.1.21); xylan 1,4-beta-xylosidase (EC 3.2.1.37); beta-glucosylceramidase (EC 3.2.1.45); beta-N-acetylhexosaminidase (EC 3.2.1.52); alpha-L-arabinofuranosidase (EC 3.2.1.55); glucan 1,3-beta-glucosidase (EC 3.2.1.58); glucan 1,4-beta-glucosidase (EC 3.2.1.74); isoprimeverose-producing oligoxyloglucan hydrolase (EC 3.2.1.120); coniferin beta-glucosidase (EC 3.2.1.126); exo-1…
d__Bacteria	k__unclassified_d__Bacteria	p__Firmicutes	c__Clostridia	o__Clostridiales	f__Clostridiaceae	g__Clostridium	s__Clostridium_celatum	cpe:CPE0725	K01186	sialidase-1 [EC:3.2.1.18]	ko00511;ko00600;ko04142	Other glycan degradation;Sphingolipid metabolism;Lysosome	3.2.1.18	exo-alpha-sialidase	-	-	Metabolism;Metabolism;Cellular Processes	Glycan biosynthesis and metabolism;Lipid metabolism;Transport and catabolism	GH33	GH	Glycoside Hydrolases	sialidase or neuraminidase (EC 3.2.1.18); trans-sialidase (EC 2.4.1.-); 2-keto-3-deoxynononic acid hydrolase (EC 3.2.1.-); anhydrosialidase (EC 4.2.2.15); 3-deoxy-D-manno-octulosonic-acid hydrolase (EC 3.2.1.-)
d__Bacteria	k__unclassified_d__Bacteria	p__Firmicutes	c__Clostridia	o__Clostridiales	f__Clostridiaceae	g__Clostridium	s__Clostridium_dakarense	cpf:CPF_0532	K01186	sialidase-1 [EC:3.2.1.18]	ko00511;ko00600;ko04142	Other glycan degradation;Sphingolipid metabolism;Lysosome	3.2.1.18	exo-alpha-sialidase	-	-	Metabolism;Metabolism;Cellular Processes	Glycan biosynthesis and metabolism;Lipid metabolism;Transport and catabolism	GH33	GH	Glycoside Hydrolases	sialidase or neuraminidase (EC 3.2.1.18); trans-sialidase (EC 2.4.1.-); 2-keto-3-deoxynononic acid hydrolase (EC 3.2.1.-); anhydrosialidase (EC 4.2.2.15); 3-deoxy-D-manno-octulosonic-acid hydrolase (EC 3.2.1.-)
d__Bacteria	k__unclassified_d__Bacteria	p__Firmicutes	c__Clostridia	o__Clostridiales	f__Clostridiaceae	g__Clostridium	s__Clostridium_perfringens	cpf:CPF_0721	K01186	sialidase-1 [EC:3.2.1.18]	ko00511;ko00600;ko04142	Other glycan degradation;Sphingolipid metabolism;Lysosome	3.2.1.18	exo-alpha-sialidase	-	-	Metabolism;Metabolism;Cellular Processes	Glycan biosynthesis and metabolism;Lipid metabolism;Transport and catabolism	GH33	GH	Glycoside Hydrolases	sialidase or neuraminidase (EC 3.2.1.18); trans-sialidase (EC 2.4.1.-); 2-keto-3-deoxynononic acid hydrolase (EC 3.2.1.-); anhydrosialidase (EC 4.2.2.15); 3-deoxy-D-manno-octulosonic-acid hydrolase (EC 3.2.1.-)
d__Bacteria	k__unclassified_d__Bacteria	p__Firmicutes	c__Bacilli	o__Lactobacillales	f__Lactobacillaceae	g__Lactobacillus	s__Lactobacillus_salivarius	lsl:LSL_1310	K01185	lysozyme [EC:3.2.1.17]	-	-	3.2.1.17	lysozyme	-	-	-	-	GH73	GH	Glycoside Hydrolases	lysozyme (EC 3.2.1.17); mannosyl-glycoprotein endo-beta-N-acetylglucosaminidase (EC 3.2.1.96); peptidoglycan hydrolase with endo-beta-N-acetylglucosaminidase specificity (EC 3.2.1.-)
d__Bacteria	k__unclassified_d__Bacteria	p__Proteobacteria	c__Gammaproteobacteria	o__Pasteurellales	f__Pasteurellaceae	g__Actinobacillus	s__Actinobacillus_succinogenes	asu:Asuc_0315	K01176	alpha-amylase [EC:3.2.1.1]	ko00500;ko04973	Starch and sucrose metabolism;Carbohydrate digestion and absorption	3.2.1.1	alpha-amylase	-	-	Metabolism;Organismal Systems	Carbohydrate metabolism;Digestive system	GH13_19	GH	Glycoside Hydrolases	GH13's subfamily
d__Bacteria	k__unclassified_d__Bacteria	p__Firmicutes	c__Clostridia	o__Clostridiales	f__Clostridiaceae	g__Clostridium	s__Clostridium_perfringens	cpe:CPE0725	K01186	sialidase-1 [EC:3.2.1.18]	ko00511;ko00600;ko04142	Other glycan degradation;Sphingolipid metabolism;Lysosome	3.2.1.18	exo-alpha-sialidase	-	-	Metabolism;Metabolism;Cellular Processes	Glycan biosynthesis and metabolism;Lipid metabolism;Transport and catabolism	CBM40	CBM	Carbohydrate-Binding Modules	Modules of approx. 200 residues, found at the N-terminus of GH33 sialidases. Can also be found inserted in the beta-propeller of GH33 sialidases. The sialic acid binding function has been demonstrated for the N-terminal CBM40 of Vibrio cholerae sialidase (Moustafa et al. (2004) J Biol Chem 279:40819-26) (PMID: 15226294).
d__Bacteria	k__unclassified_d__Bacteria	p__Firmicutes	c__Clostridia	o__Clostridiales	f__Clostridiaceae	g__Clostridium	s__Clostridium_perfringens	cpe:CPE0693	K17624	endo-alpha-N-acetylgalactosaminidase [EC:3.2.1.97]	-	-	3.2.1.97	endo-alpha-N-acetylgalactosaminidase	-	-	-	-	GH101	GH	Glycoside Hydrolases	endo-alpha-N-acetylgalactosaminidase (EC 3.2.1.97)
d__Bacteria	k__unclassified_d__Bacteria	p__Proteobacteria	c__Gammaproteobacteria	o__Enterobacteriales	f__Enterobacteriaceae	g__Klebsiella	s__Klebsiella_oxytoca	koy:J415_03610	K01811	alpha-D-xyloside xylohydrolase [EC:3.2.1.177]	-	-	3.2.1.177	alpha-D-xyloside xylohydrolase	-	-	-	-	GH31	GH	Glycoside Hydrolases	alpha-glucosidase (EC 3.2.1.20); alpha-galactosidase (EC 3.2.1.22); alpha-mannosidase (EC 3.2.1.24); alpha-1,3-glucosidase (EC 3.2.1.84); sucrase-isomaltase (EC 3.2.1.48) (EC 3.2.1.10); alpha-xylosidase (EC 3.2.1.177); alpha-glucan lyase (EC 4.2.2.13); isomaltosyltransferase (EC 2.4.1.-); oligosaccharide alpha-1,4-glucosyltransferase (EC 2.4.1.161); sulfoquinovosidase (EC 3.2.1.-)
d__Bacteria	k__unclassified_d__Bacteria	p__Firmicutes	c__Clostridia	o__Clostridiales	f__Clostridiaceae	g__Clostridium	s__Clostridium_celatum	cpf:CPF_0532	K01186	sialidase-1 [EC:3.2.1.18]	ko00511;ko00600;ko04142	Other glycan degradation;Sphingolipid metabolism;Lysosome	3.2.1.18	exo-alpha-sialidase	-	-	Metabolism;Metabolism;Cellular Processes	Glycan biosynthesis and metabolism;Lipid metabolism;Transport and catabolism	CBM32	CBM	Carbohydrate-Binding Modules	Binding to galactose and lactose has been demonstrated for the module of Micromonospora viridifaciens sialidase (PMID: 16239725). Binding to polygalacturonic acid has been shown for a Yersinia member (PMID: 17292916). Binding to LacNAc (beta-D-galactosyl-1,4-beta-D-N-acetylglucosamine) has been shown for an N-acetylglucosaminidase from Clostridium perfingens (PMID: 16990278).
d__Bacteria	k__unclassified_d__Bacteria	p__Firmicutes	c__Clostridia	o__Clostridiales	f__Clostridiaceae	g__Clostridium	s__Clostridium_sp._JCC	csr:Cspa_c02700	K05349	beta-glucosidase [EC:3.2.1.21]	ko00460;ko00500;ko00940	Cyanoamino acid metabolism;Starch and sucrose metabolism;Phenylpropanoid biosynthesis	3.2.1.21	beta-glucosidase	-	-	Metabolism;Metabolism;Metabolism	Metabolism of other amino acids;Carbohydrate metabolism;Biosynthesis of other secondary metabolites	GH3	GH	Glycoside Hydrolases	beta-glucosidase (EC 3.2.1.21); xylan 1,4-beta-xylosidase (EC 3.2.1.37); beta-glucosylceramidase (EC 3.2.1.45); beta-N-acetylhexosaminidase (EC 3.2.1.52); alpha-L-arabinofuranosidase (EC 3.2.1.55); glucan 1,3-beta-glucosidase (EC 3.2.1.58); glucan 1,4-beta-glucosidase (EC 3.2.1.74); isoprimeverose-producing oligoxyloglucan hydrolase (EC 3.2.1.120); coniferin beta-glucosidase (EC 3.2.1.126); exo-1…
d__Bacteria	k__unclassified_d__Bacteria	p__Firmicutes	c__Clostridia	o__Clostridiales	f__Clostridiaceae	g__Clostridium	s__Clostridium_celatum	cpe:CPE0725	K01186	sialidase-1 [EC:3.2.1.18]	ko00511;ko00600;ko04142	Other glycan degradation;Sphingolipid metabolism;Lysosome	3.2.1.18	exo-alpha-sialidase	-	-	Metabolism;Metabolism;Cellular Processes	Glycan biosynthesis and metabolism;Lipid metabolism;Transport and catabolism	CBM40	CBM	Carbohydrate-Binding Modules	Modules of approx. 200 residues, found at the N-terminus of GH33 sialidases. Can also be found inserted in the beta-propeller of GH33 sialidases. The sialic acid binding function has been demonstrated for the N-terminal CBM40 of Vibrio cholerae sialidase (Moustafa et al. (2004) J Biol Chem 279:40819-26) (PMID: 15226294).
d__Bacteria	k__unclassified_d__Bacteria	p__Firmicutes	c__Clostridia	o__Clostridiales	f__Clostridiaceae	g__Clostridium	s__Clostridium_perfringens	cpf:CPF_0985	K01186	sialidase-1 [EC:3.2.1.18]	ko00511;ko00600;ko04142	Other glycan degradation;Sphingolipid metabolism;Lysosome	3.2.1.18	exo-alpha-sialidase	-	-	Metabolism;Metabolism;Cellular Processes	Glycan biosynthesis and metabolism;Lipid metabolism;Transport and catabolism	GH33	GH	Glycoside Hydrolases	sialidase or neuraminidase (EC 3.2.1.18); trans-sialidase (EC 2.4.1.-); 2-keto-3-deoxynononic acid hydrolase (EC 3.2.1.-); anhydrosialidase (EC 4.2.2.15); 3-deoxy-D-manno-octulosonic-acid hydrolase (EC 3.2.1.-)
d__Bacteria	k__unclassified_d__Bacteria	p__Proteobacteria	c__Gammaproteobacteria	o__Enterobacteriales	f__Enterobacteriaceae	g__unclassified_f__Enterobacteriaceae	s__unclassified_f__Enterobacteriaceae	kpw:KPNIH30_26985	K03194	type IV secretion system protein VirB1	ko03070	Bacterial secretion system	-	-	M00333	Type IV secretion system	Environmental Information Processing	Membrane transport	GH23	GH	Glycoside Hydrolases	lysozyme type G (EC 3.2.1.17); peptidoglycan lyase (EC 4.2.2.n1) also known in the literature as peptidoglycan lytic transglycosylase; chitinase (EC 3.2.1.14)
d__Bacteria	k__unclassified_d__Bacteria	p__Actinobacteria	c__Actinobacteria	o__Streptosporangiales	f__Nocardiopsaceae	g__Nocardiopsis	s__Nocardiopsis_halotolerans	actn:L083_2146	K05349	beta-glucosidase [EC:3.2.1.21]	ko00460;ko00500;ko00940	Cyanoamino acid metabolism;Starch and sucrose metabolism;Phenylpropanoid biosynthesis	3.2.1.21	beta-glucosidase	-	-	Metabolism;Metabolism;Metabolism	Metabolism of other amino acids;Carbohydrate metabolism;Biosynthesis of other secondary metabolites	GH3	GH	Glycoside Hydrolases	beta-glucosidase (EC 3.2.1.21); xylan 1,4-beta-xylosidase (EC 3.2.1.37); beta-glucosylceramidase (EC 3.2.1.45); beta-N-acetylhexosaminidase (EC 3.2.1.52); alpha-L-arabinofuranosidase (EC 3.2.1.55); glucan 1,3-beta-glucosidase (EC 3.2.1.58); glucan 1,4-beta-glucosidase (EC 3.2.1.74); isoprimeverose-producing oligoxyloglucan hydrolase (EC 3.2.1.120); coniferin beta-glucosidase (EC 3.2.1.126); exo-1…
d__Bacteria	k__unclassified_d__Bacteria	p__Firmicutes	c__Clostridia	o__Clostridiales	f__Clostridiaceae	g__Clostridium	s__Clostridium_sp._JCC	cbei:LF65_05212	K05349	beta-glucosidase [EC:3.2.1.21]	ko00460;ko00500;ko00940	Cyanoamino acid metabolism;Starch and sucrose metabolism;Phenylpropanoid biosynthesis	3.2.1.21	beta-glucosidase	-	-	Metabolism;Metabolism;Metabolism	Metabolism of other amino acids;Carbohydrate metabolism;Biosynthesis of other secondary metabolites	GH3	GH	Glycoside Hydrolases	beta-glucosidase (EC 3.2.1.21); xylan 1,4-beta-xylosidase (EC 3.2.1.37); beta-glucosylceramidase (EC 3.2.1.45); beta-N-acetylhexosaminidase (EC 3.2.1.52); alpha-L-arabinofuranosidase (EC 3.2.1.55); glucan 1,3-beta-glucosidase (EC 3.2.1.58); glucan 1,4-beta-glucosidase (EC 3.2.1.74); isoprimeverose-producing oligoxyloglucan hydrolase (EC 3.2.1.120); coniferin beta-glucosidase (EC 3.2.1.126); exo-1…
d__Bacteria	k__unclassified_d__Bacteria	p__Firmicutes	c__Clostridia	o__Clostridiales	f__Clostridiaceae	g__Clostridium	s__Clostridium_celatum	cpe:CPE0553	K01186	sialidase-1 [EC:3.2.1.18]	ko00511;ko00600;ko04142	Other glycan degradation;Sphingolipid metabolism;Lysosome	3.2.1.18	exo-alpha-sialidase	-	-	Metabolism;Metabolism;Cellular Processes	Glycan biosynthesis and metabolism;Lipid metabolism;Transport and catabolism	GH33	GH	Glycoside Hydrolases	sialidase or neuraminidase (EC 3.2.1.18); trans-sialidase (EC 2.4.1.-); 2-keto-3-deoxynononic acid hydrolase (EC 3.2.1.-); anhydrosialidase (EC 4.2.2.15); 3-deoxy-D-manno-octulosonic-acid hydrolase (EC 3.2.1.-)
d__Bacteria	k__unclassified_d__Bacteria	p__Firmicutes	c__Clostridia	o__Clostridiales	f__Clostridiaceae	g__Clostridium	s__Clostridium_butyricum	cpr:CPR_0877	K01186	sialidase-1 [EC:3.2.1.18]	ko00511;ko00600;ko04142	Other glycan degradation;Sphingolipid metabolism;Lysosome	3.2.1.18	exo-alpha-sialidase	-	-	Metabolism;Metabolism;Cellular Processes	Glycan biosynthesis and metabolism;Lipid metabolism;Transport and catabolism	GH33	GH	Glycoside Hydrolases	sialidase or neuraminidase (EC 3.2.1.18); trans-sialidase (EC 2.4.1.-); 2-keto-3-deoxynononic acid hydrolase (EC 3.2.1.-); anhydrosialidase (EC 4.2.2.15); 3-deoxy-D-manno-octulosonic-acid hydrolase (EC 3.2.1.-)
d__Bacteria	k__unclassified_d__Bacteria	p__Proteobacteria	c__Gammaproteobacteria	o__Enterobacteriales	f__Enterobacteriaceae	g__unclassified_f__Enterobacteriaceae	s__unclassified_f__Enterobacteriaceae	sew:SeSA_B0106	K03194	type IV secretion system protein VirB1	ko03070	Bacterial secretion system	-	-	M00333	Type IV secretion system	Environmental Information Processing	Membrane transport	GH23	GH	Glycoside Hydrolases	lysozyme type G (EC 3.2.1.17); peptidoglycan lyase (EC 4.2.2.n1) also known in the literature as peptidoglycan lytic transglycosylase; chitinase (EC 3.2.1.14)
d__Bacteria	k__unclassified_d__Bacteria	p__Firmicutes	c__Clostridia	o__Clostridiales	f__Peptostreptococcaceae	g__Peptoclostridium	s__[Clostridium]_sordellii	cpr:CPR_0877	K01186	sialidase-1 [EC:3.2.1.18]	ko00511;ko00600;ko04142	Other glycan degradation;Sphingolipid metabolism;Lysosome	3.2.1.18	exo-alpha-sialidase	-	-	Metabolism;Metabolism;Cellular Processes	Glycan biosynthesis and metabolism;Lipid metabolism;Transport and catabolism	GH33	GH	Glycoside Hydrolases	sialidase or neuraminidase (EC 3.2.1.18); trans-sialidase (EC 2.4.1.-); 2-keto-3-deoxynononic acid hydrolase (EC 3.2.1.-); anhydrosialidase (EC 4.2.2.15); 3-deoxy-D-manno-octulosonic-acid hydrolase (EC 3.2.1.-)
d__Bacteria	k__unclassified_d__Bacteria	p__Firmicutes	c__Clostridia	o__Clostridiales	f__Clostridiaceae	g__Clostridium	s__Clostridium_neonatale	cbei:LF65_05592	K05349	beta-glucosidase [EC:3.2.1.21]	ko00460;ko00500;ko00940	Cyanoamino acid metabolism;Starch and sucrose metabolism;Phenylpropanoid biosynthesis	3.2.1.21	beta-glucosidase	-	-	Metabolism;Metabolism;Metabolism	Metabolism of other amino acids;Carbohydrate metabolism;Biosynthesis of other secondary metabolites	GH3	GH	Glycoside Hydrolases	beta-glucosidase (EC 3.2.1.21); xylan 1,4-beta-xylosidase (EC 3.2.1.37); beta-glucosylceramidase (EC 3.2.1.45); beta-N-acetylhexosaminidase (EC 3.2.1.52); alpha-L-arabinofuranosidase (EC 3.2.1.55); glucan 1,3-beta-glucosidase (EC 3.2.1.58); glucan 1,4-beta-glucosidase (EC 3.2.1.74); isoprimeverose-producing oligoxyloglucan hydrolase (EC 3.2.1.120); coniferin beta-glucosidase (EC 3.2.1.126); exo-1…
d__Bacteria	k__unclassified_d__Bacteria	p__Firmicutes	c__Bacilli	o__Lactobacillales	f__Streptococcaceae	g__Lactococcus	s__Lactococcus_lactis	llc:LACR_0361	K02073	D-methionine transport system substrate-binding protein	ko02010	ABC transporters	-	-	M00238	D-Methionine transport system	Environmental Information Processing	Membrane transport	CBM11	CBM	Carbohydrate-Binding Modules	Modules of approx. 180-200 residues. The CBM11 of Clotridium thermocellum Cel26A-Cel5E has been shown to bind both beta-1,4-glucan and beta-1,3-1,4-mixed linked glucans.
d__Bacteria	k__unclassified_d__Bacteria	p__Firmicutes	c__Clostridia	o__Clostridiales	f__Clostridiaceae	g__Clostridium	s__Clostridium_botulinum	cno:NT01CX_0726	K01227	mannosyl-glycoprotein endo-beta-N-acetylglucosaminidase [EC:3.2.1.96]	ko00511	Other glycan degradation	3.2.1.96	mannosyl-glycoprotein endo-beta-N-acetylglucosaminidase	-	-	Metabolism	Glycan biosynthesis and metabolism	GH73	GH	Glycoside Hydrolases	lysozyme (EC 3.2.1.17); mannosyl-glycoprotein endo-beta-N-acetylglucosaminidase (EC 3.2.1.96); peptidoglycan hydrolase with endo-beta-N-acetylglucosaminidase specificity (EC 3.2.1.-)
d__Bacteria	k__unclassified_d__Bacteria	p__Firmicutes	c__Clostridia	o__Clostridiales	f__Clostridiaceae	g__Clostridium	s__Clostridium_chauvoei	tep:TepRe1_0750	K01190	beta-galactosidase [EC:3.2.1.23]	ko00052;ko00511;ko00600	Galactose metabolism;Other glycan degradation;Sphingolipid metabolism	3.2.1.23	beta-galactosidase	-	-	Metabolism;Metabolism;Metabolism	Carbohydrate metabolism;Glycan biosynthesis and metabolism;Lipid metabolism	GH2	GH	Glycoside Hydrolases	beta-galactosidase (EC 3.2.1.23) ; beta-mannosidase (EC 3.2.1.25); beta-glucuronidase (EC 3.2.1.31); alpha-L-arabinofuranosidase (EC 3.2.1.55); mannosylglycoprotein endo-beta-mannosidase (EC 3.2.1.152); exo-beta-glucosaminidase (EC 3.2.1.165)
d__Bacteria	k__unclassified_d__Bacteria	p__Firmicutes	c__Clostridia	o__Clostridiales	f__Lachnospiraceae	g__Dorea	s__Candidatus_Dorea_massiliensis	ttr:Tter_0181	K05349	beta-glucosidase [EC:3.2.1.21]	ko00460;ko00500;ko00940	Cyanoamino acid metabolism;Starch and sucrose metabolism;Phenylpropanoid biosynthesis	3.2.1.21	beta-glucosidase	-	-	Metabolism;Metabolism;Metabolism	Metabolism of other amino acids;Carbohydrate metabolism;Biosynthesis of other secondary metabolites	GH3	GH	Glycoside Hydrolases	beta-glucosidase (EC 3.2.1.21); xylan 1,4-beta-xylosidase (EC 3.2.1.37); beta-glucosylceramidase (EC 3.2.1.45); beta-N-acetylhexosaminidase (EC 3.2.1.52); alpha-L-arabinofuranosidase (EC 3.2.1.55); glucan 1,3-beta-glucosidase (EC 3.2.1.58); glucan 1,4-beta-glucosidase (EC 3.2.1.74); isoprimeverose-producing oligoxyloglucan hydrolase (EC 3.2.1.120); coniferin beta-glucosidase (EC 3.2.1.126); exo-1…
d__Bacteria	k__unclassified_d__Bacteria	p__Firmicutes	c__Clostridia	o__Clostridiales	f__Clostridiaceae	g__Clostridium	s__Clostridium_celatum	cpe:CPE0693	K17624	endo-alpha-N-acetylgalactosaminidase [EC:3.2.1.97]	-	-	3.2.1.97	endo-alpha-N-acetylgalactosaminidase	-	-	-	-	GH101	GH	Glycoside Hydrolases	endo-alpha-N-acetylgalactosaminidase (EC 3.2.1.97)
d__Bacteria	k__unclassified_d__Bacteria	p__Firmicutes	c__Bacilli	o__Lactobacillales	f__Enterococcaceae	g__Enterococcus	s__Enterococcus_faecalis	efl:EF62_0109	K01727	hyaluronate lyase [EC:4.2.2.1]	-	-	4.2.2.1	hyaluronate lyase	-	-	-	-	CBM32	CBM	Carbohydrate-Binding Modules	Binding to galactose and lactose has been demonstrated for the module of Micromonospora viridifaciens sialidase (PMID: 16239725). Binding to polygalacturonic acid has been shown for a Yersinia member (PMID: 17292916). Binding to LacNAc (beta-D-galactosyl-1,4-beta-D-N-acetylglucosamine) has been shown for an N-acetylglucosaminidase from Clostridium perfingens (PMID: 16990278).
d__Bacteria	k__unclassified_d__Bacteria	p__Firmicutes	c__Clostridia	o__Clostridiales	f__Clostridiaceae	g__Clostridium	s__Clostridium_perfringens	cpf:CPF_1087	K01200	pullulanase [EC:3.2.1.41]	ko00500	Starch and sucrose metabolism	3.2.1.41	pullulanase	-	-	Metabolism	Carbohydrate metabolism	GH13	GH	Glycoside Hydrolases	alpha-amylase (EC 3.2.1.1); pullulanase (EC 3.2.1.41); cyclomaltodextrin glucanotransferase (EC 2.4.1.19); cyclomaltodextrinase (EC 3.2.1.54); trehalose-6-phosphate hydrolase (EC 3.2.1.93); oligo-alpha-glucosidase (EC 3.2.1.10); maltogenic amylase (EC 3.2.1.133); neopullulanase (EC 3.2.1.135); alpha-glucosidase (EC 3.2.1.20); maltotetraose-forming alpha-amylase (EC 3.2.1.60); isoamylase (EC 3.2.1…
d__Bacteria	k__unclassified_d__Bacteria	p__Firmicutes	c__Clostridia	o__Clostridiales	f__Clostridiaceae	g__Clostridium	s__Clostridium_celatum	cpe:CPE0725	K01186	sialidase-1 [EC:3.2.1.18]	ko00511;ko00600;ko04142	Other glycan degradation;Sphingolipid metabolism;Lysosome	3.2.1.18	exo-alpha-sialidase	-	-	Metabolism;Metabolism;Cellular Processes	Glycan biosynthesis and metabolism;Lipid metabolism;Transport and catabolism	CBM40	CBM	Carbohydrate-Binding Modules	Modules of approx. 200 residues, found at the N-terminus of GH33 sialidases. Can also be found inserted in the beta-propeller of GH33 sialidases. The sialic acid binding function has been demonstrated for the N-terminal CBM40 of Vibrio cholerae sialidase (Moustafa et al. (2004) J Biol Chem 279:40819-26) (PMID: 15226294).
d__Bacteria	k__unclassified_d__Bacteria	p__Firmicutes	c__Clostridia	o__Clostridiales	f__Clostridiaceae	g__Clostridium	s__Clostridium_dakarense	cpf:CPF_0721	K01186	sialidase-1 [EC:3.2.1.18]	ko00511;ko00600;ko04142	Other glycan degradation;Sphingolipid metabolism;Lysosome	3.2.1.18	exo-alpha-sialidase	-	-	Metabolism;Metabolism;Cellular Processes	Glycan biosynthesis and metabolism;Lipid metabolism;Transport and catabolism	GH33	GH	Glycoside Hydrolases	sialidase or neuraminidase (EC 3.2.1.18); trans-sialidase (EC 2.4.1.-); 2-keto-3-deoxynononic acid hydrolase (EC 3.2.1.-); anhydrosialidase (EC 4.2.2.15); 3-deoxy-D-manno-octulosonic-acid hydrolase (EC 3.2.1.-)
d__Bacteria	k__unclassified_d__Bacteria	p__Firmicutes	c__Clostridia	o__Clostridiales	f__Clostridiaceae	g__Clostridium	s__Clostridium_dakarense	cpe:CPE0553	K01186	sialidase-1 [EC:3.2.1.18]	ko00511;ko00600;ko04142	Other glycan degradation;Sphingolipid metabolism;Lysosome	3.2.1.18	exo-alpha-sialidase	-	-	Metabolism;Metabolism;Cellular Processes	Glycan biosynthesis and metabolism;Lipid metabolism;Transport and catabolism	GH33	GH	Glycoside Hydrolases	sialidase or neuraminidase (EC 3.2.1.18); trans-sialidase (EC 2.4.1.-); 2-keto-3-deoxynononic acid hydrolase (EC 3.2.1.-); anhydrosialidase (EC 4.2.2.15); 3-deoxy-D-manno-octulosonic-acid hydrolase (EC 3.2.1.-)
d__Bacteria	k__unclassified_d__Bacteria	p__Firmicutes	c__Bacilli	o__Lactobacillales	f__Enterococcaceae	g__Enterococcus	s__Enterococcus_faecium	ehr:EHR_14305	K01727	hyaluronate lyase [EC:4.2.2.1]	-	-	4.2.2.1	hyaluronate lyase	-	-	-	-	CBM32	CBM	Carbohydrate-Binding Modules	Binding to galactose and lactose has been demonstrated for the module of Micromonospora viridifaciens sialidase (PMID: 16239725). Binding to polygalacturonic acid has been shown for a Yersinia member (PMID: 17292916). Binding to LacNAc (beta-D-galactosyl-1,4-beta-D-N-acetylglucosamine) has been shown for an N-acetylglucosaminidase from Clostridium perfingens (PMID: 16990278).
d__Bacteria	k__unclassified_d__Bacteria	p__Proteobacteria	c__Gammaproteobacteria	o__Enterobacteriales	f__Enterobacteriaceae	g__Salmonella	s__Salmonella_enterica	cpf:CPF_0985	K01186	sialidase-1 [EC:3.2.1.18]	ko00511;ko00600;ko04142	Other glycan degradation;Sphingolipid metabolism;Lysosome	3.2.1.18	exo-alpha-sialidase	-	-	Metabolism;Metabolism;Cellular Processes	Glycan biosynthesis and metabolism;Lipid metabolism;Transport and catabolism	GH33	GH	Glycoside Hydrolases	sialidase or neuraminidase (EC 3.2.1.18); trans-sialidase (EC 2.4.1.-); 2-keto-3-deoxynononic acid hydrolase (EC 3.2.1.-); anhydrosialidase (EC 4.2.2.15); 3-deoxy-D-manno-octulosonic-acid hydrolase (EC 3.2.1.-)
d__Eukaryota	k__Metazoa	p__Arthropoda	c__Insecta	o__Hymenoptera	f__Formicidae	g__Lasius	s__Lasius_niger	sers:SERRSCBI_05620	K01183	chitinase [EC:3.2.1.14]	ko00520	Amino sugar and nucleotide sugar metabolism	3.2.1.14	chitinase	-	-	Metabolism	Carbohydrate metabolism	GH119	GH	Glycoside Hydrolases	alpha-amylase (EC 3.2.1.1)
d__Bacteria	k__unclassified_d__Bacteria	p__Proteobacteria	c__Gammaproteobacteria	o__Enterobacteriales	f__Enterobacteriaceae	g__unclassified_f__Enterobacteriaceae	s__unclassified_f__Enterobacteriaceae	caf:AL524_10455	K03194	type IV secretion system protein VirB1	ko03070	Bacterial secretion system	-	-	M00333	Type IV secretion system	Environmental Information Processing	Membrane transport	GH23	GH	Glycoside Hydrolases	lysozyme type G (EC 3.2.1.17); peptidoglycan lyase (EC 4.2.2.n1) also known in the literature as peptidoglycan lytic transglycosylase; chitinase (EC 3.2.1.14)
d__Bacteria	k__unclassified_d__Bacteria	p__Actinobacteria	c__Actinobacteria	o__Bifidobacteriales	f__Bifidobacteriaceae	g__Bifidobacterium	s__Bifidobacterium_mongoliense	bln:Blon_0646	K01186	sialidase-1 [EC:3.2.1.18]	ko00511;ko00600;ko04142	Other glycan degradation;Sphingolipid metabolism;Lysosome	3.2.1.18	exo-alpha-sialidase	-	-	Metabolism;Metabolism;Cellular Processes	Glycan biosynthesis and metabolism;Lipid metabolism;Transport and catabolism	GH33	GH	Glycoside Hydrolases	sialidase or neuraminidase (EC 3.2.1.18); trans-sialidase (EC 2.4.1.-); 2-keto-3-deoxynononic acid hydrolase (EC 3.2.1.-); anhydrosialidase (EC 4.2.2.15); 3-deoxy-D-manno-octulosonic-acid hydrolase (EC 3.2.1.-)
d__Bacteria	k__unclassified_d__Bacteria	p__Firmicutes	c__Bacilli	o__Lactobacillales	f__Streptococcaceae	g__Lactococcus	s__Lactococcus_lactis	bck:BCO26_0391	K01224	arabinogalactan endo-1,4-beta-galactosidase [EC:3.2.1.89]	-	-	3.2.1.89	arabinogalactan endo-beta-1,4-galactanase	-	-	-	-	GH53	GH	Glycoside Hydrolases	endo-beta-1,4-galactanase (EC 3.2.1.89).
d__Bacteria	k__unclassified_d__Bacteria	p__Firmicutes	c__Clostridia	o__Clostridiales	f__Clostridiaceae	g__Clostridium	s__Clostridium_sp._ND2	cpe:CPE0553	K01186	sialidase-1 [EC:3.2.1.18]	ko00511;ko00600;ko04142	Other glycan degradation;Sphingolipid metabolism;Lysosome	3.2.1.18	exo-alpha-sialidase	-	-	Metabolism;Metabolism;Cellular Processes	Glycan biosynthesis and metabolism;Lipid metabolism;Transport and catabolism	GH33	GH	Glycoside Hydrolases	sialidase or neuraminidase (EC 3.2.1.18); trans-sialidase (EC 2.4.1.-); 2-keto-3-deoxynononic acid hydrolase (EC 3.2.1.-); anhydrosialidase (EC 4.2.2.15); 3-deoxy-D-manno-octulosonic-acid hydrolase (EC 3.2.1.-)
d__Bacteria	k__unclassified_d__Bacteria	p__Proteobacteria	c__Gammaproteobacteria	o__Enterobacteriales	f__Enterobacteriaceae	g__Raoultella	s__Raoultella_ornithinolytica	ror:RORB6_08330	K05349	beta-glucosidase [EC:3.2.1.21]	ko00460;ko00500;ko00940	Cyanoamino acid metabolism;Starch and sucrose metabolism;Phenylpropanoid biosynthesis	3.2.1.21	beta-glucosidase	-	-	Metabolism;Metabolism;Metabolism	Metabolism of other amino acids;Carbohydrate metabolism;Biosynthesis of other secondary metabolites	GH3	GH	Glycoside Hydrolases	beta-glucosidase (EC 3.2.1.21); xylan 1,4-beta-xylosidase (EC 3.2.1.37); beta-glucosylceramidase (EC 3.2.1.45); beta-N-acetylhexosaminidase (EC 3.2.1.52); alpha-L-arabinofuranosidase (EC 3.2.1.55); glucan 1,3-beta-glucosidase (EC 3.2.1.58); glucan 1,4-beta-glucosidase (EC 3.2.1.74); isoprimeverose-producing oligoxyloglucan hydrolase (EC 3.2.1.120); coniferin beta-glucosidase (EC 3.2.1.126); exo-1…
d__Bacteria	k__unclassified_d__Bacteria	p__Proteobacteria	c__Betaproteobacteria	o__Burkholderiales	f__Burkholderiaceae	g__Ralstonia	s__Ralstonia_mannitolilytica	ptx:ABW99_12235	K03194	type IV secretion system protein VirB1	ko03070	Bacterial secretion system	-	-	M00333	Type IV secretion system	Environmental Information Processing	Membrane transport	GH23	GH	Glycoside Hydrolases	lysozyme type G (EC 3.2.1.17); peptidoglycan lyase (EC 4.2.2.n1) also known in the literature as peptidoglycan lytic transglycosylase; chitinase (EC 3.2.1.14)
d__Bacteria	k__unclassified_d__Bacteria	p__Firmicutes	c__Bacilli	o__Lactobacillales	f__Streptococcaceae	g__Streptococcus	s__Streptococcus_caballi	sga:GALLO_1055	K00689	dextransucrase [EC:2.4.1.5]	ko00500;ko02020	Starch and sucrose metabolism;Two-component system	2.4.1.5	dextransucrase	-	-	Metabolism;Environmental Information Processing	Carbohydrate metabolism;Signal transduction	GH70	GH	Glycoside Hydrolases	dextransucrase (EC 2.4.1.5); alternansucrase (EC 2.4.1.140); reuteransucrase (EC 2.4.1.-); alpha-4,6-glucanotransferase (EC 2.4.1.-); alpha-1,2-branched dextransucrase (EC 2.4.1.-); alpha-4,3-glucanotransferase (EC 2.4.1.-)
d__Bacteria	k__unclassified_d__Bacteria	p__Firmicutes	c__Bacilli	o__Lactobacillales	f__Enterococcaceae	g__Enterococcus	s__Enterococcus_italicus	cmv:CMUST_04910	K01186	sialidase-1 [EC:3.2.1.18]	ko00511;ko00600;ko04142	Other glycan degradation;Sphingolipid metabolism;Lysosome	3.2.1.18	exo-alpha-sialidase	-	-	Metabolism;Metabolism;Cellular Processes	Glycan biosynthesis and metabolism;Lipid metabolism;Transport and catabolism	GH33	GH	Glycoside Hydrolases	sialidase or neuraminidase (EC 3.2.1.18); trans-sialidase (EC 2.4.1.-); 2-keto-3-deoxynononic acid hydrolase (EC 3.2.1.-); anhydrosialidase (EC 4.2.2.15); 3-deoxy-D-manno-octulosonic-acid hydrolase (EC 3.2.1.-)
d__Bacteria	k__unclassified_d__Bacteria	p__Firmicutes	c__Clostridia	o__Clostridiales	f__Clostridiaceae	g__Clostridium	s__Clostridium_perfringens	cpe:CPE0553	K01186	sialidase-1 [EC:3.2.1.18]	ko00511;ko00600;ko04142	Other glycan degradation;Sphingolipid metabolism;Lysosome	3.2.1.18	exo-alpha-sialidase	-	-	Metabolism;Metabolism;Cellular Processes	Glycan biosynthesis and metabolism;Lipid metabolism;Transport and catabolism	CBM32	CBM	Carbohydrate-Binding Modules	Binding to galactose and lactose has been demonstrated for the module of Micromonospora viridifaciens sialidase (PMID: 16239725). Binding to polygalacturonic acid has been shown for a Yersinia member (PMID: 17292916). Binding to LacNAc (beta-D-galactosyl-1,4-beta-D-N-acetylglucosamine) has been shown for an N-acetylglucosaminidase from Clostridium perfingens (PMID: 16990278).
d__Bacteria	k__unclassified_d__Bacteria	p__Firmicutes	c__Clostridia	o__Clostridiales	f__Clostridiaceae	g__Clostridium	s__Clostridium_celatum	cpe:CPE0553	K01186	sialidase-1 [EC:3.2.1.18]	ko00511;ko00600;ko04142	Other glycan degradation;Sphingolipid metabolism;Lysosome	3.2.1.18	exo-alpha-sialidase	-	-	Metabolism;Metabolism;Cellular Processes	Glycan biosynthesis and metabolism;Lipid metabolism;Transport and catabolism	CBM40	CBM	Carbohydrate-Binding Modules	Modules of approx. 200 residues, found at the N-terminus of GH33 sialidases. Can also be found inserted in the beta-propeller of GH33 sialidases. The sialic acid binding function has been demonstrated for the N-terminal CBM40 of Vibrio cholerae sialidase (Moustafa et al. (2004) J Biol Chem 279:40819-26) (PMID: 15226294).
d__Bacteria	k__unclassified_d__Bacteria	p__Firmicutes	c__Clostridia	o__Clostridiales	f__Clostridiaceae	g__Clostridium	s__Clostridium_butyricum	cbut:ATN24_11705	K01224	arabinogalactan endo-1,4-beta-galactosidase [EC:3.2.1.89]	-	-	3.2.1.89	arabinogalactan endo-beta-1,4-galactanase	-	-	-	-	GH53	GH	Glycoside Hydrolases	endo-beta-1,4-galactanase (EC 3.2.1.89).
d__Bacteria	k__unclassified_d__Bacteria	p__Firmicutes	c__Clostridia	o__Clostridiales	f__Clostridiaceae	g__Clostridium	s__Clostridium_perfringens	cpe:CPE1875	K15923	alpha-L-fucosidase 2 [EC:3.2.1.51]	ko00511	Other glycan degradation	3.2.1.51	alpha-L-fucosidase	-	-	Metabolism	Glycan biosynthesis and metabolism	GH95	GH	Glycoside Hydrolases	alpha-L-fucosidase (EC 3.2.1.51); alpha-1,2-L-fucosidase (EC 3.2.1.63); alpha-L-galactosidase (EC 3.2.1.-)
d__Bacteria	k__unclassified_d__Bacteria	p__Firmicutes	c__Clostridia	o__Clostridiales	f__Peptostreptococcaceae	g__Peptoclostridium	s__[Clostridium]_sordellii	cpf:CPF_0985	K01186	sialidase-1 [EC:3.2.1.18]	ko00511;ko00600;ko04142	Other glycan degradation;Sphingolipid metabolism;Lysosome	3.2.1.18	exo-alpha-sialidase	-	-	Metabolism;Metabolism;Cellular Processes	Glycan biosynthesis and metabolism;Lipid metabolism;Transport and catabolism	GH33	GH	Glycoside Hydrolases	sialidase or neuraminidase (EC 3.2.1.18); trans-sialidase (EC 2.4.1.-); 2-keto-3-deoxynononic acid hydrolase (EC 3.2.1.-); anhydrosialidase (EC 4.2.2.15); 3-deoxy-D-manno-octulosonic-acid hydrolase (EC 3.2.1.-)
d__Bacteria	k__unclassified_d__Bacteria	p__Firmicutes	c__Clostridia	o__Clostridiales	f__Clostridiaceae	g__Clostridium	s__Clostridium_disporicum	cbei:LF65_05212	K05349	beta-glucosidase [EC:3.2.1.21]	ko00460;ko00500;ko00940	Cyanoamino acid metabolism;Starch and sucrose metabolism;Phenylpropanoid biosynthesis	3.2.1.21	beta-glucosidase	-	-	Metabolism;Metabolism;Metabolism	Metabolism of other amino acids;Carbohydrate metabolism;Biosynthesis of other secondary metabolites	GH3	GH	Glycoside Hydrolases	beta-glucosidase (EC 3.2.1.21); xylan 1,4-beta-xylosidase (EC 3.2.1.37); beta-glucosylceramidase (EC 3.2.1.45); beta-N-acetylhexosaminidase (EC 3.2.1.52); alpha-L-arabinofuranosidase (EC 3.2.1.55); glucan 1,3-beta-glucosidase (EC 3.2.1.58); glucan 1,4-beta-glucosidase (EC 3.2.1.74); isoprimeverose-producing oligoxyloglucan hydrolase (EC 3.2.1.120); coniferin beta-glucosidase (EC 3.2.1.126); exo-1…
d__Bacteria	k__unclassified_d__Bacteria	p__Firmicutes	c__Clostridia	o__Clostridiales	f__Clostridiaceae	g__Clostridium	s__Clostridium_sp._JCC	cbei:LF65_05212	K05349	beta-glucosidase [EC:3.2.1.21]	ko00460;ko00500;ko00940	Cyanoamino acid metabolism;Starch and sucrose metabolism;Phenylpropanoid biosynthesis	3.2.1.21	beta-glucosidase	-	-	Metabolism;Metabolism;Metabolism	Metabolism of other amino acids;Carbohydrate metabolism;Biosynthesis of other secondary metabolites	GH3	GH	Glycoside Hydrolases	beta-glucosidase (EC 3.2.1.21); xylan 1,4-beta-xylosidase (EC 3.2.1.37); beta-glucosylceramidase (EC 3.2.1.45); beta-N-acetylhexosaminidase (EC 3.2.1.52); alpha-L-arabinofuranosidase (EC 3.2.1.55); glucan 1,3-beta-glucosidase (EC 3.2.1.58); glucan 1,4-beta-glucosidase (EC 3.2.1.74); isoprimeverose-producing oligoxyloglucan hydrolase (EC 3.2.1.120); coniferin beta-glucosidase (EC 3.2.1.126); exo-1…
d__Bacteria	k__unclassified_d__Bacteria	p__Firmicutes	c__Clostridia	o__Clostridiales	f__Clostridiaceae	g__Clostridium	s__Clostridium_celatum	cpe:CPE1875	K15923	alpha-L-fucosidase 2 [EC:3.2.1.51]	ko00511	Other glycan degradation	3.2.1.51	alpha-L-fucosidase	-	-	Metabolism	Glycan biosynthesis and metabolism	GH95	GH	Glycoside Hydrolases	alpha-L-fucosidase (EC 3.2.1.51); alpha-1,2-L-fucosidase (EC 3.2.1.63); alpha-L-galactosidase (EC 3.2.1.-)
d__Bacteria	k__unclassified_d__Bacteria	p__Proteobacteria	c__Gammaproteobacteria	o__Enterobacteriales	f__Enterobacteriaceae	g__Cedecea	s__Cedecea_neteri	cnt:JT31_00080	K05349	beta-glucosidase [EC:3.2.1.21]	ko00460;ko00500;ko00940	Cyanoamino acid metabolism;Starch and sucrose metabolism;Phenylpropanoid biosynthesis	3.2.1.21	beta-glucosidase	-	-	Metabolism;Metabolism;Metabolism	Metabolism of other amino acids;Carbohydrate metabolism;Biosynthesis of other secondary metabolites	GH3	GH	Glycoside Hydrolases	beta-glucosidase (EC 3.2.1.21); xylan 1,4-beta-xylosidase (EC 3.2.1.37); beta-glucosylceramidase (EC 3.2.1.45); beta-N-acetylhexosaminidase (EC 3.2.1.52); alpha-L-arabinofuranosidase (EC 3.2.1.55); glucan 1,3-beta-glucosidase (EC 3.2.1.58); glucan 1,4-beta-glucosidase (EC 3.2.1.74); isoprimeverose-producing oligoxyloglucan hydrolase (EC 3.2.1.120); coniferin beta-glucosidase (EC 3.2.1.126); exo-1…
d__Bacteria	k__unclassified_d__Bacteria	p__Firmicutes	c__Clostridia	o__Clostridiales	f__Clostridiaceae	g__Clostridium	s__Clostridium_dakarense	cpf:CPF_0985	K01186	sialidase-1 [EC:3.2.1.18]	ko00511;ko00600;ko04142	Other glycan degradation;Sphingolipid metabolism;Lysosome	3.2.1.18	exo-alpha-sialidase	-	-	Metabolism;Metabolism;Cellular Processes	Glycan biosynthesis and metabolism;Lipid metabolism;Transport and catabolism	GH33	GH	Glycoside Hydrolases	sialidase or neuraminidase (EC 3.2.1.18); trans-sialidase (EC 2.4.1.-); 2-keto-3-deoxynononic acid hydrolase (EC 3.2.1.-); anhydrosialidase (EC 4.2.2.15); 3-deoxy-D-manno-octulosonic-acid hydrolase (EC 3.2.1.-)
d__Bacteria	k__unclassified_d__Bacteria	p__Firmicutes	c__Clostridia	o__Clostridiales	f__Clostridiaceae	g__Clostridium	s__Clostridium_chauvoei	cpe:CPE0553	K01186	sialidase-1 [EC:3.2.1.18]	ko00511;ko00600;ko04142	Other glycan degradation;Sphingolipid metabolism;Lysosome	3.2.1.18	exo-alpha-sialidase	-	-	Metabolism;Metabolism;Cellular Processes	Glycan biosynthesis and metabolism;Lipid metabolism;Transport and catabolism	GH33	GH	Glycoside Hydrolases	sialidase or neuraminidase (EC 3.2.1.18); trans-sialidase (EC 2.4.1.-); 2-keto-3-deoxynononic acid hydrolase (EC 3.2.1.-); anhydrosialidase (EC 4.2.2.15); 3-deoxy-D-manno-octulosonic-acid hydrolase (EC 3.2.1.-)
d__Bacteria	k__unclassified_d__Bacteria	p__Firmicutes	c__Bacilli	o__Lactobacillales	f__Streptococcaceae	g__Streptococcus	s__Streptococcus_gallolyticus	sga:GALLO_1055	K00689	dextransucrase [EC:2.4.1.5]	ko00500;ko02020	Starch and sucrose metabolism;Two-component system	2.4.1.5	dextransucrase	-	-	Metabolism;Environmental Information Processing	Carbohydrate metabolism;Signal transduction	GH70	GH	Glycoside Hydrolases	dextransucrase (EC 2.4.1.5); alternansucrase (EC 2.4.1.140); reuteransucrase (EC 2.4.1.-); alpha-4,6-glucanotransferase (EC 2.4.1.-); alpha-1,2-branched dextransucrase (EC 2.4.1.-); alpha-4,3-glucanotransferase (EC 2.4.1.-)
d__Bacteria	k__unclassified_d__Bacteria	p__Firmicutes	c__Clostridia	o__Clostridiales	f__Clostridiaceae	g__Clostridium	s__Clostridium_perfringens	cpf:CPF_0532	K01186	sialidase-1 [EC:3.2.1.18]	ko00511;ko00600;ko04142	Other glycan degradation;Sphingolipid metabolism;Lysosome	3.2.1.18	exo-alpha-sialidase	-	-	Metabolism;Metabolism;Cellular Processes	Glycan biosynthesis and metabolism;Lipid metabolism;Transport and catabolism	GH33	GH	Glycoside Hydrolases	sialidase or neuraminidase (EC 3.2.1.18); trans-sialidase (EC 2.4.1.-); 2-keto-3-deoxynononic acid hydrolase (EC 3.2.1.-); anhydrosialidase (EC 4.2.2.15); 3-deoxy-D-manno-octulosonic-acid hydrolase (EC 3.2.1.-)
d__Bacteria	k__unclassified_d__Bacteria	p__Proteobacteria	c__Gammaproteobacteria	o__Enterobacteriales	f__Enterobacteriaceae	g__Cedecea	s__Cedecea_davisae	pws:A7983_22745	K03194	type IV secretion system protein VirB1	ko03070	Bacterial secretion system	-	-	M00333	Type IV secretion system	Environmental Information Processing	Membrane transport	GH23	GH	Glycoside Hydrolases	lysozyme type G (EC 3.2.1.17); peptidoglycan lyase (EC 4.2.2.n1) also known in the literature as peptidoglycan lytic transglycosylase; chitinase (EC 3.2.1.14)
d__Bacteria	k__unclassified_d__Bacteria	p__Firmicutes	c__Bacilli	o__Lactobacillales	f__Enterococcaceae	g__Enterococcus	s__Enterococcus_hirae	ehr:EHR_14305	K01727	hyaluronate lyase [EC:4.2.2.1]	-	-	4.2.2.1	hyaluronate lyase	-	-	-	-	CBM32	CBM	Carbohydrate-Binding Modules	Binding to galactose and lactose has been demonstrated for the module of Micromonospora viridifaciens sialidase (PMID: 16239725). Binding to polygalacturonic acid has been shown for a Yersinia member (PMID: 17292916). Binding to LacNAc (beta-D-galactosyl-1,4-beta-D-N-acetylglucosamine) has been shown for an N-acetylglucosaminidase from Clostridium perfingens (PMID: 16990278).
d__Bacteria	k__unclassified_d__Bacteria	p__Proteobacteria	c__Gammaproteobacteria	o__Pseudomonadales	f__Moraxellaceae	g__Acinetobacter	s__Acinetobacter_sp._UNC436CL71CviS28	ano:RR32_18825	K03194	type IV secretion system protein VirB1	ko03070	Bacterial secretion system	-	-	M00333	Type IV secretion system	Environmental Information Processing	Membrane transport	GH23	GH	Glycoside Hydrolases	lysozyme type G (EC 3.2.1.17); peptidoglycan lyase (EC 4.2.2.n1) also known in the literature as peptidoglycan lytic transglycosylase; chitinase (EC 3.2.1.14)
d__Bacteria	k__unclassified_d__Bacteria	p__Firmicutes	c__Clostridia	o__Clostridiales	f__Ruminococcaceae	g__Ruminiclostridium	s__[Clostridium]_methylpentosum	sig:N596_04850	K15923	alpha-L-fucosidase 2 [EC:3.2.1.51]	ko00511	Other glycan degradation	3.2.1.51	alpha-L-fucosidase	-	-	Metabolism	Glycan biosynthesis and metabolism	GH95	GH	Glycoside Hydrolases	alpha-L-fucosidase (EC 3.2.1.51); alpha-1,2-L-fucosidase (EC 3.2.1.63); alpha-L-galactosidase (EC 3.2.1.-)
d__Bacteria	k__unclassified_d__Bacteria	p__Proteobacteria	c__Gammaproteobacteria	o__Pseudomonadales	f__Pseudomonadaceae	g__Pseudomonas	s__Pseudomonas_lundensis	rsm:CMR15_p0029	K03194	type IV secretion system protein VirB1	ko03070	Bacterial secretion system	-	-	M00333	Type IV secretion system	Environmental Information Processing	Membrane transport	GH23	GH	Glycoside Hydrolases	lysozyme type G (EC 3.2.1.17); peptidoglycan lyase (EC 4.2.2.n1) also known in the literature as peptidoglycan lytic transglycosylase; chitinase (EC 3.2.1.14)
d__Bacteria	k__unclassified_d__Bacteria	p__Proteobacteria	c__Gammaproteobacteria	o__Enterobacteriales	f__Enterobacteriaceae	g__Klebsiella	s__Klebsiella_pneumoniae	ypm:YP_pCRY07	K03194	type IV secretion system protein VirB1	ko03070	Bacterial secretion system	-	-	M00333	Type IV secretion system	Environmental Information Processing	Membrane transport	GH23	GH	Glycoside Hydrolases	lysozyme type G (EC 3.2.1.17); peptidoglycan lyase (EC 4.2.2.n1) also known in the literature as peptidoglycan lytic transglycosylase; chitinase (EC 3.2.1.14)
d__Bacteria	k__unclassified_d__Bacteria	p__Proteobacteria	c__Gammaproteobacteria	o__Enterobacteriales	f__Enterobacteriaceae	g__Serratia	s__Serratia_sp._DD3	bcl:ABC3097	K01227	mannosyl-glycoprotein endo-beta-N-acetylglucosaminidase [EC:3.2.1.96]	ko00511	Other glycan degradation	3.2.1.96	mannosyl-glycoprotein endo-beta-N-acetylglucosaminidase	-	-	Metabolism	Glycan biosynthesis and metabolism	GH73	GH	Glycoside Hydrolases	lysozyme (EC 3.2.1.17); mannosyl-glycoprotein endo-beta-N-acetylglucosaminidase (EC 3.2.1.96); peptidoglycan hydrolase with endo-beta-N-acetylglucosaminidase specificity (EC 3.2.1.-)
d__Bacteria	k__unclassified_d__Bacteria	p__Firmicutes	c__Clostridia	o__Clostridiales	f__Clostridiaceae	g__Clostridium	s__Clostridium_celatum	cpe:CPE0725	K01186	sialidase-1 [EC:3.2.1.18]	ko00511;ko00600;ko04142	Other glycan degradation;Sphingolipid metabolism;Lysosome	3.2.1.18	exo-alpha-sialidase	-	-	Metabolism;Metabolism;Cellular Processes	Glycan biosynthesis and metabolism;Lipid metabolism;Transport and catabolism	GH33	GH	Glycoside Hydrolases	sialidase or neuraminidase (EC 3.2.1.18); trans-sialidase (EC 2.4.1.-); 2-keto-3-deoxynononic acid hydrolase (EC 3.2.1.-); anhydrosialidase (EC 4.2.2.15); 3-deoxy-D-manno-octulosonic-acid hydrolase (EC 3.2.1.-)
d__Bacteria	k__unclassified_d__Bacteria	p__Firmicutes	c__Clostridia	o__Clostridiales	f__Clostridiaceae	g__Clostridium	s__Clostridium_celatum	cpe:CPE0725	K01186	sialidase-1 [EC:3.2.1.18]	ko00511;ko00600;ko04142	Other glycan degradation;Sphingolipid metabolism;Lysosome	3.2.1.18	exo-alpha-sialidase	-	-	Metabolism;Metabolism;Cellular Processes	Glycan biosynthesis and metabolism;Lipid metabolism;Transport and catabolism	GH33	GH	Glycoside Hydrolases	sialidase or neuraminidase (EC 3.2.1.18); trans-sialidase (EC 2.4.1.-); 2-keto-3-deoxynononic acid hydrolase (EC 3.2.1.-); anhydrosialidase (EC 4.2.2.15); 3-deoxy-D-manno-octulosonic-acid hydrolase (EC 3.2.1.-)
d__Bacteria	k__unclassified_d__Bacteria	p__Proteobacteria	c__Gammaproteobacteria	o__Enterobacteriales	f__Enterobacteriaceae	g__unclassified_f__Enterobacteriaceae	s__unclassified_f__Enterobacteriaceae	kpx:PMK1_04868	K03194	type IV secretion system protein VirB1	ko03070	Bacterial secretion system	-	-	M00333	Type IV secretion system	Environmental Information Processing	Membrane transport	GH23	GH	Glycoside Hydrolases	lysozyme type G (EC 3.2.1.17); peptidoglycan lyase (EC 4.2.2.n1) also known in the literature as peptidoglycan lytic transglycosylase; chitinase (EC 3.2.1.14)
d__Bacteria	k__unclassified_d__Bacteria	p__Proteobacteria	c__Gammaproteobacteria	o__Enterobacteriales	f__Enterobacteriaceae	g__Raoultella	s__Raoultella_ornithinolytica	ror:RORB6_13070	K01224	arabinogalactan endo-1,4-beta-galactosidase [EC:3.2.1.89]	-	-	3.2.1.89	arabinogalactan endo-beta-1,4-galactanase	-	-	-	-	GH53	GH	Glycoside Hydrolases	endo-beta-1,4-galactanase (EC 3.2.1.89).
d__Bacteria	k__unclassified_d__Bacteria	p__Proteobacteria	c__Gammaproteobacteria	o__Enterobacteriales	f__Enterobacteriaceae	g__Providencia	s__Providencia_alcalifaciens	psx:DR96_2982	K08305	membrane-bound lytic murein transglycosylase B [EC:4.2.2.-]	-	-	-	-	-	-	-	-	GH103	GH	Glycoside Hydrolases	peptidoglycan lytic transglycosylase (EC 3.2.1.-)
d__Bacteria	k__unclassified_d__Bacteria	p__Proteobacteria	c__Gammaproteobacteria	o__Enterobacteriales	f__Enterobacteriaceae	g__Cedecea	s__Cedecea_neteri	cen:LH86_17695	K08305	membrane-bound lytic murein transglycosylase B [EC:4.2.2.-]	-	-	-	-	-	-	-	-	GH103	GH	Glycoside Hydrolases	peptidoglycan lytic transglycosylase (EC 3.2.1.-)
d__Bacteria	k__unclassified_d__Bacteria	p__Proteobacteria	c__Epsilonproteobacteria	o__Campylobacterales	f__Campylobacteraceae	g__Campylobacter	s__Campylobacter_jejuni	cjeu:N565_00073	K11013	cytolethal distending toxin subunit A	-	-	-	-	-	-	-	-	CBM13	CBM	Carbohydrate-Binding Modules	Modules of approx. 150 residues which always appear as a threefold internal repeat. The only apparent exception to this, xylanase II of Actinomadura sp. FC7 (GenBank U08894), is in fact not completely sequenced. These modules were first identified in several plant lectins such as ricin or agglutinin of Ricinus communis which bind galactose residues. The three-dimensional structure of a plant lect…
d__Bacteria	k__unclassified_d__Bacteria	p__Proteobacteria	c__Gammaproteobacteria	o__Enterobacteriales	f__Enterobacteriaceae	g__Escherichia	s__Escherichia_coli	elw:ECW_m1188	K02395	flagellar protein FlgJ	-	-	-	-	-	-	-	-	GH73	GH	Glycoside Hydrolases	lysozyme (EC 3.2.1.17); mannosyl-glycoprotein endo-beta-N-acetylglucosaminidase (EC 3.2.1.96); peptidoglycan hydrolase with endo-beta-N-acetylglucosaminidase specificity (EC 3.2.1.-)
d__Bacteria	k__unclassified_d__Bacteria	p__Proteobacteria	c__Gammaproteobacteria	o__Enterobacteriales	f__Enterobacteriaceae	g__Providencia	s__Providencia_alcalifaciens	prg:RB151_014930	K02395	flagellar protein FlgJ	-	-	-	-	-	-	-	-	GH73	GH	Glycoside Hydrolases	lysozyme (EC 3.2.1.17); mannosyl-glycoprotein endo-beta-N-acetylglucosaminidase (EC 3.2.1.96); peptidoglycan hydrolase with endo-beta-N-acetylglucosaminidase specificity (EC 3.2.1.-)
d__Bacteria	k__unclassified_d__Bacteria	p__Proteobacteria	c__Betaproteobacteria	o__Burkholderiales	f__Burkholderiaceae	g__Burkholderia	s__Burkholderia_cepacia	bpso:X996_5972	K02395	flagellar protein FlgJ	-	-	-	-	-	-	-	-	GH73	GH	Glycoside Hydrolases	lysozyme (EC 3.2.1.17); mannosyl-glycoprotein endo-beta-N-acetylglucosaminidase (EC 3.2.1.96); peptidoglycan hydrolase with endo-beta-N-acetylglucosaminidase specificity (EC 3.2.1.-)
d__Bacteria	k__unclassified_d__Bacteria	p__Proteobacteria	c__Gammaproteobacteria	o__Enterobacteriales	f__Enterobacteriaceae	g__Leclercia	s__Leclercia_adecarboxylata	lax:APT61_05425	K20276	large repetitive protein	ko02024	Quorum sensing	-	-	-	-	Cellular Processes	Cellular community - prokaryotes	GH119	GH	Glycoside Hydrolases	alpha-amylase (EC 3.2.1.1)
d__Bacteria	k__unclassified_d__Bacteria	p__Proteobacteria	c__Gammaproteobacteria	o__Enterobacteriales	f__Enterobacteriaceae	g__Enterobacter	s__Enterobacter_sp._R4-368	enr:H650_09055	K13735	adhesin/invasin	ko05100	Bacterial invasion of epithelial cells	-	-	-	-	Human Diseases	Infectious diseases: Bacterial	CBM50	CBM	Carbohydrate-Binding Modules	Modules of approx. 50 residues found attached to various enzymes from families GH18, GH19, GH23, GH24, GH25 and GH73, i.e. enzymes cleaving either chitin or peptidoglycan. Binding to chitopentaose demonstrated in the case of Pteris ryukyuensis chitinase A [Ohnuma T et al. (2008) J. Biol. Chem. 283:5178-87 (PMID: 18083709)]. CBM50 modules are also found in a multitude of other enzymes targeting th…
d__Bacteria	k__unclassified_d__Bacteria	p__Proteobacteria	c__Gammaproteobacteria	o__Enterobacteriales	f__Enterobacteriaceae	g__Citrobacter	s__Citrobacter_sp._MGH105	cif:AL515_14735	K02395	flagellar protein FlgJ	-	-	-	-	-	-	-	-	GH73	GH	Glycoside Hydrolases	lysozyme (EC 3.2.1.17); mannosyl-glycoprotein endo-beta-N-acetylglucosaminidase (EC 3.2.1.96); peptidoglycan hydrolase with endo-beta-N-acetylglucosaminidase specificity (EC 3.2.1.-)
d__Bacteria	k__unclassified_d__Bacteria	p__Proteobacteria	c__Gammaproteobacteria	o__Enterobacteriales	f__Enterobacteriaceae	g__Cedecea	s__Cedecea_davisae	cnt:JT31_22205	K08305	membrane-bound lytic murein transglycosylase B [EC:4.2.2.-]	-	-	-	-	-	-	-	-	GH103	GH	Glycoside Hydrolases	peptidoglycan lytic transglycosylase (EC 3.2.1.-)
d__Bacteria	k__unclassified_d__Bacteria	p__Firmicutes	c__Clostridia	o__Clostridiales	f__Clostridiaceae	g__Clostridium	s__Clostridium_colicanis	cah:CAETHG_1257	K08309	soluble lytic murein transglycosylase [EC:4.2.2.-]	-	-	-	-	-	-	-	-	GH23	GH	Glycoside Hydrolases	lysozyme type G (EC 3.2.1.17); peptidoglycan lyase (EC 4.2.2.n1) also known in the literature as peptidoglycan lytic transglycosylase; chitinase (EC 3.2.1.14)
d__Bacteria	k__unclassified_d__Bacteria	p__Proteobacteria	c__Gammaproteobacteria	o__Enterobacteriales	f__Enterobacteriaceae	g__Escherichia	s__Escherichia_albertii	ecp:ECP_0217	K08307	membrane-bound lytic murein transglycosylase D [EC:4.2.2.-]	-	-	-	-	-	-	-	-	GH23	GH	Glycoside Hydrolases	lysozyme type G (EC 3.2.1.17); peptidoglycan lyase (EC 4.2.2.n1) also known in the literature as peptidoglycan lytic transglycosylase; chitinase (EC 3.2.1.14)
d__Bacteria	k__unclassified_d__Bacteria	p__Proteobacteria	c__Gammaproteobacteria	o__Enterobacteriales	f__Enterobacteriaceae	g__Escherichia	s__Escherichia_coli	sdy:SDY_0230	K08307	membrane-bound lytic murein transglycosylase D [EC:4.2.2.-]	-	-	-	-	-	-	-	-	CBM50	CBM	Carbohydrate-Binding Modules	Modules of approx. 50 residues found attached to various enzymes from families GH18, GH19, GH23, GH24, GH25 and GH73, i.e. enzymes cleaving either chitin or peptidoglycan. Binding to chitopentaose demonstrated in the case of Pteris ryukyuensis chitinase A [Ohnuma T et al. (2008) J. Biol. Chem. 283:5178-87 (PMID: 18083709)]. CBM50 modules are also found in a multitude of other enzymes targeting th…
d__Bacteria	k__unclassified_d__Bacteria	p__Proteobacteria	c__Gammaproteobacteria	o__Enterobacteriales	f__Enterobacteriaceae	g__Morganella	s__Morganella_morganii	mmk:MU9_2094	K08305	membrane-bound lytic murein transglycosylase B [EC:4.2.2.-]	-	-	-	-	-	-	-	-	GH103	GH	Glycoside Hydrolases	peptidoglycan lytic transglycosylase (EC 3.2.1.-)
d__Bacteria	k__unclassified_d__Bacteria	p__Proteobacteria	c__Gammaproteobacteria	o__Enterobacteriales	f__Enterobacteriaceae	g__Plesiomonas	s__unclassified_g__Plesiomonas	pshi:SAMEA2665130_0839	K02395	flagellar protein FlgJ	-	-	-	-	-	-	-	-	GH73	GH	Glycoside Hydrolases	lysozyme (EC 3.2.1.17); mannosyl-glycoprotein endo-beta-N-acetylglucosaminidase (EC 3.2.1.96); peptidoglycan hydrolase with endo-beta-N-acetylglucosaminidase specificity (EC 3.2.1.-)
d__Bacteria	k__unclassified_d__Bacteria	p__Actinobacteria	c__Actinobacteria	o__Propionibacteriales	f__Propionibacteriaceae	g__Tessaracoccus	s__Tessaracoccus_sp._SIT7	tfl:RPIT_02820	K02395	flagellar protein FlgJ	-	-	-	-	-	-	-	-	GH73	GH	Glycoside Hydrolases	lysozyme (EC 3.2.1.17); mannosyl-glycoprotein endo-beta-N-acetylglucosaminidase (EC 3.2.1.96); peptidoglycan hydrolase with endo-beta-N-acetylglucosaminidase specificity (EC 3.2.1.-)
d__Bacteria	k__unclassified_d__Bacteria	p__Proteobacteria	c__Gammaproteobacteria	o__Enterobacteriales	f__Enterobacteriaceae	g__unclassified_f__Enterobacteriaceae	s__unclassified_f__Enterobacteriaceae	cfd:CFNIH1_10735	K08307	membrane-bound lytic murein transglycosylase D [EC:4.2.2.-]	-	-	-	-	-	-	-	-	GH23	GH	Glycoside Hydrolases	lysozyme type G (EC 3.2.1.17); peptidoglycan lyase (EC 4.2.2.n1) also known in the literature as peptidoglycan lytic transglycosylase; chitinase (EC 3.2.1.14)
d__Bacteria	k__unclassified_d__Bacteria	p__Proteobacteria	c__Gammaproteobacteria	o__Enterobacteriales	f__Enterobacteriaceae	g__Providencia	s__Providencia_rettgeri	prg:RB151_014930	K02395	flagellar protein FlgJ	-	-	-	-	-	-	-	-	GH73	GH	Glycoside Hydrolases	lysozyme (EC 3.2.1.17); mannosyl-glycoprotein endo-beta-N-acetylglucosaminidase (EC 3.2.1.96); peptidoglycan hydrolase with endo-beta-N-acetylglucosaminidase specificity (EC 3.2.1.-)
d__Bacteria	k__unclassified_d__Bacteria	p__Firmicutes	c__Clostridia	o__Clostridiales	f__Clostridiaceae	g__Clostridium	s__Clostridium_perfringens	cpe:PCP44	K21471	peptidoglycan DL-endopeptidase CwlO [EC:3.4.-.-]	-	-	-	-	-	-	-	-	GH73	GH	Glycoside Hydrolases	lysozyme (EC 3.2.1.17); mannosyl-glycoprotein endo-beta-N-acetylglucosaminidase (EC 3.2.1.96); peptidoglycan hydrolase with endo-beta-N-acetylglucosaminidase specificity (EC 3.2.1.-)
d__Bacteria	k__unclassified_d__Bacteria	p__Proteobacteria	c__Gammaproteobacteria	o__Enterobacteriales	f__Enterobacteriaceae	g__Escherichia	s__Escherichia_albertii	ecol:LY180_05610	K02395	flagellar protein FlgJ	-	-	-	-	-	-	-	-	GH73	GH	Glycoside Hydrolases	lysozyme (EC 3.2.1.17); mannosyl-glycoprotein endo-beta-N-acetylglucosaminidase (EC 3.2.1.96); peptidoglycan hydrolase with endo-beta-N-acetylglucosaminidase specificity (EC 3.2.1.-)
d__Bacteria	k__unclassified_d__Bacteria	p__Proteobacteria	c__Gammaproteobacteria	o__Enterobacteriales	f__Enterobacteriaceae	g__unclassified_f__Enterobacteriaceae	s__unclassified_f__Enterobacteriaceae	kvd:KR75_12930	K08307	membrane-bound lytic murein transglycosylase D [EC:4.2.2.-]	-	-	-	-	-	-	-	-	GH23	GH	Glycoside Hydrolases	lysozyme type G (EC 3.2.1.17); peptidoglycan lyase (EC 4.2.2.n1) also known in the literature as peptidoglycan lytic transglycosylase; chitinase (EC 3.2.1.14)
d__Bacteria	k__unclassified_d__Bacteria	p__Proteobacteria	c__Gammaproteobacteria	o__Enterobacteriales	f__Enterobacteriaceae	g__unclassified_f__Enterobacteriaceae	s__unclassified_f__Enterobacteriaceae	ecle:ECNIH2_09130	K02395	flagellar protein FlgJ	-	-	-	-	-	-	-	-	GH73	GH	Glycoside Hydrolases	lysozyme (EC 3.2.1.17); mannosyl-glycoprotein endo-beta-N-acetylglucosaminidase (EC 3.2.1.96); peptidoglycan hydrolase with endo-beta-N-acetylglucosaminidase specificity (EC 3.2.1.-)
d__Bacteria	k__unclassified_d__Bacteria	p__Proteobacteria	c__Gammaproteobacteria	o__Enterobacteriales	f__Enterobacteriaceae	g__Leclercia	s__Leclercia_adecarboxylata	lax:APT61_14050	K02395	flagellar protein FlgJ	-	-	-	-	-	-	-	-	GH73	GH	Glycoside Hydrolases	lysozyme (EC 3.2.1.17); mannosyl-glycoprotein endo-beta-N-acetylglucosaminidase (EC 3.2.1.96); peptidoglycan hydrolase with endo-beta-N-acetylglucosaminidase specificity (EC 3.2.1.-)
d__Bacteria	k__unclassified_d__Bacteria	p__Proteobacteria	c__Alphaproteobacteria	o__Rhodobacterales	f__Rhodobacteraceae	g__Paracoccus	s__Paracoccus_sphaerophysae	bpyr:ABD05_20980	K13688	cyclic beta-1,2-glucan synthetase [EC:2.4.1.-]	-	-	-	-	-	-	-	-	GH94	GH	Glycoside Hydrolases	cellobiose phosphorylase (EC 2.4.1.20); laminaribiose phosphorylase (EC 2.4.1.31); cellodextrin phosphorylase (EC 2.4.1.49); chitobiose phosphorylase (EC 2.4.1.-); cyclic beta-1,2-glucan synthase (EC 2.4.1.-); cellobionic acid phosphorylase (EC 2.4.1.321); beta-1,2-oligoglucan phosphorylase (EC 2.4.1.-)
d__Bacteria	k__unclassified_d__Bacteria	p__Proteobacteria	c__Gammaproteobacteria	o__Enterobacteriales	f__Enterobacteriaceae	g__Yersinia	s__Yersinia_enterocolitica	yef:FORC2_1894	K08305	membrane-bound lytic murein transglycosylase B [EC:4.2.2.-]	-	-	-	-	-	-	-	-	GH103	GH	Glycoside Hydrolases	peptidoglycan lytic transglycosylase (EC 3.2.1.-)
d__Bacteria	k__unclassified_d__Bacteria	p__Proteobacteria	c__Gammaproteobacteria	o__Enterobacteriales	f__Enterobacteriaceae	g__Hafnia	s__Hafnia_alvei	hav:AT03_13585	K02395	flagellar protein FlgJ	-	-	-	-	-	-	-	-	GH73	GH	Glycoside Hydrolases	lysozyme (EC 3.2.1.17); mannosyl-glycoprotein endo-beta-N-acetylglucosaminidase (EC 3.2.1.96); peptidoglycan hydrolase with endo-beta-N-acetylglucosaminidase specificity (EC 3.2.1.-)
d__Bacteria	k__unclassified_d__Bacteria	p__Firmicutes	c__Erysipelotrichia	o__Erysipelotrichales	f__Erysipelotrichaceae	g__Turicibacter	s__Turicibacter_sp._HGF1	byl:A4V09_15990	K07273	lysozyme	-	-	-	-	-	-	-	-	GH25	GH	Glycoside Hydrolases	lysozyme (EC 3.2.1.17)
d__Bacteria	k__unclassified_d__Bacteria	p__Proteobacteria	c__Gammaproteobacteria	o__Pseudomonadales	f__Pseudomonadaceae	g__Pseudomonas	s__Pseudomonas_parafulva	ppu:PP_1993	K08086	pilus assembly protein FimV	-	-	-	-	-	-	-	-	CBM50	CBM	Carbohydrate-Binding Modules	Modules of approx. 50 residues found attached to various enzymes from families GH18, GH19, GH23, GH24, GH25 and GH73, i.e. enzymes cleaving either chitin or peptidoglycan. Binding to chitopentaose demonstrated in the case of Pteris ryukyuensis chitinase A [Ohnuma T et al. (2008) J. Biol. Chem. 283:5178-87 (PMID: 18083709)]. CBM50 modules are also found in a multitude of other enzymes targeting th…
d__Bacteria	k__unclassified_d__Bacteria	p__Proteobacteria	c__Gammaproteobacteria	o__Enterobacteriales	f__Enterobacteriaceae	g__Cedecea	s__Cedecea_davisae	cem:LH23_13645	K02395	flagellar protein FlgJ	-	-	-	-	-	-	-	-	GH73	GH	Glycoside Hydrolases	lysozyme (EC 3.2.1.17); mannosyl-glycoprotein endo-beta-N-acetylglucosaminidase (EC 3.2.1.96); peptidoglycan hydrolase with endo-beta-N-acetylglucosaminidase specificity (EC 3.2.1.-)
d__Bacteria	k__unclassified_d__Bacteria	p__Proteobacteria	c__Gammaproteobacteria	o__Enterobacteriales	f__Enterobacteriaceae	g__Salmonella	s__Salmonella_enterica	cfd:CFNIH1_15405	K02395	flagellar protein FlgJ	-	-	-	-	-	-	-	-	GH73	GH	Glycoside Hydrolases	lysozyme (EC 3.2.1.17); mannosyl-glycoprotein endo-beta-N-acetylglucosaminidase (EC 3.2.1.96); peptidoglycan hydrolase with endo-beta-N-acetylglucosaminidase specificity (EC 3.2.1.-)
d__Bacteria	k__unclassified_d__Bacteria	p__Proteobacteria	c__Gammaproteobacteria	o__Enterobacteriales	f__Enterobacteriaceae	g__Enterobacter	s__Enterobacter_hormaechei	eclx:LI66_17290	K20276	large repetitive protein	ko02024	Quorum sensing	-	-	-	-	Cellular Processes	Cellular community - prokaryotes	GH119	GH	Glycoside Hydrolases	alpha-amylase (EC 3.2.1.1)
d__Bacteria	k__unclassified_d__Bacteria	p__Proteobacteria	c__Alphaproteobacteria	o__Rhodobacterales	f__Rhodobacteraceae	g__Paracoccus	s__Paracoccus_zeaxanthinifaciens	pami:JCM7686_0387	K08305	membrane-bound lytic murein transglycosylase B [EC:4.2.2.-]	-	-	-	-	-	-	-	-	GH103	GH	Glycoside Hydrolases	peptidoglycan lytic transglycosylase (EC 3.2.1.-)
d__Bacteria	k__unclassified_d__Bacteria	p__Proteobacteria	c__Gammaproteobacteria	o__Enterobacteriales	f__Enterobacteriaceae	g__Cedecea	s__Cedecea_neteri	cen:LH86_00455	K20276	large repetitive protein	ko02024	Quorum sensing	-	-	-	-	Cellular Processes	Cellular community - prokaryotes	CBM6	CBM	Carbohydrate-Binding Modules	Modules of approx. 120 residues. The cellulose-binding function has been demonstrated in one case on amorphous cellulose and beta-1,4-xylan. Some of these modules also bind beta-1,3-glucan, beta-1,3-1,4-glucan, and beta-1,4-glucan.
d__Bacteria	k__unclassified_d__Bacteria	p__Proteobacteria	c__Gammaproteobacteria	o__Enterobacteriales	f__Enterobacteriaceae	g__Yersinia	s__Yersinia_frederiksenii	kor:AWR26_05890	K02395	flagellar protein FlgJ	-	-	-	-	-	-	-	-	GH73	GH	Glycoside Hydrolases	lysozyme (EC 3.2.1.17); mannosyl-glycoprotein endo-beta-N-acetylglucosaminidase (EC 3.2.1.96); peptidoglycan hydrolase with endo-beta-N-acetylglucosaminidase specificity (EC 3.2.1.-)
d__Bacteria	k__unclassified_d__Bacteria	p__Proteobacteria	c__Gammaproteobacteria	o__Enterobacteriales	f__Enterobacteriaceae	g__Enterobacter	s__Enterobacter_cloacae	eec:EcWSU1_01673	K02395	flagellar protein FlgJ	-	-	-	-	-	-	-	-	GH73	GH	Glycoside Hydrolases	lysozyme (EC 3.2.1.17); mannosyl-glycoprotein endo-beta-N-acetylglucosaminidase (EC 3.2.1.96); peptidoglycan hydrolase with endo-beta-N-acetylglucosaminidase specificity (EC 3.2.1.-)
d__Bacteria	k__unclassified_d__Bacteria	p__Proteobacteria	c__Gammaproteobacteria	o__Enterobacteriales	f__Enterobacteriaceae	g__Enterobacter	s__Enterobacter_cloacae	kco:BWI95_14190	K02395	flagellar protein FlgJ	-	-	-	-	-	-	-	-	GH73	GH	Glycoside Hydrolases	lysozyme (EC 3.2.1.17); mannosyl-glycoprotein endo-beta-N-acetylglucosaminidase (EC 3.2.1.96); peptidoglycan hydrolase with endo-beta-N-acetylglucosaminidase specificity (EC 3.2.1.-)
d__Bacteria	k__unclassified_d__Bacteria	p__Proteobacteria	c__Gammaproteobacteria	o__Enterobacteriales	f__Enterobacteriaceae	g__Leclercia	s__Leclercia_adecarboxylata	lax:APT61_18045	K08307	membrane-bound lytic murein transglycosylase D [EC:4.2.2.-]	-	-	-	-	-	-	-	-	GH23	GH	Glycoside Hydrolases	lysozyme type G (EC 3.2.1.17); peptidoglycan lyase (EC 4.2.2.n1) also known in the literature as peptidoglycan lytic transglycosylase; chitinase (EC 3.2.1.14)
d__Bacteria	k__unclassified_d__Bacteria	p__Proteobacteria	c__Gammaproteobacteria	o__Enterobacteriales	f__Enterobacteriaceae	g__Yersinia	s__Yersinia_enterocolitica	yen:YE2552	K02395	flagellar protein FlgJ	-	-	-	-	-	-	-	-	GH73	GH	Glycoside Hydrolases	lysozyme (EC 3.2.1.17); mannosyl-glycoprotein endo-beta-N-acetylglucosaminidase (EC 3.2.1.96); peptidoglycan hydrolase with endo-beta-N-acetylglucosaminidase specificity (EC 3.2.1.-)
d__Bacteria	k__unclassified_d__Bacteria	p__Proteobacteria	c__Gammaproteobacteria	o__Enterobacteriales	f__Enterobacteriaceae	g__Enterobacter	s__unclassified_g__Enterobacter	ecly:LI62_18550	K02395	flagellar protein FlgJ	-	-	-	-	-	-	-	-	GH73	GH	Glycoside Hydrolases	lysozyme (EC 3.2.1.17); mannosyl-glycoprotein endo-beta-N-acetylglucosaminidase (EC 3.2.1.96); peptidoglycan hydrolase with endo-beta-N-acetylglucosaminidase specificity (EC 3.2.1.-)
d__Bacteria	k__unclassified_d__Bacteria	p__Firmicutes	c__Bacilli	o__Lactobacillales	f__Enterococcaceae	g__Enterococcus	s__Enterococcus_sp._C1	ega:AL523_04125	K03933	chitin-binding protein	-	-	-	-	-	-	-	-	GH119	GH	Glycoside Hydrolases	alpha-amylase (EC 3.2.1.1)
d__Bacteria	k__unclassified_d__Bacteria	p__Proteobacteria	c__Gammaproteobacteria	o__Enterobacteriales	f__Enterobacteriaceae	g__Lelliottia	s__Lelliottia_amnigena	laz:A8A57_08360	K02395	flagellar protein FlgJ	-	-	-	-	-	-	-	-	GH73	GH	Glycoside Hydrolases	lysozyme (EC 3.2.1.17); mannosyl-glycoprotein endo-beta-N-acetylglucosaminidase (EC 3.2.1.96); peptidoglycan hydrolase with endo-beta-N-acetylglucosaminidase specificity (EC 3.2.1.-)
d__Bacteria	k__unclassified_d__Bacteria	p__Proteobacteria	c__Gammaproteobacteria	o__Enterobacteriales	f__Enterobacteriaceae	g__Enterobacter	s__Enterobacter_cloacae	ecly:LI62_08990	K02395	flagellar protein FlgJ	-	-	-	-	-	-	-	-	GH73	GH	Glycoside Hydrolases	lysozyme (EC 3.2.1.17); mannosyl-glycoprotein endo-beta-N-acetylglucosaminidase (EC 3.2.1.96); peptidoglycan hydrolase with endo-beta-N-acetylglucosaminidase specificity (EC 3.2.1.-)
d__Bacteria	k__unclassified_d__Bacteria	p__Proteobacteria	c__Gammaproteobacteria	o__Enterobacteriales	f__Enterobacteriaceae	g__Klebsiella	s__Klebsiella_variicola	kpe:KPK_4508	K08307	membrane-bound lytic murein transglycosylase D [EC:4.2.2.-]	-	-	-	-	-	-	-	-	GH23	GH	Glycoside Hydrolases	lysozyme type G (EC 3.2.1.17); peptidoglycan lyase (EC 4.2.2.n1) also known in the literature as peptidoglycan lytic transglycosylase; chitinase (EC 3.2.1.14)
d__Bacteria	k__unclassified_d__Bacteria	p__Proteobacteria	c__Alphaproteobacteria	o__Rhizobiales	f__Phyllobacteriaceae	g__Mesorhizobium	s__unclassified_g__Mesorhizobium	mci:Mesci_4529	K13688	cyclic beta-1,2-glucan synthetase [EC:2.4.1.-]	-	-	-	-	-	-	-	-	GH94	GH	Glycoside Hydrolases	cellobiose phosphorylase (EC 2.4.1.20); laminaribiose phosphorylase (EC 2.4.1.31); cellodextrin phosphorylase (EC 2.4.1.49); chitobiose phosphorylase (EC 2.4.1.-); cyclic beta-1,2-glucan synthase (EC 2.4.1.-); cellobionic acid phosphorylase (EC 2.4.1.321); beta-1,2-oligoglucan phosphorylase (EC 2.4.1.-)
d__Bacteria	k__unclassified_d__Bacteria	p__Proteobacteria	c__Gammaproteobacteria	o__Enterobacteriales	f__Enterobacteriaceae	g__Serratia	s__Serratia_marcescens	sers:SERRSCBI_03990	K08307	membrane-bound lytic murein transglycosylase D [EC:4.2.2.-]	-	-	-	-	-	-	-	-	GH23	GH	Glycoside Hydrolases	lysozyme type G (EC 3.2.1.17); peptidoglycan lyase (EC 4.2.2.n1) also known in the literature as peptidoglycan lytic transglycosylase; chitinase (EC 3.2.1.14)
d__Bacteria	k__unclassified_d__Bacteria	p__Proteobacteria	c__Gammaproteobacteria	o__Pseudomonadales	f__Pseudomonadaceae	g__Pseudomonas	s__Pseudomonas_sp._LAIL14HWK12:I7	pput:L483_29130	K08305	membrane-bound lytic murein transglycosylase B [EC:4.2.2.-]	-	-	-	-	-	-	-	-	GH103	GH	Glycoside Hydrolases	peptidoglycan lytic transglycosylase (EC 3.2.1.-)
d__Bacteria	k__unclassified_d__Bacteria	p__Proteobacteria	c__Alphaproteobacteria	o__Rhodobacterales	f__Rhodobacteraceae	g__Paracoccus	s__Paracoccus_sanguinis	pye:A6J80_23420	K13688	cyclic beta-1,2-glucan synthetase [EC:2.4.1.-]	-	-	-	-	-	-	-	-	GH94	GH	Glycoside Hydrolases	cellobiose phosphorylase (EC 2.4.1.20); laminaribiose phosphorylase (EC 2.4.1.31); cellodextrin phosphorylase (EC 2.4.1.49); chitobiose phosphorylase (EC 2.4.1.-); cyclic beta-1,2-glucan synthase (EC 2.4.1.-); cellobionic acid phosphorylase (EC 2.4.1.321); beta-1,2-oligoglucan phosphorylase (EC 2.4.1.-)
d__Bacteria	k__unclassified_d__Bacteria	p__Proteobacteria	c__Gammaproteobacteria	o__Enterobacteriales	f__Enterobacteriaceae	g__Klebsiella	s__Klebsiella_cf._planticola_B43	kco:BWI95_04820	K02395	flagellar protein FlgJ	-	-	-	-	-	-	-	-	GH73	GH	Glycoside Hydrolases	lysozyme (EC 3.2.1.17); mannosyl-glycoprotein endo-beta-N-acetylglucosaminidase (EC 3.2.1.96); peptidoglycan hydrolase with endo-beta-N-acetylglucosaminidase specificity (EC 3.2.1.-)
d__Bacteria	k__unclassified_d__Bacteria	p__Proteobacteria	c__Epsilonproteobacteria	o__Campylobacterales	f__Campylobacteraceae	g__Campylobacter	s__Campylobacter_jejuni	cje:Cj0645	K08307	membrane-bound lytic murein transglycosylase D [EC:4.2.2.-]	-	-	-	-	-	-	-	-	GH23	GH	Glycoside Hydrolases	lysozyme type G (EC 3.2.1.17); peptidoglycan lyase (EC 4.2.2.n1) also known in the literature as peptidoglycan lytic transglycosylase; chitinase (EC 3.2.1.14)
d__Bacteria	k__unclassified_d__Bacteria	p__Proteobacteria	c__Gammaproteobacteria	o__Enterobacteriales	f__Enterobacteriaceae	g__Enterobacter	s__Enterobacter_cloacae	enx:NI40_004075	K08307	membrane-bound lytic murein transglycosylase D [EC:4.2.2.-]	-	-	-	-	-	-	-	-	GH23	GH	Glycoside Hydrolases	lysozyme type G (EC 3.2.1.17); peptidoglycan lyase (EC 4.2.2.n1) also known in the literature as peptidoglycan lytic transglycosylase; chitinase (EC 3.2.1.14)
d__Bacteria	k__unclassified_d__Bacteria	p__Proteobacteria	c__Gammaproteobacteria	o__Enterobacteriales	f__Enterobacteriaceae	g__Morganella	s__Morganella_morganii	mmk:MU9_1165	K08307	membrane-bound lytic murein transglycosylase D [EC:4.2.2.-]	-	-	-	-	-	-	-	-	GH23	GH	Glycoside Hydrolases	lysozyme type G (EC 3.2.1.17); peptidoglycan lyase (EC 4.2.2.n1) also known in the literature as peptidoglycan lytic transglycosylase; chitinase (EC 3.2.1.14)
d__Bacteria	k__unclassified_d__Bacteria	p__Proteobacteria	c__Gammaproteobacteria	o__Enterobacteriales	f__Enterobacteriaceae	g__Providencia	s__Providencia_alcalifaciens	prg:RB151_007740	K08307	membrane-bound lytic murein transglycosylase D [EC:4.2.2.-]	-	-	-	-	-	-	-	-	GH23	GH	Glycoside Hydrolases	lysozyme type G (EC 3.2.1.17); peptidoglycan lyase (EC 4.2.2.n1) also known in the literature as peptidoglycan lytic transglycosylase; chitinase (EC 3.2.1.14)
d__Bacteria	k__unclassified_d__Bacteria	p__Proteobacteria	c__Gammaproteobacteria	o__Enterobacteriales	f__Enterobacteriaceae	g__Yersinia	s__Yersinia_enterocolitica	yen:YE0918	K08307	membrane-bound lytic murein transglycosylase D [EC:4.2.2.-]	-	-	-	-	-	-	-	-	GH23	GH	Glycoside Hydrolases	lysozyme type G (EC 3.2.1.17); peptidoglycan lyase (EC 4.2.2.n1) also known in the literature as peptidoglycan lytic transglycosylase; chitinase (EC 3.2.1.14)
d__Bacteria	k__unclassified_d__Bacteria	p__Proteobacteria	c__Gammaproteobacteria	o__Enterobacteriales	f__Enterobacteriaceae	g__Cedecea	s__Cedecea_davisae	cem:LH23_09485	K08307	membrane-bound lytic murein transglycosylase D [EC:4.2.2.-]	-	-	-	-	-	-	-	-	GH23	GH	Glycoside Hydrolases	lysozyme type G (EC 3.2.1.17); peptidoglycan lyase (EC 4.2.2.n1) also known in the literature as peptidoglycan lytic transglycosylase; chitinase (EC 3.2.1.14)
d__Bacteria	k__unclassified_d__Bacteria	p__Proteobacteria	c__Gammaproteobacteria	o__Enterobacteriales	f__Enterobacteriaceae	g__Escherichia	s__Escherichia_coli	sdz:Asd1617_02778	K02395	flagellar protein FlgJ	-	-	-	-	-	-	-	-	GH73	GH	Glycoside Hydrolases	lysozyme (EC 3.2.1.17); mannosyl-glycoprotein endo-beta-N-acetylglucosaminidase (EC 3.2.1.96); peptidoglycan hydrolase with endo-beta-N-acetylglucosaminidase specificity (EC 3.2.1.-)
d__Bacteria	k__unclassified_d__Bacteria	p__Proteobacteria	c__Gammaproteobacteria	o__Enterobacteriales	f__Enterobacteriaceae	g__Enterobacter	s__Enterobacter_cloacae	kco:BWI95_10060	K08307	membrane-bound lytic murein transglycosylase D [EC:4.2.2.-]	-	-	-	-	-	-	-	-	GH23	GH	Glycoside Hydrolases	lysozyme type G (EC 3.2.1.17); peptidoglycan lyase (EC 4.2.2.n1) also known in the literature as peptidoglycan lytic transglycosylase; chitinase (EC 3.2.1.14)
d__Bacteria	k__unclassified_d__Bacteria	p__Proteobacteria	c__Gammaproteobacteria	o__Enterobacteriales	f__Enterobacteriaceae	g__Morganella	s__unclassified_g__Morganella	mmk:MU9_1785	K02395	flagellar protein FlgJ	-	-	-	-	-	-	-	-	GH73	GH	Glycoside Hydrolases	lysozyme (EC 3.2.1.17); mannosyl-glycoprotein endo-beta-N-acetylglucosaminidase (EC 3.2.1.96); peptidoglycan hydrolase with endo-beta-N-acetylglucosaminidase specificity (EC 3.2.1.-)
d__Bacteria	k__unclassified_d__Bacteria	p__Proteobacteria	c__Gammaproteobacteria	o__Enterobacteriales	f__Enterobacteriaceae	g__Hafnia	s__Hafnia_alvei	hav:AT03_17065	K02395	flagellar protein FlgJ	-	-	-	-	-	-	-	-	GH73	GH	Glycoside Hydrolases	lysozyme (EC 3.2.1.17); mannosyl-glycoprotein endo-beta-N-acetylglucosaminidase (EC 3.2.1.96); peptidoglycan hydrolase with endo-beta-N-acetylglucosaminidase specificity (EC 3.2.1.-)
d__Bacteria	k__unclassified_d__Bacteria	p__Proteobacteria	c__Gammaproteobacteria	o__Pseudomonadales	f__Moraxellaceae	g__Psychrobacter	s__Psychrobacter_sp._PRwf-1	prw:PsycPRwf_1756	K06194	lipoprotein NlpD	-	-	-	-	-	-	-	-	CBM50	CBM	Carbohydrate-Binding Modules	Modules of approx. 50 residues found attached to various enzymes from families GH18, GH19, GH23, GH24, GH25 and GH73, i.e. enzymes cleaving either chitin or peptidoglycan. Binding to chitopentaose demonstrated in the case of Pteris ryukyuensis chitinase A [Ohnuma T et al. (2008) J. Biol. Chem. 283:5178-87 (PMID: 18083709)]. CBM50 modules are also found in a multitude of other enzymes targeting th…
d__Bacteria	k__unclassified_d__Bacteria	p__Proteobacteria	c__Gammaproteobacteria	o__Enterobacteriales	f__Enterobacteriaceae	g__Leclercia	s__Leclercia_adecarboxylata	lax:APT61_19920	K03933	chitin-binding protein	-	-	-	-	-	-	-	-	CBM73	CBM	Carbohydrate-Binding Modules	Modules of approx 65 residues found on various enzymes active of chitin. Chitin-binding function demonstrated for the Cellvibrio japonicus CjLPMO10A protein.
d__Bacteria	k__unclassified_d__Bacteria	p__Proteobacteria	c__Gammaproteobacteria	o__Enterobacteriales	f__Enterobacteriaceae	g__Hafnia	s__Hafnia_alvei	opo:DSM2777_21225	K08307	membrane-bound lytic murein transglycosylase D [EC:4.2.2.-]	-	-	-	-	-	-	-	-	GH23	GH	Glycoside Hydrolases	lysozyme type G (EC 3.2.1.17); peptidoglycan lyase (EC 4.2.2.n1) also known in the literature as peptidoglycan lytic transglycosylase; chitinase (EC 3.2.1.14)
d__Bacteria	k__unclassified_d__Bacteria	p__Proteobacteria	c__Gammaproteobacteria	o__Enterobacteriales	f__Enterobacteriaceae	g__Providencia	s__Providencia_rettgeri	prg:RB151_021160	K08305	membrane-bound lytic murein transglycosylase B [EC:4.2.2.-]	-	-	-	-	-	-	-	-	GH103	GH	Glycoside Hydrolases	peptidoglycan lytic transglycosylase (EC 3.2.1.-)
d__Bacteria	k__unclassified_d__Bacteria	p__Proteobacteria	c__Gammaproteobacteria	o__Enterobacteriales	f__Enterobacteriaceae	g__Providencia	s__Providencia_rettgeri	prg:RB151_007740	K08307	membrane-bound lytic murein transglycosylase D [EC:4.2.2.-]	-	-	-	-	-	-	-	-	GH23	GH	Glycoside Hydrolases	lysozyme type G (EC 3.2.1.17); peptidoglycan lyase (EC 4.2.2.n1) also known in the literature as peptidoglycan lytic transglycosylase; chitinase (EC 3.2.1.14)
d__Bacteria	k__unclassified_d__Bacteria	p__Proteobacteria	c__Gammaproteobacteria	o__Enterobacteriales	f__Enterobacteriaceae	g__Shigella	s__Shigella_flexneri	sfv:SFV_3953	K09955	uncharacterized protein	-	-	-	-	-	-	-	-	GH127	GH	Glycoside Hydrolases	beta-L-arabinofuranosidase (EC 3.2.1.185); 3-C-carboxy-5-deoxy-L-xylose (aceric acid) hydrolase
d__Bacteria	k__unclassified_d__Bacteria	p__Proteobacteria	c__Epsilonproteobacteria	o__Campylobacterales	f__Campylobacteraceae	g__Campylobacter	s__Campylobacter_jejuni	cjeu:N565_00073	K11013	cytolethal distending toxin subunit A	-	-	-	-	-	-	-	-	CBM13	CBM	Carbohydrate-Binding Modules	Modules of approx. 150 residues which always appear as a threefold internal repeat. The only apparent exception to this, xylanase II of Actinomadura sp. FC7 (GenBank U08894), is in fact not completely sequenced. These modules were first identified in several plant lectins such as ricin or agglutinin of Ricinus communis which bind galactose residues. The three-dimensional structure of a plant lect…
d__Bacteria	k__unclassified_d__Bacteria	p__Proteobacteria	c__Gammaproteobacteria	o__Enterobacteriales	f__Enterobacteriaceae	g__Hafnia	s__Hafnia_alvei	opo:DSM2777_22485	K02395	flagellar protein FlgJ	-	-	-	-	-	-	-	-	GH73	GH	Glycoside Hydrolases	lysozyme (EC 3.2.1.17); mannosyl-glycoprotein endo-beta-N-acetylglucosaminidase (EC 3.2.1.96); peptidoglycan hydrolase with endo-beta-N-acetylglucosaminidase specificity (EC 3.2.1.-)
d__Bacteria	k__unclassified_d__Bacteria	p__Proteobacteria	c__Gammaproteobacteria	o__Pseudomonadales	f__Pseudomonadaceae	g__Pseudomonas	s__Pseudomonas_parafulva	ppv:NJ69_15600	K08305	membrane-bound lytic murein transglycosylase B [EC:4.2.2.-]	-	-	-	-	-	-	-	-	GH103	GH	Glycoside Hydrolases	peptidoglycan lytic transglycosylase (EC 3.2.1.-)
d__Bacteria	k__unclassified_d__Bacteria	p__Proteobacteria	c__Gammaproteobacteria	o__Enterobacteriales	f__Enterobacteriaceae	g__Enterobacter	s__Enterobacter_sp._MGH_24	eau:DI57_07575	K01236	maltooligosyltrehalose trehalohydrolase [EC:3.2.1.141]	ko00500	Starch and sucrose metabolism	3.2.1.141	4-alpha-D-{(1->4)-alpha-D-glucano}trehalose trehalohydrolase	M00565	Trehalose biosynthesis, D-glucose 1P => trehalose	Metabolism	Carbohydrate metabolism	GH13_10	GH	Glycoside Hydrolases	GH13's subfamily
d__Bacteria	k__unclassified_d__Bacteria	p__Proteobacteria	c__Gammaproteobacteria	o__Pasteurellales	f__Pasteurellaceae	g__Actinobacillus	s__Actinobacillus_succinogenes	asu:Asuc_1352	K00700	1,4-alpha-glucan branching enzyme [EC:2.4.1.18]	ko00500	Starch and sucrose metabolism	2.4.1.18	1,4-alpha-glucan branching enzyme	M00565	Trehalose biosynthesis, D-glucose 1P => trehalose	Metabolism	Carbohydrate metabolism	GH13_9	GH	Glycoside Hydrolases	GH13's subfamily
d__Bacteria	k__unclassified_d__Bacteria	p__Firmicutes	c__Bacilli	o__Lactobacillales	f__Streptococcaceae	g__Lactococcus	s__Lactococcus_lactis	llc:LACR_0145	K00700	1,4-alpha-glucan branching enzyme [EC:2.4.1.18]	ko00500	Starch and sucrose metabolism	2.4.1.18	1,4-alpha-glucan branching enzyme	M00565	Trehalose biosynthesis, D-glucose 1P => trehalose	Metabolism	Carbohydrate metabolism	GH13_8	GH	Glycoside Hydrolases	GH13's subfamily
d__Eukaryota	k__Viridiplantae	p__Streptophyta	c__Liliopsida	o__Poales	f__Poaceae	g__Sorghum	s__Sorghum_bicolor	sbi:SORBI_03g028380	K01184	polygalacturonase [EC:3.2.1.15]	ko00040	Pentose and glucuronate interconversions	3.2.1.15	polygalacturonase	M00081	Pectin degradation	Metabolism	Carbohydrate metabolism	GH28	GH	Glycoside Hydrolases	polygalacturonase (EC 3.2.1.15); alpha-L-rhamnosidase (EC 3.2.1.40); exo-polygalacturonase (EC 3.2.1.67); exo-polygalacturonosidase (EC 3.2.1.82); rhamnogalacturonase (EC 3.2.1.171); rhamnogalacturonan alpha-1,2-galacturonohydrolase (EC 3.2.1.173); endo-xylogalacturonan hydrolase (EC 3.2.1.-)
d__Bacteria	k__unclassified_d__Bacteria	p__Proteobacteria	c__Alphaproteobacteria	o__Rhizobiales	f__Phyllobacteriaceae	g__Mesorhizobium	s__Mesorhizobium_amorphae	mamo:A6B35_12210	K00700	1,4-alpha-glucan branching enzyme [EC:2.4.1.18]	ko00500	Starch and sucrose metabolism	2.4.1.18	1,4-alpha-glucan branching enzyme	M00565	Trehalose biosynthesis, D-glucose 1P => trehalose	Metabolism	Carbohydrate metabolism	GH13_9	GH	Glycoside Hydrolases	GH13's subfamily
d__Bacteria	k__unclassified_d__Bacteria	p__Actinobacteria	c__Actinobacteria	o__Propionibacteriales	f__Propionibacteriaceae	g__Propionibacterium	s__Propionibacterium_sp._oral_taxon_192	iva:Isova_2028	K01236	maltooligosyltrehalose trehalohydrolase [EC:3.2.1.141]	ko00500	Starch and sucrose metabolism	3.2.1.141	4-alpha-D-{(1->4)-alpha-D-glucano}trehalose trehalohydrolase	M00565	Trehalose biosynthesis, D-glucose 1P => trehalose	Metabolism	Carbohydrate metabolism	GH13_10	GH	Glycoside Hydrolases	GH13's subfamily
d__Bacteria	k__unclassified_d__Bacteria	p__Actinobacteria	c__Actinobacteria	o__Micrococcales	f__Microbacteriaceae	g__Clavibacter	s__Clavibacter_michiganensis	cmi:CMM_1397	K00700	1,4-alpha-glucan branching enzyme [EC:2.4.1.18]	ko00500	Starch and sucrose metabolism	2.4.1.18	1,4-alpha-glucan branching enzyme	M00565	Trehalose biosynthesis, D-glucose 1P => trehalose	Metabolism	Carbohydrate metabolism	CBM48	CBM	Carbohydrate-Binding Modules	Modules of approx. 100 residues with glycogen-binding function, appended to GH13 modules. Also found in the beta subunit (glycogen-binding) of AMP-activated protein kinases (AMPK)
d__Bacteria	k__unclassified_d__Bacteria	p__Proteobacteria	c__Gammaproteobacteria	o__Enterobacteriales	f__Enterobacteriaceae	g__Serratia	s__Serratia_marcescens	sers:SERRSCBI_22290	K00700	1,4-alpha-glucan branching enzyme [EC:2.4.1.18]	ko00500	Starch and sucrose metabolism	2.4.1.18	1,4-alpha-glucan branching enzyme	M00565	Trehalose biosynthesis, D-glucose 1P => trehalose	Metabolism	Carbohydrate metabolism	CBM48	CBM	Carbohydrate-Binding Modules	Modules of approx. 100 residues with glycogen-binding function, appended to GH13 modules. Also found in the beta subunit (glycogen-binding) of AMP-activated protein kinases (AMPK)
d__Bacteria	k__unclassified_d__Bacteria	p__Proteobacteria	c__Gammaproteobacteria	o__Enterobacteriales	f__Enterobacteriaceae	g__Raoultella	s__Raoultella_ornithinolytica	ror:RORB6_20445	K00700	1,4-alpha-glucan branching enzyme [EC:2.4.1.18]	ko00500	Starch and sucrose metabolism	2.4.1.18	1,4-alpha-glucan branching enzyme	M00565	Trehalose biosynthesis, D-glucose 1P => trehalose	Metabolism	Carbohydrate metabolism	CBM48	CBM	Carbohydrate-Binding Modules	Modules of approx. 100 residues with glycogen-binding function, appended to GH13 modules. Also found in the beta subunit (glycogen-binding) of AMP-activated protein kinases (AMPK)
d__Eukaryota	k__Metazoa	p__Chordata	c__Mammalia	o__Rodentia	f__Muridae	g__Mus	s__Mus_musculus	mmu:15211	K12373	hexosaminidase [EC:3.2.1.52]	ko00511;ko00513;ko00520;ko00531;ko00603;ko00604;ko04142	Other glycan degradation;Various types of N-glycan biosynthesis;Amino sugar and nucleotide sugar metabolism;Glycosaminoglycan degradation;Glycosphingolipid biosynthesis - globo and isoglobo series;Glycosphingolipid biosynthesis - ganglio series;Lysosome	3.2.1.52	beta-N-acetylhexosaminidase	M00079	Keratan sulfate degradation	Metabolism;Metabolism;Metabolism;Metabolism;Metabolism;Metabolism;Cellular Processes	Glycan biosynthesis and metabolism;Glycan biosynthesis and metabolism;Carbohydrate metabolism;Glycan biosynthesis and metabolism;Glycan biosynthesis and metabolism;Glycan biosynthesis and metabolism;Transport and catabolism	GH20	GH	Glycoside Hydrolases	beta-hexosaminidase (EC 3.2.1.52); lacto-N-biosidase (EC 3.2.1.140); beta-1,6-N-acetylglucosaminidase) (EC 3.2.1.-); beta-6-SO3-N-acetylglucosaminidase (EC 3.2.1.-)
d__Bacteria	k__unclassified_d__Bacteria	p__Firmicutes	c__Clostridia	o__Clostridiales	f__Clostridiaceae	g__Clostridium	s__Clostridium_disporicum	cbt:CLH_1368	K12373	hexosaminidase [EC:3.2.1.52]	ko00511;ko00513;ko00520;ko00531;ko00603;ko00604;ko04142	Other glycan degradation;Various types of N-glycan biosynthesis;Amino sugar and nucleotide sugar metabolism;Glycosaminoglycan degradation;Glycosphingolipid biosynthesis - globo and isoglobo series;Glycosphingolipid biosynthesis - ganglio series;Lysosome	3.2.1.52	beta-N-acetylhexosaminidase	M00079	Keratan sulfate degradation	Metabolism;Metabolism;Metabolism;Metabolism;Metabolism;Metabolism;Cellular Processes	Glycan biosynthesis and metabolism;Glycan biosynthesis and metabolism;Carbohydrate metabolism;Glycan biosynthesis and metabolism;Glycan biosynthesis and metabolism;Glycan biosynthesis and metabolism;Transport and catabolism	GH20	GH	Glycoside Hydrolases	beta-hexosaminidase (EC 3.2.1.52); lacto-N-biosidase (EC 3.2.1.140); beta-1,6-N-acetylglucosaminidase) (EC 3.2.1.-); beta-6-SO3-N-acetylglucosaminidase (EC 3.2.1.-)
d__Bacteria	k__unclassified_d__Bacteria	p__Firmicutes	c__Clostridia	o__Clostridiales	f__Clostridiaceae	g__Clostridium	s__Clostridium_celatum	cbe:Cbei_4909	K00700	1,4-alpha-glucan branching enzyme [EC:2.4.1.18]	ko00500	Starch and sucrose metabolism	2.4.1.18	1,4-alpha-glucan branching enzyme	M00565	Trehalose biosynthesis, D-glucose 1P => trehalose	Metabolism	Carbohydrate metabolism	GH13_9	GH	Glycoside Hydrolases	GH13's subfamily
d__Bacteria	k__unclassified_d__Bacteria	p__Proteobacteria	c__Gammaproteobacteria	o__Enterobacteriales	f__Enterobacteriaceae	g__Raoultella	s__Raoultella_ornithinolytica	ror:RORB6_20445	K00700	1,4-alpha-glucan branching enzyme [EC:2.4.1.18]	ko00500	Starch and sucrose metabolism	2.4.1.18	1,4-alpha-glucan branching enzyme	M00565	Trehalose biosynthesis, D-glucose 1P => trehalose	Metabolism	Carbohydrate metabolism	GH13_9	GH	Glycoside Hydrolases	GH13's subfamily
d__Bacteria	k__unclassified_d__Bacteria	p__Proteobacteria	c__Gammaproteobacteria	o__Enterobacteriales	f__Enterobacteriaceae	g__Enterobacter	s__Enterobacter_cloacae	ent:Ent638_0442	K12373	hexosaminidase [EC:3.2.1.52]	ko00511;ko00513;ko00520;ko00531;ko00603;ko00604;ko04142	Other glycan degradation;Various types of N-glycan biosynthesis;Amino sugar and nucleotide sugar metabolism;Glycosaminoglycan degradation;Glycosphingolipid biosynthesis - globo and isoglobo series;Glycosphingolipid biosynthesis - ganglio series;Lysosome	3.2.1.52	beta-N-acetylhexosaminidase	M00079	Keratan sulfate degradation	Metabolism;Metabolism;Metabolism;Metabolism;Metabolism;Metabolism;Cellular Processes	Glycan biosynthesis and metabolism;Glycan biosynthesis and metabolism;Carbohydrate metabolism;Glycan biosynthesis and metabolism;Glycan biosynthesis and metabolism;Glycan biosynthesis and metabolism;Transport and catabolism	GH20	GH	Glycoside Hydrolases	beta-hexosaminidase (EC 3.2.1.52); lacto-N-biosidase (EC 3.2.1.140); beta-1,6-N-acetylglucosaminidase) (EC 3.2.1.-); beta-6-SO3-N-acetylglucosaminidase (EC 3.2.1.-)
d__Bacteria	k__unclassified_d__Bacteria	p__Bacteroidetes	c__Sphingobacteriia	o__Sphingobacteriales	f__Sphingobacteriaceae	g__Sphingobacterium	s__Sphingobacterium_sp._PM2-P1-29	sphn:BV902_01715	K12373	hexosaminidase [EC:3.2.1.52]	ko00511;ko00513;ko00520;ko00531;ko00603;ko00604;ko04142	Other glycan degradation;Various types of N-glycan biosynthesis;Amino sugar and nucleotide sugar metabolism;Glycosaminoglycan degradation;Glycosphingolipid biosynthesis - globo and isoglobo series;Glycosphingolipid biosynthesis - ganglio series;Lysosome	3.2.1.52	beta-N-acetylhexosaminidase	M00079	Keratan sulfate degradation	Metabolism;Metabolism;Metabolism;Metabolism;Metabolism;Metabolism;Cellular Processes	Glycan biosynthesis and metabolism;Glycan biosynthesis and metabolism;Carbohydrate metabolism;Glycan biosynthesis and metabolism;Glycan biosynthesis and metabolism;Glycan biosynthesis and metabolism;Transport and catabolism	GH20	GH	Glycoside Hydrolases	beta-hexosaminidase (EC 3.2.1.52); lacto-N-biosidase (EC 3.2.1.140); beta-1,6-N-acetylglucosaminidase) (EC 3.2.1.-); beta-6-SO3-N-acetylglucosaminidase (EC 3.2.1.-)
d__Bacteria	k__unclassified_d__Bacteria	p__Firmicutes	c__Clostridia	o__Clostridiales	f__Clostridiaceae	g__Clostridium	s__Clostridium_sp._CAG:221	rob:CK5_34470	K00700	1,4-alpha-glucan branching enzyme [EC:2.4.1.18]	ko00500	Starch and sucrose metabolism	2.4.1.18	1,4-alpha-glucan branching enzyme	M00565	Trehalose biosynthesis, D-glucose 1P => trehalose	Metabolism	Carbohydrate metabolism	GH13_9	GH	Glycoside Hydrolases	GH13's subfamily
d__Bacteria	k__unclassified_d__Bacteria	p__Proteobacteria	c__Gammaproteobacteria	o__Pasteurellales	f__Pasteurellaceae	g__Actinobacillus	s__Actinobacillus_succinogenes	asu:Asuc_1612	K00024	malate dehydrogenase [EC:1.1.1.37]	ko00020;ko00270;ko00620;ko00630;ko00680;ko00710;ko00720;ko01200	Citrate cycle (TCA cycle);Cysteine and methionine metabolism;Pyruvate metabolism;Glyoxylate and dicarboxylate metabolism;Methane metabolism;Carbon fixation in photosynthetic organisms;Carbon fixation pathways in prokaryotes;Carbon metabolism	1.1.1.37	malate dehydrogenase	M00009	Citrate cycle (TCA cycle, Krebs cycle)	Metabolism;Metabolism;Metabolism;Metabolism;Metabolism;Metabolism;Metabolism;Metabolism	Carbohydrate metabolism;Amino acid metabolism;Carbohydrate metabolism;Carbohydrate metabolism;Energy metabolism;Energy metabolism;Energy metabolism;Global and overview maps	GH4	GH	Glycoside Hydrolases	maltose-6-phosphate glucosidase (EC 3.2.1.122); alpha-glucosidase (EC 3.2.1.20); alpha-galactosidase (EC 3.2.1.22); 6-phospho-beta-glucosidase (EC 3.2.1.86); alpha-glucuronidase (EC 3.2.1.139); alpha-galacturonase (EC 3.2.1.67); palatinase (EC 3.2.1.-)
d__Bacteria	k__unclassified_d__Bacteria	p__Proteobacteria	c__Gammaproteobacteria	o__Enterobacteriales	f__Enterobacteriaceae	g__Yersinia	s__Yersinia_intermedia	yen:YE1705	K01207	beta-N-acetylhexosaminidase [EC:3.2.1.52]	ko00520;ko00531;ko01501	Amino sugar and nucleotide sugar metabolism;Glycosaminoglycan degradation;beta-Lactam resistance	3.2.1.52	beta-N-acetylhexosaminidase	M00628	beta-Lactam resistance, AmpC system	Metabolism;Metabolism;Human Diseases	Carbohydrate metabolism;Glycan biosynthesis and metabolism;Drug resistance: Antimicrobial	GH3	GH	Glycoside Hydrolases	beta-glucosidase (EC 3.2.1.21); xylan 1,4-beta-xylosidase (EC 3.2.1.37); beta-glucosylceramidase (EC 3.2.1.45); beta-N-acetylhexosaminidase (EC 3.2.1.52); alpha-L-arabinofuranosidase (EC 3.2.1.55); glucan 1,3-beta-glucosidase (EC 3.2.1.58); glucan 1,4-beta-glucosidase (EC 3.2.1.74); isoprimeverose-producing oligoxyloglucan hydrolase (EC 3.2.1.120); coniferin beta-glucosidase (EC 3.2.1.126); exo-1…
d__Bacteria	k__unclassified_d__Bacteria	p__Proteobacteria	c__Gammaproteobacteria	o__Enterobacteriales	f__Enterobacteriaceae	g__Pantoea	s__Pantoea_ananatis	paq:PAGR_g2359	K01214	isoamylase [EC:3.2.1.68]	ko00500	Starch and sucrose metabolism	3.2.1.68	isoamylase	M00565	Trehalose biosynthesis, D-glucose 1P => trehalose	Metabolism	Carbohydrate metabolism	CBM48	CBM	Carbohydrate-Binding Modules	Modules of approx. 100 residues with glycogen-binding function, appended to GH13 modules. Also found in the beta subunit (glycogen-binding) of AMP-activated protein kinases (AMPK)
d__Bacteria	k__unclassified_d__Bacteria	p__Firmicutes	c__Bacilli	o__Lactobacillales	f__Enterococcaceae	g__Enterococcus	s__Enterococcus_sulfureus	ecas:ECBG_02433	K12373	hexosaminidase [EC:3.2.1.52]	ko00511;ko00513;ko00520;ko00531;ko00603;ko00604;ko04142	Other glycan degradation;Various types of N-glycan biosynthesis;Amino sugar and nucleotide sugar metabolism;Glycosaminoglycan degradation;Glycosphingolipid biosynthesis - globo and isoglobo series;Glycosphingolipid biosynthesis - ganglio series;Lysosome	3.2.1.52	beta-N-acetylhexosaminidase	M00079	Keratan sulfate degradation	Metabolism;Metabolism;Metabolism;Metabolism;Metabolism;Metabolism;Cellular Processes	Glycan biosynthesis and metabolism;Glycan biosynthesis and metabolism;Carbohydrate metabolism;Glycan biosynthesis and metabolism;Glycan biosynthesis and metabolism;Glycan biosynthesis and metabolism;Transport and catabolism	GH20	GH	Glycoside Hydrolases	beta-hexosaminidase (EC 3.2.1.52); lacto-N-biosidase (EC 3.2.1.140); beta-1,6-N-acetylglucosaminidase) (EC 3.2.1.-); beta-6-SO3-N-acetylglucosaminidase (EC 3.2.1.-)
d__Bacteria	k__unclassified_d__Bacteria	p__Actinobacteria	c__Actinobacteria	o__Micrococcales	f__Intrasporangiaceae	g__Tetrasphaera	s__Tetrasphaera_sp._Soil756	kfl:Kfla_0736	K01214	isoamylase [EC:3.2.1.68]	ko00500	Starch and sucrose metabolism	3.2.1.68	isoamylase	M00565	Trehalose biosynthesis, D-glucose 1P => trehalose	Metabolism	Carbohydrate metabolism	GH13_11	GH	Glycoside Hydrolases	GH13's subfamily
d__Bacteria	k__unclassified_d__Bacteria	p__Firmicutes	c__Bacilli	o__Lactobacillales	f__Streptococcaceae	g__Streptococcus	s__Streptococcus_caballi	strs:SSAL8618_07315	K00700	1,4-alpha-glucan branching enzyme [EC:2.4.1.18]	ko00500	Starch and sucrose metabolism	2.4.1.18	1,4-alpha-glucan branching enzyme	M00565	Trehalose biosynthesis, D-glucose 1P => trehalose	Metabolism	Carbohydrate metabolism	GH13_9	GH	Glycoside Hydrolases	GH13's subfamily
d__Bacteria	k__unclassified_d__Bacteria	p__Firmicutes	c__Bacilli	o__Lactobacillales	f__Lactobacillaceae	g__Lactobacillus	s__Lactobacillus_animalis	lrm:LRC_15300	K00700	1,4-alpha-glucan branching enzyme [EC:2.4.1.18]	ko00500	Starch and sucrose metabolism	2.4.1.18	1,4-alpha-glucan branching enzyme	M00565	Trehalose biosynthesis, D-glucose 1P => trehalose	Metabolism	Carbohydrate metabolism	GH13_9	GH	Glycoside Hydrolases	GH13's subfamily
d__Bacteria	k__unclassified_d__Bacteria	p__Proteobacteria	c__Gammaproteobacteria	o__Enterobacteriales	f__Enterobacteriaceae	g__Raoultella	s__Raoultella_ornithinolytica	ror:RORB6_16300	K12373	hexosaminidase [EC:3.2.1.52]	ko00511;ko00513;ko00520;ko00531;ko00603;ko00604;ko04142	Other glycan degradation;Various types of N-glycan biosynthesis;Amino sugar and nucleotide sugar metabolism;Glycosaminoglycan degradation;Glycosphingolipid biosynthesis - globo and isoglobo series;Glycosphingolipid biosynthesis - ganglio series;Lysosome	3.2.1.52	beta-N-acetylhexosaminidase	M00079	Keratan sulfate degradation	Metabolism;Metabolism;Metabolism;Metabolism;Metabolism;Metabolism;Cellular Processes	Glycan biosynthesis and metabolism;Glycan biosynthesis and metabolism;Carbohydrate metabolism;Glycan biosynthesis and metabolism;Glycan biosynthesis and metabolism;Glycan biosynthesis and metabolism;Transport and catabolism	GH20	GH	Glycoside Hydrolases	beta-hexosaminidase (EC 3.2.1.52); lacto-N-biosidase (EC 3.2.1.140); beta-1,6-N-acetylglucosaminidase) (EC 3.2.1.-); beta-6-SO3-N-acetylglucosaminidase (EC 3.2.1.-)
d__Bacteria	k__unclassified_d__Bacteria	p__Actinobacteria	c__Actinobacteria	o__Actinomycetales	f__Actinomycetaceae	g__Actinomyces	s__Actinomyces_slackii	aos:AXE84_08560	K00700	1,4-alpha-glucan branching enzyme [EC:2.4.1.18]	ko00500	Starch and sucrose metabolism	2.4.1.18	1,4-alpha-glucan branching enzyme	M00565	Trehalose biosynthesis, D-glucose 1P => trehalose	Metabolism	Carbohydrate metabolism	GH13_9	GH	Glycoside Hydrolases	GH13's subfamily
d__Bacteria	k__unclassified_d__Bacteria	p__Proteobacteria	c__Gammaproteobacteria	o__Enterobacteriales	f__Enterobacteriaceae	g__Kluyvera	s__Kluyvera_cryocrescens	ses:SARI_04090	K00700	1,4-alpha-glucan branching enzyme [EC:2.4.1.18]	ko00500	Starch and sucrose metabolism	2.4.1.18	1,4-alpha-glucan branching enzyme	M00565	Trehalose biosynthesis, D-glucose 1P => trehalose	Metabolism	Carbohydrate metabolism	CBM48	CBM	Carbohydrate-Binding Modules	Modules of approx. 100 residues with glycogen-binding function, appended to GH13 modules. Also found in the beta subunit (glycogen-binding) of AMP-activated protein kinases (AMPK)
d__Eukaryota	k__Viridiplantae	p__Streptophyta	c__Liliopsida	o__Poales	f__Poaceae	g__Sorghum	s__Sorghum_bicolor	sbi:SORBI_01g042750	K05546	alpha 1,3-glucosidase [EC:3.2.1.84]	ko00510;ko04141	N-Glycan biosynthesis;Protein processing in endoplasmic reticulum	3.2.1.84	glucan 1,3-alpha-glucosidase	M00073	N-glycan precursor trimming	Metabolism;Genetic Information Processing	Glycan biosynthesis and metabolism;Folding, sorting and degradation	GH31	GH	Glycoside Hydrolases	alpha-glucosidase (EC 3.2.1.20); alpha-galactosidase (EC 3.2.1.22); alpha-mannosidase (EC 3.2.1.24); alpha-1,3-glucosidase (EC 3.2.1.84); sucrase-isomaltase (EC 3.2.1.48) (EC 3.2.1.10); alpha-xylosidase (EC 3.2.1.177); alpha-glucan lyase (EC 4.2.2.13); isomaltosyltransferase (EC 2.4.1.-); oligosaccharide alpha-1,4-glucosyltransferase (EC 2.4.1.161); sulfoquinovosidase (EC 3.2.1.-)
d__Bacteria	k__unclassified_d__Bacteria	p__Proteobacteria	c__Gammaproteobacteria	o__Enterobacteriales	f__Enterobacteriaceae	g__Leclercia	s__Leclercia_adecarboxylata	lax:APT61_19925	K12373	hexosaminidase [EC:3.2.1.52]	ko00511;ko00513;ko00520;ko00531;ko00603;ko00604;ko04142	Other glycan degradation;Various types of N-glycan biosynthesis;Amino sugar and nucleotide sugar metabolism;Glycosaminoglycan degradation;Glycosphingolipid biosynthesis - globo and isoglobo series;Glycosphingolipid biosynthesis - ganglio series;Lysosome	3.2.1.52	beta-N-acetylhexosaminidase	M00079	Keratan sulfate degradation	Metabolism;Metabolism;Metabolism;Metabolism;Metabolism;Metabolism;Cellular Processes	Glycan biosynthesis and metabolism;Glycan biosynthesis and metabolism;Carbohydrate metabolism;Glycan biosynthesis and metabolism;Glycan biosynthesis and metabolism;Glycan biosynthesis and metabolism;Transport and catabolism	GH20	GH	Glycoside Hydrolases	beta-hexosaminidase (EC 3.2.1.52); lacto-N-biosidase (EC 3.2.1.140); beta-1,6-N-acetylglucosaminidase) (EC 3.2.1.-); beta-6-SO3-N-acetylglucosaminidase (EC 3.2.1.-)
d__Bacteria	k__unclassified_d__Bacteria	p__Actinobacteria	c__Actinobacteria	o__Micrococcales	f__Intrasporangiaceae	g__Knoellia	s__Knoellia_sp._Soil729	mph:MLP_36670	K01214	isoamylase [EC:3.2.1.68]	ko00500	Starch and sucrose metabolism	3.2.1.68	isoamylase	M00565	Trehalose biosynthesis, D-glucose 1P => trehalose	Metabolism	Carbohydrate metabolism	GH13_11	GH	Glycoside Hydrolases	GH13's subfamily
d__Bacteria	k__unclassified_d__Bacteria	p__Proteobacteria	c__Gammaproteobacteria	o__Enterobacteriales	f__Enterobacteriaceae	g__Pantoea	s__Pantoea_ananatis	paq:PAGR_g3063	K01184	polygalacturonase [EC:3.2.1.15]	ko00040	Pentose and glucuronate interconversions	3.2.1.15	polygalacturonase	M00081	Pectin degradation	Metabolism	Carbohydrate metabolism	GH28	GH	Glycoside Hydrolases	polygalacturonase (EC 3.2.1.15); alpha-L-rhamnosidase (EC 3.2.1.40); exo-polygalacturonase (EC 3.2.1.67); exo-polygalacturonosidase (EC 3.2.1.82); rhamnogalacturonase (EC 3.2.1.171); rhamnogalacturonan alpha-1,2-galacturonohydrolase (EC 3.2.1.173); endo-xylogalacturonan hydrolase (EC 3.2.1.-)
d__Bacteria	k__unclassified_d__Bacteria	p__Actinobacteria	c__Actinobacteria	o__Actinomycetales	f__Actinomycetaceae	g__Actinomyces	s__Actinomyces_sp._oral_taxon_414	acq:AM609_01120	K01214	isoamylase [EC:3.2.1.68]	ko00500	Starch and sucrose metabolism	3.2.1.68	isoamylase	M00565	Trehalose biosynthesis, D-glucose 1P => trehalose	Metabolism	Carbohydrate metabolism	GH13_11	GH	Glycoside Hydrolases	GH13's subfamily
d__Bacteria	k__unclassified_d__Bacteria	p__Firmicutes	c__Clostridia	o__Clostridiales	f__Clostridiaceae	g__Clostridium	s__Clostridium_disporicum	cbt:CLH_1368	K12373	hexosaminidase [EC:3.2.1.52]	ko00511;ko00513;ko00520;ko00531;ko00603;ko00604;ko04142	Other glycan degradation;Various types of N-glycan biosynthesis;Amino sugar and nucleotide sugar metabolism;Glycosaminoglycan degradation;Glycosphingolipid biosynthesis - globo and isoglobo series;Glycosphingolipid biosynthesis - ganglio series;Lysosome	3.2.1.52	beta-N-acetylhexosaminidase	M00079	Keratan sulfate degradation	Metabolism;Metabolism;Metabolism;Metabolism;Metabolism;Metabolism;Cellular Processes	Glycan biosynthesis and metabolism;Glycan biosynthesis and metabolism;Carbohydrate metabolism;Glycan biosynthesis and metabolism;Glycan biosynthesis and metabolism;Glycan biosynthesis and metabolism;Transport and catabolism	GH20	GH	Glycoside Hydrolases	beta-hexosaminidase (EC 3.2.1.52); lacto-N-biosidase (EC 3.2.1.140); beta-1,6-N-acetylglucosaminidase) (EC 3.2.1.-); beta-6-SO3-N-acetylglucosaminidase (EC 3.2.1.-)
d__Bacteria	k__unclassified_d__Bacteria	p__Firmicutes	c__Clostridia	o__Clostridiales	f__Clostridiaceae	g__Clostridium	s__Clostridium_baratii	cpe:CPE0147	K01195	beta-glucuronidase [EC:3.2.1.31]	ko00040;ko00531;ko00860;ko00944;ko00983;ko04142	Pentose and glucuronate interconversions;Glycosaminoglycan degradation;Porphyrin and chlorophyll metabolism;Flavone and flavonol biosynthesis;Drug metabolism - other enzymes;Lysosome	3.2.1.31	beta-glucuronidase	M00014	Glucuronate pathway (uronate pathway)	Metabolism;Metabolism;Metabolism;Metabolism;Metabolism;Cellular Processes	Carbohydrate metabolism;Glycan biosynthesis and metabolism;Metabolism of cofactors and vitamins;Biosynthesis of other secondary metabolites;Xenobiotics biodegradation and metabolism;Transport and catabolism	GH2	GH	Glycoside Hydrolases	beta-galactosidase (EC 3.2.1.23) ; beta-mannosidase (EC 3.2.1.25); beta-glucuronidase (EC 3.2.1.31); alpha-L-arabinofuranosidase (EC 3.2.1.55); mannosylglycoprotein endo-beta-mannosidase (EC 3.2.1.152); exo-beta-glucosaminidase (EC 3.2.1.165)
d__Eukaryota	k__Viridiplantae	p__Streptophyta	c__Liliopsida	o__Poales	f__Poaceae	g__Oryza	s__Oryza_brachyantha	obr:102703551	K01213	galacturan 1,4-alpha-galacturonidase [EC:3.2.1.67]	ko00040	Pentose and glucuronate interconversions	3.2.1.67	galacturan 1,4-alpha-galacturonidase	M00081	Pectin degradation	Metabolism	Carbohydrate metabolism	GH28	GH	Glycoside Hydrolases	polygalacturonase (EC 3.2.1.15); alpha-L-rhamnosidase (EC 3.2.1.40); exo-polygalacturonase (EC 3.2.1.67); exo-polygalacturonosidase (EC 3.2.1.82); rhamnogalacturonase (EC 3.2.1.171); rhamnogalacturonan alpha-1,2-galacturonohydrolase (EC 3.2.1.173); endo-xylogalacturonan hydrolase (EC 3.2.1.-)
d__Eukaryota	k__Viridiplantae	p__Streptophyta	c__Liliopsida	o__Poales	f__Poaceae	g__Oryza	s__Oryza_brachyantha	obr:102703551	K01213	galacturan 1,4-alpha-galacturonidase [EC:3.2.1.67]	ko00040	Pentose and glucuronate interconversions	3.2.1.67	galacturan 1,4-alpha-galacturonidase	M00081	Pectin degradation	Metabolism	Carbohydrate metabolism	GH28	GH	Glycoside Hydrolases	polygalacturonase (EC 3.2.1.15); alpha-L-rhamnosidase (EC 3.2.1.40); exo-polygalacturonase (EC 3.2.1.67); exo-polygalacturonosidase (EC 3.2.1.82); rhamnogalacturonase (EC 3.2.1.171); rhamnogalacturonan alpha-1,2-galacturonohydrolase (EC 3.2.1.173); endo-xylogalacturonan hydrolase (EC 3.2.1.-)
d__Bacteria	k__unclassified_d__Bacteria	p__Proteobacteria	c__Gammaproteobacteria	o__Enterobacteriales	f__Enterobacteriaceae	g__Klebsiella	s__Klebsiella_pneumoniae	kph:KPNIH24_05040	K00024	malate dehydrogenase [EC:1.1.1.37]	ko00020;ko00270;ko00620;ko00630;ko00680;ko00710;ko00720;ko01200	Citrate cycle (TCA cycle);Cysteine and methionine metabolism;Pyruvate metabolism;Glyoxylate and dicarboxylate metabolism;Methane metabolism;Carbon fixation in photosynthetic organisms;Carbon fixation pathways in prokaryotes;Carbon metabolism	1.1.1.37	malate dehydrogenase	M00009	Citrate cycle (TCA cycle, Krebs cycle)	Metabolism;Metabolism;Metabolism;Metabolism;Metabolism;Metabolism;Metabolism;Metabolism	Carbohydrate metabolism;Amino acid metabolism;Carbohydrate metabolism;Carbohydrate metabolism;Energy metabolism;Energy metabolism;Energy metabolism;Global and overview maps	GH4	GH	Glycoside Hydrolases	maltose-6-phosphate glucosidase (EC 3.2.1.122); alpha-glucosidase (EC 3.2.1.20); alpha-galactosidase (EC 3.2.1.22); 6-phospho-beta-glucosidase (EC 3.2.1.86); alpha-glucuronidase (EC 3.2.1.139); alpha-galacturonase (EC 3.2.1.67); palatinase (EC 3.2.1.-)
d__Bacteria	k__unclassified_d__Bacteria	p__Firmicutes	c__Clostridia	o__Clostridiales	f__Clostridiaceae	g__Clostridium	s__Clostridium_beijerinckii	cbei:LF65_01622	K01195	beta-glucuronidase [EC:3.2.1.31]	ko00040;ko00531;ko00860;ko00944;ko00983;ko04142	Pentose and glucuronate interconversions;Glycosaminoglycan degradation;Porphyrin and chlorophyll metabolism;Flavone and flavonol biosynthesis;Drug metabolism - other enzymes;Lysosome	3.2.1.31	beta-glucuronidase	M00014	Glucuronate pathway (uronate pathway)	Metabolism;Metabolism;Metabolism;Metabolism;Metabolism;Cellular Processes	Carbohydrate metabolism;Glycan biosynthesis and metabolism;Metabolism of cofactors and vitamins;Biosynthesis of other secondary metabolites;Xenobiotics biodegradation and metabolism;Transport and catabolism	GH2	GH	Glycoside Hydrolases	beta-galactosidase (EC 3.2.1.23) ; beta-mannosidase (EC 3.2.1.25); beta-glucuronidase (EC 3.2.1.31); alpha-L-arabinofuranosidase (EC 3.2.1.55); mannosylglycoprotein endo-beta-mannosidase (EC 3.2.1.152); exo-beta-glucosaminidase (EC 3.2.1.165)
d__Bacteria	k__unclassified_d__Bacteria	p__Proteobacteria	c__Betaproteobacteria	o__Burkholderiales	f__Burkholderiaceae	g__Ralstonia	s__Ralstonia_solanacearum	rsl:RPSI07_mp0199	K01236	maltooligosyltrehalose trehalohydrolase [EC:3.2.1.141]	ko00500	Starch and sucrose metabolism	3.2.1.141	4-alpha-D-{(1->4)-alpha-D-glucano}trehalose trehalohydrolase	M00565	Trehalose biosynthesis, D-glucose 1P => trehalose	Metabolism	Carbohydrate metabolism	GH13_10	GH	Glycoside Hydrolases	GH13's subfamily
d__Bacteria	k__unclassified_d__Bacteria	p__Firmicutes	c__Clostridia	o__Clostridiales	f__Clostridiaceae	g__Clostridium	s__Clostridium_sp._7_2_43FAA	cbv:U729_898	K00700	1,4-alpha-glucan branching enzyme [EC:2.4.1.18]	ko00500	Starch and sucrose metabolism	2.4.1.18	1,4-alpha-glucan branching enzyme	M00565	Trehalose biosynthesis, D-glucose 1P => trehalose	Metabolism	Carbohydrate metabolism	GH13_9	GH	Glycoside Hydrolases	GH13's subfamily
d__Bacteria	k__unclassified_d__Bacteria	p__Proteobacteria	c__Gammaproteobacteria	o__Enterobacteriales	f__Enterobacteriaceae	g__Enterobacter	s__Enterobacter_cloacae	ehm:AB284_13985	K06044	(1->4)-alpha-D-glucan 1-alpha-D-glucosylmutase [EC:5.4.99.15]	ko00500	Starch and sucrose metabolism	5.4.99.15	(1->4)-alpha-D-glucan 1-alpha-D-glucosylmutase	M00565	Trehalose biosynthesis, D-glucose 1P => trehalose	Metabolism	Carbohydrate metabolism	GH13_26	GH	Glycoside Hydrolases	GH13's subfamily
d__Bacteria	k__unclassified_d__Bacteria	p__Firmicutes	c__Clostridia	o__Clostridiales	f__Clostridiaceae	g__Clostridium	s__Clostridium_paraputrificum	paef:R50345_22120	K01207	beta-N-acetylhexosaminidase [EC:3.2.1.52]	ko00520;ko00531;ko01501	Amino sugar and nucleotide sugar metabolism;Glycosaminoglycan degradation;beta-Lactam resistance	3.2.1.52	beta-N-acetylhexosaminidase	M00628	beta-Lactam resistance, AmpC system	Metabolism;Metabolism;Human Diseases	Carbohydrate metabolism;Glycan biosynthesis and metabolism;Drug resistance: Antimicrobial	GH3	GH	Glycoside Hydrolases	beta-glucosidase (EC 3.2.1.21); xylan 1,4-beta-xylosidase (EC 3.2.1.37); beta-glucosylceramidase (EC 3.2.1.45); beta-N-acetylhexosaminidase (EC 3.2.1.52); alpha-L-arabinofuranosidase (EC 3.2.1.55); glucan 1,3-beta-glucosidase (EC 3.2.1.58); glucan 1,4-beta-glucosidase (EC 3.2.1.74); isoprimeverose-producing oligoxyloglucan hydrolase (EC 3.2.1.120); coniferin beta-glucosidase (EC 3.2.1.126); exo-1…
d__Viruses	k__unclassified_d__Viruses	p__unclassified_d__Viruses	c__unclassified_d__Viruses	o__unclassified_d__Viruses	f__Poxviridae	g__Orthopoxvirus	s__Vaccinia_virus	rir:BN877_II1269	K01195	beta-glucuronidase [EC:3.2.1.31]	ko00040;ko00531;ko00860;ko00944;ko00983;ko04142	Pentose and glucuronate interconversions;Glycosaminoglycan degradation;Porphyrin and chlorophyll metabolism;Flavone and flavonol biosynthesis;Drug metabolism - other enzymes;Lysosome	3.2.1.31	beta-glucuronidase	M00014	Glucuronate pathway (uronate pathway)	Metabolism;Metabolism;Metabolism;Metabolism;Metabolism;Cellular Processes	Carbohydrate metabolism;Glycan biosynthesis and metabolism;Metabolism of cofactors and vitamins;Biosynthesis of other secondary metabolites;Xenobiotics biodegradation and metabolism;Transport and catabolism	GH2	GH	Glycoside Hydrolases	beta-galactosidase (EC 3.2.1.23) ; beta-mannosidase (EC 3.2.1.25); beta-glucuronidase (EC 3.2.1.31); alpha-L-arabinofuranosidase (EC 3.2.1.55); mannosylglycoprotein endo-beta-mannosidase (EC 3.2.1.152); exo-beta-glucosaminidase (EC 3.2.1.165)
d__Eukaryota	k__Viridiplantae	p__Streptophyta	c__Liliopsida	o__Poales	f__Poaceae	g__Oryza	s__Oryza_sativa	osa:4338088	K01230	mannosyl-oligosaccharide alpha-1,2-mannosidase [EC:3.2.1.113]	ko00510;ko00513;ko04141	N-Glycan biosynthesis;Various types of N-glycan biosynthesis;Protein processing in endoplasmic reticulum	3.2.1.113	mannosyl-oligosaccharide 1,2-alpha-mannosidase	M00073	N-glycan precursor trimming	Metabolism;Metabolism;Genetic Information Processing	Glycan biosynthesis and metabolism;Glycan biosynthesis and metabolism;Folding, sorting and degradation	GH47	GH	Glycoside Hydrolases	alpha-mannosidase (EC 3.2.1.113)
d__Eukaryota	k__Viridiplantae	p__Streptophyta	c__Liliopsida	o__Poales	f__Poaceae	g__Oryza	s__Oryza_brachyantha	obr:102705363	K12373	hexosaminidase [EC:3.2.1.52]	ko00511;ko00513;ko00520;ko00531;ko00603;ko00604;ko04142	Other glycan degradation;Various types of N-glycan biosynthesis;Amino sugar and nucleotide sugar metabolism;Glycosaminoglycan degradation;Glycosphingolipid biosynthesis - globo and isoglobo series;Glycosphingolipid biosynthesis - ganglio series;Lysosome	3.2.1.52	beta-N-acetylhexosaminidase	M00079	Keratan sulfate degradation	Metabolism;Metabolism;Metabolism;Metabolism;Metabolism;Metabolism;Cellular Processes	Glycan biosynthesis and metabolism;Glycan biosynthesis and metabolism;Carbohydrate metabolism;Glycan biosynthesis and metabolism;Glycan biosynthesis and metabolism;Glycan biosynthesis and metabolism;Transport and catabolism	GH20	GH	Glycoside Hydrolases	beta-hexosaminidase (EC 3.2.1.52); lacto-N-biosidase (EC 3.2.1.140); beta-1,6-N-acetylglucosaminidase) (EC 3.2.1.-); beta-6-SO3-N-acetylglucosaminidase (EC 3.2.1.-)
d__Bacteria	k__unclassified_d__Bacteria	p__Firmicutes	c__Bacilli	o__Lactobacillales	f__Enterococcaceae	g__Enterococcus	s__Enterococcus_sulfureus	mpx:MPD5_0185	K12373	hexosaminidase [EC:3.2.1.52]	ko00511;ko00513;ko00520;ko00531;ko00603;ko00604;ko04142	Other glycan degradation;Various types of N-glycan biosynthesis;Amino sugar and nucleotide sugar metabolism;Glycosaminoglycan degradation;Glycosphingolipid biosynthesis - globo and isoglobo series;Glycosphingolipid biosynthesis - ganglio series;Lysosome	3.2.1.52	beta-N-acetylhexosaminidase	M00079	Keratan sulfate degradation	Metabolism;Metabolism;Metabolism;Metabolism;Metabolism;Metabolism;Cellular Processes	Glycan biosynthesis and metabolism;Glycan biosynthesis and metabolism;Carbohydrate metabolism;Glycan biosynthesis and metabolism;Glycan biosynthesis and metabolism;Glycan biosynthesis and metabolism;Transport and catabolism	GH20	GH	Glycoside Hydrolases	beta-hexosaminidase (EC 3.2.1.52); lacto-N-biosidase (EC 3.2.1.140); beta-1,6-N-acetylglucosaminidase) (EC 3.2.1.-); beta-6-SO3-N-acetylglucosaminidase (EC 3.2.1.-)
d__Bacteria	k__unclassified_d__Bacteria	p__Actinobacteria	c__Actinobacteria	o__Propionibacteriales	f__Propionibacteriaceae	g__Granulicoccus	s__Granulicoccus_phenolivorans	mph:MLP_47790	K01207	beta-N-acetylhexosaminidase [EC:3.2.1.52]	ko00520;ko00531;ko01501	Amino sugar and nucleotide sugar metabolism;Glycosaminoglycan degradation;beta-Lactam resistance	3.2.1.52	beta-N-acetylhexosaminidase	M00628	beta-Lactam resistance, AmpC system	Metabolism;Metabolism;Human Diseases	Carbohydrate metabolism;Glycan biosynthesis and metabolism;Drug resistance: Antimicrobial	GH3	GH	Glycoside Hydrolases	beta-glucosidase (EC 3.2.1.21); xylan 1,4-beta-xylosidase (EC 3.2.1.37); beta-glucosylceramidase (EC 3.2.1.45); beta-N-acetylhexosaminidase (EC 3.2.1.52); alpha-L-arabinofuranosidase (EC 3.2.1.55); glucan 1,3-beta-glucosidase (EC 3.2.1.58); glucan 1,4-beta-glucosidase (EC 3.2.1.74); isoprimeverose-producing oligoxyloglucan hydrolase (EC 3.2.1.120); coniferin beta-glucosidase (EC 3.2.1.126); exo-1…
d__Bacteria	k__unclassified_d__Bacteria	p__Proteobacteria	c__Gammaproteobacteria	o__Enterobacteriales	f__Enterobacteriaceae	g__Yersinia	s__Yersinia_aleksiciae	ypc:BZ23_2027	K01207	beta-N-acetylhexosaminidase [EC:3.2.1.52]	ko00520;ko00531;ko01501	Amino sugar and nucleotide sugar metabolism;Glycosaminoglycan degradation;beta-Lactam resistance	3.2.1.52	beta-N-acetylhexosaminidase	M00628	beta-Lactam resistance, AmpC system	Metabolism;Metabolism;Human Diseases	Carbohydrate metabolism;Glycan biosynthesis and metabolism;Drug resistance: Antimicrobial	GH3	GH	Glycoside Hydrolases	beta-glucosidase (EC 3.2.1.21); xylan 1,4-beta-xylosidase (EC 3.2.1.37); beta-glucosylceramidase (EC 3.2.1.45); beta-N-acetylhexosaminidase (EC 3.2.1.52); alpha-L-arabinofuranosidase (EC 3.2.1.55); glucan 1,3-beta-glucosidase (EC 3.2.1.58); glucan 1,4-beta-glucosidase (EC 3.2.1.74); isoprimeverose-producing oligoxyloglucan hydrolase (EC 3.2.1.120); coniferin beta-glucosidase (EC 3.2.1.126); exo-1…
d__Bacteria	k__unclassified_d__Bacteria	p__Firmicutes	c__Bacilli	o__Bacillales	f__Planococcaceae	g__Kurthia	s__Kurthia_sp._11kri321	kur:ASO14_2044	K12373	hexosaminidase [EC:3.2.1.52]	ko00511;ko00513;ko00520;ko00531;ko00603;ko00604;ko04142	Other glycan degradation;Various types of N-glycan biosynthesis;Amino sugar and nucleotide sugar metabolism;Glycosaminoglycan degradation;Glycosphingolipid biosynthesis - globo and isoglobo series;Glycosphingolipid biosynthesis - ganglio series;Lysosome	3.2.1.52	beta-N-acetylhexosaminidase	M00079	Keratan sulfate degradation	Metabolism;Metabolism;Metabolism;Metabolism;Metabolism;Metabolism;Cellular Processes	Glycan biosynthesis and metabolism;Glycan biosynthesis and metabolism;Carbohydrate metabolism;Glycan biosynthesis and metabolism;Glycan biosynthesis and metabolism;Glycan biosynthesis and metabolism;Transport and catabolism	GH20	GH	Glycoside Hydrolases	beta-hexosaminidase (EC 3.2.1.52); lacto-N-biosidase (EC 3.2.1.140); beta-1,6-N-acetylglucosaminidase) (EC 3.2.1.-); beta-6-SO3-N-acetylglucosaminidase (EC 3.2.1.-)
d__Bacteria	k__unclassified_d__Bacteria	p__Actinobacteria	c__Actinobacteria	o__Micrococcales	f__Microbacteriaceae	g__Microbacterium	s__Microbacterium_sp._TS-1	mpal:BO218_09720	K01207	beta-N-acetylhexosaminidase [EC:3.2.1.52]	ko00520;ko00531;ko01501	Amino sugar and nucleotide sugar metabolism;Glycosaminoglycan degradation;beta-Lactam resistance	3.2.1.52	beta-N-acetylhexosaminidase	M00628	beta-Lactam resistance, AmpC system	Metabolism;Metabolism;Human Diseases	Carbohydrate metabolism;Glycan biosynthesis and metabolism;Drug resistance: Antimicrobial	GH3	GH	Glycoside Hydrolases	beta-glucosidase (EC 3.2.1.21); xylan 1,4-beta-xylosidase (EC 3.2.1.37); beta-glucosylceramidase (EC 3.2.1.45); beta-N-acetylhexosaminidase (EC 3.2.1.52); alpha-L-arabinofuranosidase (EC 3.2.1.55); glucan 1,3-beta-glucosidase (EC 3.2.1.58); glucan 1,4-beta-glucosidase (EC 3.2.1.74); isoprimeverose-producing oligoxyloglucan hydrolase (EC 3.2.1.120); coniferin beta-glucosidase (EC 3.2.1.126); exo-1…
d__Bacteria	k__unclassified_d__Bacteria	p__Firmicutes	c__Clostridia	o__Clostridiales	f__Clostridiaceae	g__Clostridium	s__Clostridium_perfringens	cpf:CPF_1840	K00700	1,4-alpha-glucan branching enzyme [EC:2.4.1.18]	ko00500	Starch and sucrose metabolism	2.4.1.18	1,4-alpha-glucan branching enzyme	M00565	Trehalose biosynthesis, D-glucose 1P => trehalose	Metabolism	Carbohydrate metabolism	GH13_9	GH	Glycoside Hydrolases	GH13's subfamily
d__Bacteria	k__unclassified_d__Bacteria	p__Proteobacteria	c__Gammaproteobacteria	o__Enterobacteriales	f__Enterobacteriaceae	g__Hafnia	s__Hafnia_alvei	hav:AT03_20745	K00700	1,4-alpha-glucan branching enzyme [EC:2.4.1.18]	ko00500	Starch and sucrose metabolism	2.4.1.18	1,4-alpha-glucan branching enzyme	M00565	Trehalose biosynthesis, D-glucose 1P => trehalose	Metabolism	Carbohydrate metabolism	GH13_9	GH	Glycoside Hydrolases	GH13's subfamily
d__Bacteria	k__unclassified_d__Bacteria	p__Proteobacteria	c__Gammaproteobacteria	o__Pseudomonadales	f__Moraxellaceae	g__Acinetobacter	s__Acinetobacter_sp._P8-3-8	acw:A0J50_15015	K01207	beta-N-acetylhexosaminidase [EC:3.2.1.52]	ko00520;ko00531;ko01501	Amino sugar and nucleotide sugar metabolism;Glycosaminoglycan degradation;beta-Lactam resistance	3.2.1.52	beta-N-acetylhexosaminidase	M00628	beta-Lactam resistance, AmpC system	Metabolism;Metabolism;Human Diseases	Carbohydrate metabolism;Glycan biosynthesis and metabolism;Drug resistance: Antimicrobial	GH3	GH	Glycoside Hydrolases	beta-glucosidase (EC 3.2.1.21); xylan 1,4-beta-xylosidase (EC 3.2.1.37); beta-glucosylceramidase (EC 3.2.1.45); beta-N-acetylhexosaminidase (EC 3.2.1.52); alpha-L-arabinofuranosidase (EC 3.2.1.55); glucan 1,3-beta-glucosidase (EC 3.2.1.58); glucan 1,4-beta-glucosidase (EC 3.2.1.74); isoprimeverose-producing oligoxyloglucan hydrolase (EC 3.2.1.120); coniferin beta-glucosidase (EC 3.2.1.126); exo-1…
d__Bacteria	k__unclassified_d__Bacteria	p__Firmicutes	c__Clostridia	o__Clostridiales	f__Clostridiaceae	g__Clostridium	s__Clostridium_sp._ND2	cpe:CPE0147	K01195	beta-glucuronidase [EC:3.2.1.31]	ko00040;ko00531;ko00860;ko00944;ko00983;ko04142	Pentose and glucuronate interconversions;Glycosaminoglycan degradation;Porphyrin and chlorophyll metabolism;Flavone and flavonol biosynthesis;Drug metabolism - other enzymes;Lysosome	3.2.1.31	beta-glucuronidase	M00014	Glucuronate pathway (uronate pathway)	Metabolism;Metabolism;Metabolism;Metabolism;Metabolism;Cellular Processes	Carbohydrate metabolism;Glycan biosynthesis and metabolism;Metabolism of cofactors and vitamins;Biosynthesis of other secondary metabolites;Xenobiotics biodegradation and metabolism;Transport and catabolism	GH2	GH	Glycoside Hydrolases	beta-galactosidase (EC 3.2.1.23) ; beta-mannosidase (EC 3.2.1.25); beta-glucuronidase (EC 3.2.1.31); alpha-L-arabinofuranosidase (EC 3.2.1.55); mannosylglycoprotein endo-beta-mannosidase (EC 3.2.1.152); exo-beta-glucosaminidase (EC 3.2.1.165)
d__Eukaryota	k__Viridiplantae	p__Streptophyta	c__Liliopsida	o__Poales	f__Poaceae	g__Hordeum	s__Hordeum_vulgare	sita:101778186	K01213	galacturan 1,4-alpha-galacturonidase [EC:3.2.1.67]	ko00040	Pentose and glucuronate interconversions	3.2.1.67	galacturan 1,4-alpha-galacturonidase	M00081	Pectin degradation	Metabolism	Carbohydrate metabolism	GH28	GH	Glycoside Hydrolases	polygalacturonase (EC 3.2.1.15); alpha-L-rhamnosidase (EC 3.2.1.40); exo-polygalacturonase (EC 3.2.1.67); exo-polygalacturonosidase (EC 3.2.1.82); rhamnogalacturonase (EC 3.2.1.171); rhamnogalacturonan alpha-1,2-galacturonohydrolase (EC 3.2.1.173); endo-xylogalacturonan hydrolase (EC 3.2.1.-)
d__Eukaryota	k__Viridiplantae	p__Streptophyta	c__Liliopsida	o__Poales	f__Poaceae	g__Hordeum	s__Hordeum_vulgare	sita:101778186	K01213	galacturan 1,4-alpha-galacturonidase [EC:3.2.1.67]	ko00040	Pentose and glucuronate interconversions	3.2.1.67	galacturan 1,4-alpha-galacturonidase	M00081	Pectin degradation	Metabolism	Carbohydrate metabolism	GH28	GH	Glycoside Hydrolases	polygalacturonase (EC 3.2.1.15); alpha-L-rhamnosidase (EC 3.2.1.40); exo-polygalacturonase (EC 3.2.1.67); exo-polygalacturonosidase (EC 3.2.1.82); rhamnogalacturonase (EC 3.2.1.171); rhamnogalacturonan alpha-1,2-galacturonohydrolase (EC 3.2.1.173); endo-xylogalacturonan hydrolase (EC 3.2.1.-)
d__Eukaryota	k__Viridiplantae	p__Streptophyta	c__Liliopsida	o__Poales	f__Poaceae	g__Hordeum	s__Hordeum_vulgare	sita:101778186	K01213	galacturan 1,4-alpha-galacturonidase [EC:3.2.1.67]	ko00040	Pentose and glucuronate interconversions	3.2.1.67	galacturan 1,4-alpha-galacturonidase	M00081	Pectin degradation	Metabolism	Carbohydrate metabolism	GH28	GH	Glycoside Hydrolases	polygalacturonase (EC 3.2.1.15); alpha-L-rhamnosidase (EC 3.2.1.40); exo-polygalacturonase (EC 3.2.1.67); exo-polygalacturonosidase (EC 3.2.1.82); rhamnogalacturonase (EC 3.2.1.171); rhamnogalacturonan alpha-1,2-galacturonohydrolase (EC 3.2.1.173); endo-xylogalacturonan hydrolase (EC 3.2.1.-)
d__Bacteria	k__unclassified_d__Bacteria	p__Proteobacteria	c__Gammaproteobacteria	o__Enterobacteriales	f__Enterobacteriaceae	g__Enterobacter	s__Enterobacter_cloacae	eec:EcWSU1_02226	K01236	maltooligosyltrehalose trehalohydrolase [EC:3.2.1.141]	ko00500	Starch and sucrose metabolism	3.2.1.141	4-alpha-D-{(1->4)-alpha-D-glucano}trehalose trehalohydrolase	M00565	Trehalose biosynthesis, D-glucose 1P => trehalose	Metabolism	Carbohydrate metabolism	GH13_10	GH	Glycoside Hydrolases	GH13's subfamily
d__Bacteria	k__unclassified_d__Bacteria	p__Proteobacteria	c__Gammaproteobacteria	o__Enterobacteriales	f__Enterobacteriaceae	g__Enterobacter	s__Enterobacter_cloacae	krd:A3780_06545	K12373	hexosaminidase [EC:3.2.1.52]	ko00511;ko00513;ko00520;ko00531;ko00603;ko00604;ko04142	Other glycan degradation;Various types of N-glycan biosynthesis;Amino sugar and nucleotide sugar metabolism;Glycosaminoglycan degradation;Glycosphingolipid biosynthesis - globo and isoglobo series;Glycosphingolipid biosynthesis - ganglio series;Lysosome	3.2.1.52	beta-N-acetylhexosaminidase	M00079	Keratan sulfate degradation	Metabolism;Metabolism;Metabolism;Metabolism;Metabolism;Metabolism;Cellular Processes	Glycan biosynthesis and metabolism;Glycan biosynthesis and metabolism;Carbohydrate metabolism;Glycan biosynthesis and metabolism;Glycan biosynthesis and metabolism;Glycan biosynthesis and metabolism;Transport and catabolism	GH20	GH	Glycoside Hydrolases	beta-hexosaminidase (EC 3.2.1.52); lacto-N-biosidase (EC 3.2.1.140); beta-1,6-N-acetylglucosaminidase) (EC 3.2.1.-); beta-6-SO3-N-acetylglucosaminidase (EC 3.2.1.-)
d__Bacteria	k__unclassified_d__Bacteria	p__Proteobacteria	c__Gammaproteobacteria	o__Enterobacteriales	f__Enterobacteriaceae	g__Serratia	s__Serratia_ureilytica	smar:SM39_1732	K01207	beta-N-acetylhexosaminidase [EC:3.2.1.52]	ko00520;ko00531;ko01501	Amino sugar and nucleotide sugar metabolism;Glycosaminoglycan degradation;beta-Lactam resistance	3.2.1.52	beta-N-acetylhexosaminidase	M00628	beta-Lactam resistance, AmpC system	Metabolism;Metabolism;Human Diseases	Carbohydrate metabolism;Glycan biosynthesis and metabolism;Drug resistance: Antimicrobial	GH3	GH	Glycoside Hydrolases	beta-glucosidase (EC 3.2.1.21); xylan 1,4-beta-xylosidase (EC 3.2.1.37); beta-glucosylceramidase (EC 3.2.1.45); beta-N-acetylhexosaminidase (EC 3.2.1.52); alpha-L-arabinofuranosidase (EC 3.2.1.55); glucan 1,3-beta-glucosidase (EC 3.2.1.58); glucan 1,4-beta-glucosidase (EC 3.2.1.74); isoprimeverose-producing oligoxyloglucan hydrolase (EC 3.2.1.120); coniferin beta-glucosidase (EC 3.2.1.126); exo-1…
d__Bacteria	k__unclassified_d__Bacteria	p__Proteobacteria	c__Gammaproteobacteria	o__Enterobacteriales	f__Enterobacteriaceae	g__Raoultella	s__Raoultella_ornithinolytica	ror:RORB6_16300	K12373	hexosaminidase [EC:3.2.1.52]	ko00511;ko00513;ko00520;ko00531;ko00603;ko00604;ko04142	Other glycan degradation;Various types of N-glycan biosynthesis;Amino sugar and nucleotide sugar metabolism;Glycosaminoglycan degradation;Glycosphingolipid biosynthesis - globo and isoglobo series;Glycosphingolipid biosynthesis - ganglio series;Lysosome	3.2.1.52	beta-N-acetylhexosaminidase	M00079	Keratan sulfate degradation	Metabolism;Metabolism;Metabolism;Metabolism;Metabolism;Metabolism;Cellular Processes	Glycan biosynthesis and metabolism;Glycan biosynthesis and metabolism;Carbohydrate metabolism;Glycan biosynthesis and metabolism;Glycan biosynthesis and metabolism;Glycan biosynthesis and metabolism;Transport and catabolism	GH20	GH	Glycoside Hydrolases	beta-hexosaminidase (EC 3.2.1.52); lacto-N-biosidase (EC 3.2.1.140); beta-1,6-N-acetylglucosaminidase) (EC 3.2.1.-); beta-6-SO3-N-acetylglucosaminidase (EC 3.2.1.-)
d__Bacteria	k__unclassified_d__Bacteria	p__Firmicutes	c__Clostridia	o__Clostridiales	f__Peptostreptococcaceae	g__Terrisporobacter	s__Terrisporobacter_othiniensis	hso:HS_1600	K01207	beta-N-acetylhexosaminidase [EC:3.2.1.52]	ko00520;ko00531;ko01501	Amino sugar and nucleotide sugar metabolism;Glycosaminoglycan degradation;beta-Lactam resistance	3.2.1.52	beta-N-acetylhexosaminidase	M00628	beta-Lactam resistance, AmpC system	Metabolism;Metabolism;Human Diseases	Carbohydrate metabolism;Glycan biosynthesis and metabolism;Drug resistance: Antimicrobial	GH3	GH	Glycoside Hydrolases	beta-glucosidase (EC 3.2.1.21); xylan 1,4-beta-xylosidase (EC 3.2.1.37); beta-glucosylceramidase (EC 3.2.1.45); beta-N-acetylhexosaminidase (EC 3.2.1.52); alpha-L-arabinofuranosidase (EC 3.2.1.55); glucan 1,3-beta-glucosidase (EC 3.2.1.58); glucan 1,4-beta-glucosidase (EC 3.2.1.74); isoprimeverose-producing oligoxyloglucan hydrolase (EC 3.2.1.120); coniferin beta-glucosidase (EC 3.2.1.126); exo-1…
d__Bacteria	k__unclassified_d__Bacteria	p__Actinobacteria	c__Actinobacteria	o__Propionibacteriales	f__Propionibacteriaceae	g__Microlunatus	s__Microlunatus_phosphovorus	mph:MLP_08270	K12373	hexosaminidase [EC:3.2.1.52]	ko00511;ko00513;ko00520;ko00531;ko00603;ko00604;ko04142	Other glycan degradation;Various types of N-glycan biosynthesis;Amino sugar and nucleotide sugar metabolism;Glycosaminoglycan degradation;Glycosphingolipid biosynthesis - globo and isoglobo series;Glycosphingolipid biosynthesis - ganglio series;Lysosome	3.2.1.52	beta-N-acetylhexosaminidase	M00079	Keratan sulfate degradation	Metabolism;Metabolism;Metabolism;Metabolism;Metabolism;Metabolism;Cellular Processes	Glycan biosynthesis and metabolism;Glycan biosynthesis and metabolism;Carbohydrate metabolism;Glycan biosynthesis and metabolism;Glycan biosynthesis and metabolism;Glycan biosynthesis and metabolism;Transport and catabolism	GH20	GH	Glycoside Hydrolases	beta-hexosaminidase (EC 3.2.1.52); lacto-N-biosidase (EC 3.2.1.140); beta-1,6-N-acetylglucosaminidase) (EC 3.2.1.-); beta-6-SO3-N-acetylglucosaminidase (EC 3.2.1.-)
d__Bacteria	k__unclassified_d__Bacteria	p__Proteobacteria	c__Gammaproteobacteria	o__Enterobacteriales	f__Enterobacteriaceae	g__Leclercia	s__Leclercia_adecarboxylata	lax:APT61_11250	K06044	(1->4)-alpha-D-glucan 1-alpha-D-glucosylmutase [EC:5.4.99.15]	ko00500	Starch and sucrose metabolism	5.4.99.15	(1->4)-alpha-D-glucan 1-alpha-D-glucosylmutase	M00565	Trehalose biosynthesis, D-glucose 1P => trehalose	Metabolism	Carbohydrate metabolism	GH13_26	GH	Glycoside Hydrolases	GH13's subfamily
d__Eukaryota	k__Viridiplantae	p__Streptophyta	c__Liliopsida	o__Poales	f__Poaceae	g__Zea	s__Zea_mays	zma:100280704	K12373	hexosaminidase [EC:3.2.1.52]	ko00511;ko00513;ko00520;ko00531;ko00603;ko00604;ko04142	Other glycan degradation;Various types of N-glycan biosynthesis;Amino sugar and nucleotide sugar metabolism;Glycosaminoglycan degradation;Glycosphingolipid biosynthesis - globo and isoglobo series;Glycosphingolipid biosynthesis - ganglio series;Lysosome	3.2.1.52	beta-N-acetylhexosaminidase	M00079	Keratan sulfate degradation	Metabolism;Metabolism;Metabolism;Metabolism;Metabolism;Metabolism;Cellular Processes	Glycan biosynthesis and metabolism;Glycan biosynthesis and metabolism;Carbohydrate metabolism;Glycan biosynthesis and metabolism;Glycan biosynthesis and metabolism;Glycan biosynthesis and metabolism;Transport and catabolism	GH20	GH	Glycoside Hydrolases	beta-hexosaminidase (EC 3.2.1.52); lacto-N-biosidase (EC 3.2.1.140); beta-1,6-N-acetylglucosaminidase) (EC 3.2.1.-); beta-6-SO3-N-acetylglucosaminidase (EC 3.2.1.-)
d__Bacteria	k__unclassified_d__Bacteria	p__Proteobacteria	c__Alphaproteobacteria	o__Rhizobiales	f__Rhizobiaceae	g__Agrobacterium	s__Agrobacterium_arsenijevicii	brc:BCCGELA001_29025	K01184	polygalacturonase [EC:3.2.1.15]	ko00040	Pentose and glucuronate interconversions	3.2.1.15	polygalacturonase	M00081	Pectin degradation	Metabolism	Carbohydrate metabolism	GH28	GH	Glycoside Hydrolases	polygalacturonase (EC 3.2.1.15); alpha-L-rhamnosidase (EC 3.2.1.40); exo-polygalacturonase (EC 3.2.1.67); exo-polygalacturonosidase (EC 3.2.1.82); rhamnogalacturonase (EC 3.2.1.171); rhamnogalacturonan alpha-1,2-galacturonohydrolase (EC 3.2.1.173); endo-xylogalacturonan hydrolase (EC 3.2.1.-)
d__Bacteria	k__unclassified_d__Bacteria	p__Proteobacteria	c__Gammaproteobacteria	o__Enterobacteriales	f__Enterobacteriaceae	g__Enterobacter	s__Enterobacter_cloacae	eau:DI57_07585	K01214	isoamylase [EC:3.2.1.68]	ko00500	Starch and sucrose metabolism	3.2.1.68	isoamylase	M00565	Trehalose biosynthesis, D-glucose 1P => trehalose	Metabolism	Carbohydrate metabolism	GH13_11	GH	Glycoside Hydrolases	GH13's subfamily
d__Bacteria	k__unclassified_d__Bacteria	p__unclassified_d__Bacteria	c__unclassified_d__Bacteria	o__unclassified_d__Bacteria	f__unclassified_d__Bacteria	g__unclassified_d__Bacteria	s__bacterium_SIT7	iva:Isova_2027	K06044	(1->4)-alpha-D-glucan 1-alpha-D-glucosylmutase [EC:5.4.99.15]	ko00500	Starch and sucrose metabolism	5.4.99.15	(1->4)-alpha-D-glucan 1-alpha-D-glucosylmutase	M00565	Trehalose biosynthesis, D-glucose 1P => trehalose	Metabolism	Carbohydrate metabolism	GH13_26	GH	Glycoside Hydrolases	GH13's subfamily
d__Bacteria	k__unclassified_d__Bacteria	p__Proteobacteria	c__Alphaproteobacteria	o__Rhizobiales	f__Methylobacteriaceae	g__Methylobacterium	s__Methylobacterium_sp._B34	mrd:Mrad2831_1597	K00700	1,4-alpha-glucan branching enzyme [EC:2.4.1.18]	ko00500	Starch and sucrose metabolism	2.4.1.18	1,4-alpha-glucan branching enzyme	M00565	Trehalose biosynthesis, D-glucose 1P => trehalose	Metabolism	Carbohydrate metabolism	CBM48	CBM	Carbohydrate-Binding Modules	Modules of approx. 100 residues with glycogen-binding function, appended to GH13 modules. Also found in the beta subunit (glycogen-binding) of AMP-activated protein kinases (AMPK)
d__Bacteria	k__unclassified_d__Bacteria	p__Firmicutes	c__Clostridia	o__Clostridiales	f__Clostridiaceae	g__Clostridium	s__Clostridium_baratii	cbv:U729_2362	K01207	beta-N-acetylhexosaminidase [EC:3.2.1.52]	ko00520;ko00531;ko01501	Amino sugar and nucleotide sugar metabolism;Glycosaminoglycan degradation;beta-Lactam resistance	3.2.1.52	beta-N-acetylhexosaminidase	M00628	beta-Lactam resistance, AmpC system	Metabolism;Metabolism;Human Diseases	Carbohydrate metabolism;Glycan biosynthesis and metabolism;Drug resistance: Antimicrobial	GH3	GH	Glycoside Hydrolases	beta-glucosidase (EC 3.2.1.21); xylan 1,4-beta-xylosidase (EC 3.2.1.37); beta-glucosylceramidase (EC 3.2.1.45); beta-N-acetylhexosaminidase (EC 3.2.1.52); alpha-L-arabinofuranosidase (EC 3.2.1.55); glucan 1,3-beta-glucosidase (EC 3.2.1.58); glucan 1,4-beta-glucosidase (EC 3.2.1.74); isoprimeverose-producing oligoxyloglucan hydrolase (EC 3.2.1.120); coniferin beta-glucosidase (EC 3.2.1.126); exo-1…
d__Bacteria	k__unclassified_d__Bacteria	p__Actinobacteria	c__Actinobacteria	o__Micrococcales	f__Microbacteriaceae	g__Curtobacterium	s__Curtobacterium_citreum	cub:BJK06_02885	K01214	isoamylase [EC:3.2.1.68]	ko00500	Starch and sucrose metabolism	3.2.1.68	isoamylase	M00565	Trehalose biosynthesis, D-glucose 1P => trehalose	Metabolism	Carbohydrate metabolism	GH13_11	GH	Glycoside Hydrolases	GH13's subfamily
d__Bacteria	k__unclassified_d__Bacteria	p__Firmicutes	c__Clostridia	o__Clostridiales	f__Clostridiaceae	g__Clostridium	s__Clostridium_intestinale	paef:R50345_22120	K01207	beta-N-acetylhexosaminidase [EC:3.2.1.52]	ko00520;ko00531;ko01501	Amino sugar and nucleotide sugar metabolism;Glycosaminoglycan degradation;beta-Lactam resistance	3.2.1.52	beta-N-acetylhexosaminidase	M00628	beta-Lactam resistance, AmpC system	Metabolism;Metabolism;Human Diseases	Carbohydrate metabolism;Glycan biosynthesis and metabolism;Drug resistance: Antimicrobial	GH3	GH	Glycoside Hydrolases	beta-glucosidase (EC 3.2.1.21); xylan 1,4-beta-xylosidase (EC 3.2.1.37); beta-glucosylceramidase (EC 3.2.1.45); beta-N-acetylhexosaminidase (EC 3.2.1.52); alpha-L-arabinofuranosidase (EC 3.2.1.55); glucan 1,3-beta-glucosidase (EC 3.2.1.58); glucan 1,4-beta-glucosidase (EC 3.2.1.74); isoprimeverose-producing oligoxyloglucan hydrolase (EC 3.2.1.120); coniferin beta-glucosidase (EC 3.2.1.126); exo-1…
d__Bacteria	k__unclassified_d__Bacteria	p__Firmicutes	c__Clostridia	o__Clostridiales	f__Clostridiaceae	g__Clostridium	s__Clostridium_sp._CL-2	cbv:U729_898	K00700	1,4-alpha-glucan branching enzyme [EC:2.4.1.18]	ko00500	Starch and sucrose metabolism	2.4.1.18	1,4-alpha-glucan branching enzyme	M00565	Trehalose biosynthesis, D-glucose 1P => trehalose	Metabolism	Carbohydrate metabolism	GH13_9	GH	Glycoside Hydrolases	GH13's subfamily
d__Bacteria	k__unclassified_d__Bacteria	p__Proteobacteria	c__Gammaproteobacteria	o__Oceanospirillales	f__Halomonadaceae	g__Zymobacter	s__Zymobacter_palmae	kin:AB182_25900	K01184	polygalacturonase [EC:3.2.1.15]	ko00040	Pentose and glucuronate interconversions	3.2.1.15	polygalacturonase	M00081	Pectin degradation	Metabolism	Carbohydrate metabolism	GH28	GH	Glycoside Hydrolases	polygalacturonase (EC 3.2.1.15); alpha-L-rhamnosidase (EC 3.2.1.40); exo-polygalacturonase (EC 3.2.1.67); exo-polygalacturonosidase (EC 3.2.1.82); rhamnogalacturonase (EC 3.2.1.171); rhamnogalacturonan alpha-1,2-galacturonohydrolase (EC 3.2.1.173); endo-xylogalacturonan hydrolase (EC 3.2.1.-)
d__Bacteria	k__unclassified_d__Bacteria	p__Proteobacteria	c__Alphaproteobacteria	o__Rhizobiales	f__Methylobacteriaceae	g__Methylobacterium	s__Methylobacterium_sp._ARG-1	mrd:Mrad2831_1601	K01236	maltooligosyltrehalose trehalohydrolase [EC:3.2.1.141]	ko00500	Starch and sucrose metabolism	3.2.1.141	4-alpha-D-{(1->4)-alpha-D-glucano}trehalose trehalohydrolase	M00565	Trehalose biosynthesis, D-glucose 1P => trehalose	Metabolism	Carbohydrate metabolism	GH13_10	GH	Glycoside Hydrolases	GH13's subfamily
d__Bacteria	k__unclassified_d__Bacteria	p__Proteobacteria	c__Gammaproteobacteria	o__Enterobacteriales	f__Enterobacteriaceae	g__Enterobacter	s__Enterobacter_cloacae	eau:DI57_16095	K12373	hexosaminidase [EC:3.2.1.52]	ko00511;ko00513;ko00520;ko00531;ko00603;ko00604;ko04142	Other glycan degradation;Various types of N-glycan biosynthesis;Amino sugar and nucleotide sugar metabolism;Glycosaminoglycan degradation;Glycosphingolipid biosynthesis - globo and isoglobo series;Glycosphingolipid biosynthesis - ganglio series;Lysosome	3.2.1.52	beta-N-acetylhexosaminidase	M00079	Keratan sulfate degradation	Metabolism;Metabolism;Metabolism;Metabolism;Metabolism;Metabolism;Cellular Processes	Glycan biosynthesis and metabolism;Glycan biosynthesis and metabolism;Carbohydrate metabolism;Glycan biosynthesis and metabolism;Glycan biosynthesis and metabolism;Glycan biosynthesis and metabolism;Transport and catabolism	GH20	GH	Glycoside Hydrolases	beta-hexosaminidase (EC 3.2.1.52); lacto-N-biosidase (EC 3.2.1.140); beta-1,6-N-acetylglucosaminidase) (EC 3.2.1.-); beta-6-SO3-N-acetylglucosaminidase (EC 3.2.1.-)
d__Bacteria	k__unclassified_d__Bacteria	p__Proteobacteria	c__Gammaproteobacteria	o__Enterobacteriales	f__Enterobacteriaceae	g__Yersinia	s__Yersinia_enterocolitica	yef:FORC2_0183	K00700	1,4-alpha-glucan branching enzyme [EC:2.4.1.18]	ko00500	Starch and sucrose metabolism	2.4.1.18	1,4-alpha-glucan branching enzyme	M00565	Trehalose biosynthesis, D-glucose 1P => trehalose	Metabolism	Carbohydrate metabolism	GH13_9	GH	Glycoside Hydrolases	GH13's subfamily
d__Bacteria	k__unclassified_d__Bacteria	p__Proteobacteria	c__Gammaproteobacteria	o__Enterobacteriales	f__Enterobacteriaceae	g__Citrobacter	s__unclassified_g__Citrobacter	cif:AL515_10255	K01207	beta-N-acetylhexosaminidase [EC:3.2.1.52]	ko00520;ko00531;ko01501	Amino sugar and nucleotide sugar metabolism;Glycosaminoglycan degradation;beta-Lactam resistance	3.2.1.52	beta-N-acetylhexosaminidase	M00628	beta-Lactam resistance, AmpC system	Metabolism;Metabolism;Human Diseases	Carbohydrate metabolism;Glycan biosynthesis and metabolism;Drug resistance: Antimicrobial	GH3	GH	Glycoside Hydrolases	beta-glucosidase (EC 3.2.1.21); xylan 1,4-beta-xylosidase (EC 3.2.1.37); beta-glucosylceramidase (EC 3.2.1.45); beta-N-acetylhexosaminidase (EC 3.2.1.52); alpha-L-arabinofuranosidase (EC 3.2.1.55); glucan 1,3-beta-glucosidase (EC 3.2.1.58); glucan 1,4-beta-glucosidase (EC 3.2.1.74); isoprimeverose-producing oligoxyloglucan hydrolase (EC 3.2.1.120); coniferin beta-glucosidase (EC 3.2.1.126); exo-1…
d__Bacteria	k__unclassified_d__Bacteria	p__Actinobacteria	c__Actinobacteria	o__Actinomycetales	f__Actinomycetaceae	g__Actinomyces	s__Actinomyces_oris	aos:AXE84_08560	K00700	1,4-alpha-glucan branching enzyme [EC:2.4.1.18]	ko00500	Starch and sucrose metabolism	2.4.1.18	1,4-alpha-glucan branching enzyme	M00565	Trehalose biosynthesis, D-glucose 1P => trehalose	Metabolism	Carbohydrate metabolism	GH13_9	GH	Glycoside Hydrolases	GH13's subfamily
d__Bacteria	k__unclassified_d__Bacteria	p__Firmicutes	c__Clostridia	o__Clostridiales	f__Clostridiaceae	g__Clostridium	s__Clostridium_sp._7_2_43FAA	agl:PYTT_0035	K12373	hexosaminidase [EC:3.2.1.52]	ko00511;ko00513;ko00520;ko00531;ko00603;ko00604;ko04142	Other glycan degradation;Various types of N-glycan biosynthesis;Amino sugar and nucleotide sugar metabolism;Glycosaminoglycan degradation;Glycosphingolipid biosynthesis - globo and isoglobo series;Glycosphingolipid biosynthesis - ganglio series;Lysosome	3.2.1.52	beta-N-acetylhexosaminidase	M00079	Keratan sulfate degradation	Metabolism;Metabolism;Metabolism;Metabolism;Metabolism;Metabolism;Cellular Processes	Glycan biosynthesis and metabolism;Glycan biosynthesis and metabolism;Carbohydrate metabolism;Glycan biosynthesis and metabolism;Glycan biosynthesis and metabolism;Glycan biosynthesis and metabolism;Transport and catabolism	GH20	GH	Glycoside Hydrolases	beta-hexosaminidase (EC 3.2.1.52); lacto-N-biosidase (EC 3.2.1.140); beta-1,6-N-acetylglucosaminidase) (EC 3.2.1.-); beta-6-SO3-N-acetylglucosaminidase (EC 3.2.1.-)
d__Bacteria	k__unclassified_d__Bacteria	p__Actinobacteria	c__Actinobacteria	o__Micrococcales	f__Dermacoccaceae	g__Dermacoccus	s__Dermacoccus_sp._PE3	dni:HX89_04975	K00700	1,4-alpha-glucan branching enzyme [EC:2.4.1.18]	ko00500	Starch and sucrose metabolism	2.4.1.18	1,4-alpha-glucan branching enzyme	M00565	Trehalose biosynthesis, D-glucose 1P => trehalose	Metabolism	Carbohydrate metabolism	GH13_9	GH	Glycoside Hydrolases	GH13's subfamily
d__Bacteria	k__unclassified_d__Bacteria	p__Proteobacteria	c__Gammaproteobacteria	o__Enterobacteriales	f__Enterobacteriaceae	g__Pantoea	s__Pantoea_ananatis	plf:PANA5342_0344	K00700	1,4-alpha-glucan branching enzyme [EC:2.4.1.18]	ko00500	Starch and sucrose metabolism	2.4.1.18	1,4-alpha-glucan branching enzyme	M00565	Trehalose biosynthesis, D-glucose 1P => trehalose	Metabolism	Carbohydrate metabolism	GH13_9	GH	Glycoside Hydrolases	GH13's subfamily
d__Bacteria	k__unclassified_d__Bacteria	p__Proteobacteria	c__Gammaproteobacteria	o__Enterobacteriales	f__Enterobacteriaceae	g__unclassified_f__Enterobacteriaceae	s__unclassified_f__Enterobacteriaceae	cif:AL515_21810	K00700	1,4-alpha-glucan branching enzyme [EC:2.4.1.18]	ko00500	Starch and sucrose metabolism	2.4.1.18	1,4-alpha-glucan branching enzyme	M00565	Trehalose biosynthesis, D-glucose 1P => trehalose	Metabolism	Carbohydrate metabolism	GH13_9	GH	Glycoside Hydrolases	GH13's subfamily
d__Bacteria	k__unclassified_d__Bacteria	p__Actinobacteria	c__Actinobacteria	o__Actinomycetales	f__Actinomycetaceae	g__Actinomyces	s__Actinomyces_slackii	aos:AXE84_10520	K01214	isoamylase [EC:3.2.1.68]	ko00500	Starch and sucrose metabolism	3.2.1.68	isoamylase	M00565	Trehalose biosynthesis, D-glucose 1P => trehalose	Metabolism	Carbohydrate metabolism	CBM48	CBM	Carbohydrate-Binding Modules	Modules of approx. 100 residues with glycogen-binding function, appended to GH13 modules. Also found in the beta subunit (glycogen-binding) of AMP-activated protein kinases (AMPK)
d__Eukaryota	k__Viridiplantae	p__Streptophyta	c__Liliopsida	o__Poales	f__Poaceae	g__Aegilops	s__Aegilops_tauschii	ats:F775_15433	K07964	heparanase [EC:3.2.1.166]	ko00531;ko05205	Glycosaminoglycan degradation;Proteoglycans in cancer	3.2.1.166	heparanase	M00078	Heparan sulfate degradation	Metabolism;Human Diseases	Glycan biosynthesis and metabolism;Cancers: Overview	GH79	GH	Glycoside Hydrolases	beta-glucuronidase (EC 3.2.1.31); hyaluronoglucuronidase (EC 3.2.1.36); heparanase (EC 3.2.1.166); baicalin beta-glucuronidase (EC 3.2.1.167); beta-4-O-methyl-glucuronidase (EC 3.2.1.-)
d__Eukaryota	k__Viridiplantae	p__Streptophyta	c__Liliopsida	o__Poales	f__Poaceae	g__Oryza	s__Oryza_brachyantha	obr:102718196	K07964	heparanase [EC:3.2.1.166]	ko00531;ko05205	Glycosaminoglycan degradation;Proteoglycans in cancer	3.2.1.166	heparanase	M00078	Heparan sulfate degradation	Metabolism;Human Diseases	Glycan biosynthesis and metabolism;Cancers: Overview	GH79	GH	Glycoside Hydrolases	beta-glucuronidase (EC 3.2.1.31); hyaluronoglucuronidase (EC 3.2.1.36); heparanase (EC 3.2.1.166); baicalin beta-glucuronidase (EC 3.2.1.167); beta-4-O-methyl-glucuronidase (EC 3.2.1.-)
d__Bacteria	k__unclassified_d__Bacteria	p__Firmicutes	c__Clostridia	o__Clostridiales	f__Clostridiaceae	g__Clostridium	s__Clostridium_celatum	cbut:ATN24_16165	K01448	N-acetylmuramoyl-L-alanine amidase [EC:3.5.1.28]	ko01503	Cationic antimicrobial peptide (CAMP) resistance	3.5.1.28	N-acetylmuramoyl-L-alanine amidase	M00727	Cationic antimicrobial peptide (CAMP) resistance, N-acetylmuramoyl-L-alanine amidase AmiA and AmiC	Human Diseases	Drug resistance: Antimicrobial	GH73	GH	Glycoside Hydrolases	lysozyme (EC 3.2.1.17); mannosyl-glycoprotein endo-beta-N-acetylglucosaminidase (EC 3.2.1.96); peptidoglycan hydrolase with endo-beta-N-acetylglucosaminidase specificity (EC 3.2.1.-)
d__Bacteria	k__unclassified_d__Bacteria	p__Proteobacteria	c__Gammaproteobacteria	o__Enterobacteriales	f__Enterobacteriaceae	g__Leclercia	s__Leclercia_adecarboxylata	lax:APT61_01625	K00700	1,4-alpha-glucan branching enzyme [EC:2.4.1.18]	ko00500	Starch and sucrose metabolism	2.4.1.18	1,4-alpha-glucan branching enzyme	M00565	Trehalose biosynthesis, D-glucose 1P => trehalose	Metabolism	Carbohydrate metabolism	GH13_9	GH	Glycoside Hydrolases	GH13's subfamily
d__Eukaryota	k__Viridiplantae	p__Streptophyta	c__Liliopsida	o__Poales	f__Poaceae	g__Brachypodium	s__Brachypodium_distachyon	bdi:100835619	K01184	polygalacturonase [EC:3.2.1.15]	ko00040	Pentose and glucuronate interconversions	3.2.1.15	polygalacturonase	M00081	Pectin degradation	Metabolism	Carbohydrate metabolism	GH28	GH	Glycoside Hydrolases	polygalacturonase (EC 3.2.1.15); alpha-L-rhamnosidase (EC 3.2.1.40); exo-polygalacturonase (EC 3.2.1.67); exo-polygalacturonosidase (EC 3.2.1.82); rhamnogalacturonase (EC 3.2.1.171); rhamnogalacturonan alpha-1,2-galacturonohydrolase (EC 3.2.1.173); endo-xylogalacturonan hydrolase (EC 3.2.1.-)
d__Bacteria	k__unclassified_d__Bacteria	p__Actinobacteria	c__Actinobacteria	o__Actinomycetales	f__Actinomycetaceae	g__Actinomyces	s__Actinomyces_slackii	aos:AXE84_10515	K06044	(1->4)-alpha-D-glucan 1-alpha-D-glucosylmutase [EC:5.4.99.15]	ko00500	Starch and sucrose metabolism	5.4.99.15	(1->4)-alpha-D-glucan 1-alpha-D-glucosylmutase	M00565	Trehalose biosynthesis, D-glucose 1P => trehalose	Metabolism	Carbohydrate metabolism	GH13_26	GH	Glycoside Hydrolases	GH13's subfamily
d__Bacteria	k__unclassified_d__Bacteria	p__Proteobacteria	c__Gammaproteobacteria	o__Pseudomonadales	f__Pseudomonadaceae	g__Pseudomonas	s__Pseudomonas_putida	ppg:PputGB1_3652	K06044	(1->4)-alpha-D-glucan 1-alpha-D-glucosylmutase [EC:5.4.99.15]	ko00500	Starch and sucrose metabolism	5.4.99.15	(1->4)-alpha-D-glucan 1-alpha-D-glucosylmutase	M00565	Trehalose biosynthesis, D-glucose 1P => trehalose	Metabolism	Carbohydrate metabolism	GH13_26	GH	Glycoside Hydrolases	GH13's subfamily
d__Bacteria	k__unclassified_d__Bacteria	p__Actinobacteria	c__Actinobacteria	o__Corynebacteriales	f__Corynebacteriaceae	g__Corynebacterium	s__Corynebacterium_glutamicum	cgs:C624_13975	K01207	beta-N-acetylhexosaminidase [EC:3.2.1.52]	ko00520;ko00531;ko01501	Amino sugar and nucleotide sugar metabolism;Glycosaminoglycan degradation;beta-Lactam resistance	3.2.1.52	beta-N-acetylhexosaminidase	M00628	beta-Lactam resistance, AmpC system	Metabolism;Metabolism;Human Diseases	Carbohydrate metabolism;Glycan biosynthesis and metabolism;Drug resistance: Antimicrobial	GH3	GH	Glycoside Hydrolases	beta-glucosidase (EC 3.2.1.21); xylan 1,4-beta-xylosidase (EC 3.2.1.37); beta-glucosylceramidase (EC 3.2.1.45); beta-N-acetylhexosaminidase (EC 3.2.1.52); alpha-L-arabinofuranosidase (EC 3.2.1.55); glucan 1,3-beta-glucosidase (EC 3.2.1.58); glucan 1,4-beta-glucosidase (EC 3.2.1.74); isoprimeverose-producing oligoxyloglucan hydrolase (EC 3.2.1.120); coniferin beta-glucosidase (EC 3.2.1.126); exo-1…
d__Bacteria	k__unclassified_d__Bacteria	p__Proteobacteria	c__Gammaproteobacteria	o__Enterobacteriales	f__Enterobacteriaceae	g__Enterobacter	s__unclassified_g__Enterobacter	enx:NI40_011355	K01214	isoamylase [EC:3.2.1.68]	ko00500	Starch and sucrose metabolism	3.2.1.68	isoamylase	M00565	Trehalose biosynthesis, D-glucose 1P => trehalose	Metabolism	Carbohydrate metabolism	GH13_11	GH	Glycoside Hydrolases	GH13's subfamily
d__Bacteria	k__unclassified_d__Bacteria	p__Proteobacteria	c__Gammaproteobacteria	o__Enterobacteriales	f__Enterobacteriaceae	g__Lelliottia	s__Lelliottia_amnigena	ent:Ent638_3840	K00700	1,4-alpha-glucan branching enzyme [EC:2.4.1.18]	ko00500	Starch and sucrose metabolism	2.4.1.18	1,4-alpha-glucan branching enzyme	M00565	Trehalose biosynthesis, D-glucose 1P => trehalose	Metabolism	Carbohydrate metabolism	GH13_9	GH	Glycoside Hydrolases	GH13's subfamily
d__Bacteria	k__unclassified_d__Bacteria	p__Proteobacteria	c__Gammaproteobacteria	o__Enterobacteriales	f__Enterobacteriaceae	g__Enterobacter	s__Enterobacter_sp._GN03164	enl:A3UG_11480	K01214	isoamylase [EC:3.2.1.68]	ko00500	Starch and sucrose metabolism	3.2.1.68	isoamylase	M00565	Trehalose biosynthesis, D-glucose 1P => trehalose	Metabolism	Carbohydrate metabolism	CBM48	CBM	Carbohydrate-Binding Modules	Modules of approx. 100 residues with glycogen-binding function, appended to GH13 modules. Also found in the beta subunit (glycogen-binding) of AMP-activated protein kinases (AMPK)
d__Bacteria	k__unclassified_d__Bacteria	p__Firmicutes	c__Bacilli	o__Lactobacillales	f__Streptococcaceae	g__Lactococcus	s__Lactococcus_lactis	lln:LLNZ_02555	K01207	beta-N-acetylhexosaminidase [EC:3.2.1.52]	ko00520;ko00531;ko01501	Amino sugar and nucleotide sugar metabolism;Glycosaminoglycan degradation;beta-Lactam resistance	3.2.1.52	beta-N-acetylhexosaminidase	M00628	beta-Lactam resistance, AmpC system	Metabolism;Metabolism;Human Diseases	Carbohydrate metabolism;Glycan biosynthesis and metabolism;Drug resistance: Antimicrobial	GH3	GH	Glycoside Hydrolases	beta-glucosidase (EC 3.2.1.21); xylan 1,4-beta-xylosidase (EC 3.2.1.37); beta-glucosylceramidase (EC 3.2.1.45); beta-N-acetylhexosaminidase (EC 3.2.1.52); alpha-L-arabinofuranosidase (EC 3.2.1.55); glucan 1,3-beta-glucosidase (EC 3.2.1.58); glucan 1,4-beta-glucosidase (EC 3.2.1.74); isoprimeverose-producing oligoxyloglucan hydrolase (EC 3.2.1.120); coniferin beta-glucosidase (EC 3.2.1.126); exo-1…
d__Bacteria	k__unclassified_d__Bacteria	p__Proteobacteria	c__Gammaproteobacteria	o__Enterobacteriales	f__Enterobacteriaceae	g__Hafnia	s__Hafnia_alvei	hav:AT03_06705	K12373	hexosaminidase [EC:3.2.1.52]	ko00511;ko00513;ko00520;ko00531;ko00603;ko00604;ko04142	Other glycan degradation;Various types of N-glycan biosynthesis;Amino sugar and nucleotide sugar metabolism;Glycosaminoglycan degradation;Glycosphingolipid biosynthesis - globo and isoglobo series;Glycosphingolipid biosynthesis - ganglio series;Lysosome	3.2.1.52	beta-N-acetylhexosaminidase	M00079	Keratan sulfate degradation	Metabolism;Metabolism;Metabolism;Metabolism;Metabolism;Metabolism;Cellular Processes	Glycan biosynthesis and metabolism;Glycan biosynthesis and metabolism;Carbohydrate metabolism;Glycan biosynthesis and metabolism;Glycan biosynthesis and metabolism;Glycan biosynthesis and metabolism;Transport and catabolism	GH20	GH	Glycoside Hydrolases	beta-hexosaminidase (EC 3.2.1.52); lacto-N-biosidase (EC 3.2.1.140); beta-1,6-N-acetylglucosaminidase) (EC 3.2.1.-); beta-6-SO3-N-acetylglucosaminidase (EC 3.2.1.-)
d__Bacteria	k__unclassified_d__Bacteria	p__Firmicutes	c__Bacilli	o__Lactobacillales	f__Enterococcaceae	g__Enterococcus	s__Enterococcus_faecalis	efa:EF0114	K12373	hexosaminidase [EC:3.2.1.52]	ko00511;ko00513;ko00520;ko00531;ko00603;ko00604;ko04142	Other glycan degradation;Various types of N-glycan biosynthesis;Amino sugar and nucleotide sugar metabolism;Glycosaminoglycan degradation;Glycosphingolipid biosynthesis - globo and isoglobo series;Glycosphingolipid biosynthesis - ganglio series;Lysosome	3.2.1.52	beta-N-acetylhexosaminidase	M00079	Keratan sulfate degradation	Metabolism;Metabolism;Metabolism;Metabolism;Metabolism;Metabolism;Cellular Processes	Glycan biosynthesis and metabolism;Glycan biosynthesis and metabolism;Carbohydrate metabolism;Glycan biosynthesis and metabolism;Glycan biosynthesis and metabolism;Glycan biosynthesis and metabolism;Transport and catabolism	GH20	GH	Glycoside Hydrolases	beta-hexosaminidase (EC 3.2.1.52); lacto-N-biosidase (EC 3.2.1.140); beta-1,6-N-acetylglucosaminidase) (EC 3.2.1.-); beta-6-SO3-N-acetylglucosaminidase (EC 3.2.1.-)
d__Bacteria	k__unclassified_d__Bacteria	p__Proteobacteria	c__Betaproteobacteria	o__Burkholderiales	f__Burkholderiaceae	g__Ralstonia	s__Ralstonia_sp._MD27	rsn:RSPO_c02298	K01207	beta-N-acetylhexosaminidase [EC:3.2.1.52]	ko00520;ko00531;ko01501	Amino sugar and nucleotide sugar metabolism;Glycosaminoglycan degradation;beta-Lactam resistance	3.2.1.52	beta-N-acetylhexosaminidase	M00628	beta-Lactam resistance, AmpC system	Metabolism;Metabolism;Human Diseases	Carbohydrate metabolism;Glycan biosynthesis and metabolism;Drug resistance: Antimicrobial	GH3	GH	Glycoside Hydrolases	beta-glucosidase (EC 3.2.1.21); xylan 1,4-beta-xylosidase (EC 3.2.1.37); beta-glucosylceramidase (EC 3.2.1.45); beta-N-acetylhexosaminidase (EC 3.2.1.52); alpha-L-arabinofuranosidase (EC 3.2.1.55); glucan 1,3-beta-glucosidase (EC 3.2.1.58); glucan 1,4-beta-glucosidase (EC 3.2.1.74); isoprimeverose-producing oligoxyloglucan hydrolase (EC 3.2.1.120); coniferin beta-glucosidase (EC 3.2.1.126); exo-1…
d__Bacteria	k__unclassified_d__Bacteria	p__Proteobacteria	c__Gammaproteobacteria	o__Enterobacteriales	f__Enterobacteriaceae	g__Morganella	s__Morganella_morganii	mmk:MU9_777	K01207	beta-N-acetylhexosaminidase [EC:3.2.1.52]	ko00520;ko00531;ko01501	Amino sugar and nucleotide sugar metabolism;Glycosaminoglycan degradation;beta-Lactam resistance	3.2.1.52	beta-N-acetylhexosaminidase	M00628	beta-Lactam resistance, AmpC system	Metabolism;Metabolism;Human Diseases	Carbohydrate metabolism;Glycan biosynthesis and metabolism;Drug resistance: Antimicrobial	GH3	GH	Glycoside Hydrolases	beta-glucosidase (EC 3.2.1.21); xylan 1,4-beta-xylosidase (EC 3.2.1.37); beta-glucosylceramidase (EC 3.2.1.45); beta-N-acetylhexosaminidase (EC 3.2.1.52); alpha-L-arabinofuranosidase (EC 3.2.1.55); glucan 1,3-beta-glucosidase (EC 3.2.1.58); glucan 1,4-beta-glucosidase (EC 3.2.1.74); isoprimeverose-producing oligoxyloglucan hydrolase (EC 3.2.1.120); coniferin beta-glucosidase (EC 3.2.1.126); exo-1…
d__Eukaryota	k__Viridiplantae	p__Streptophyta	c__Liliopsida	o__Poales	f__Poaceae	g__Oryza	s__Oryza_brachyantha	obr:102720994	K07964	heparanase [EC:3.2.1.166]	ko00531;ko05205	Glycosaminoglycan degradation;Proteoglycans in cancer	3.2.1.166	heparanase	M00078	Heparan sulfate degradation	Metabolism;Human Diseases	Glycan biosynthesis and metabolism;Cancers: Overview	GH79	GH	Glycoside Hydrolases	beta-glucuronidase (EC 3.2.1.31); hyaluronoglucuronidase (EC 3.2.1.36); heparanase (EC 3.2.1.166); baicalin beta-glucuronidase (EC 3.2.1.167); beta-4-O-methyl-glucuronidase (EC 3.2.1.-)
d__Bacteria	k__unclassified_d__Bacteria	p__Actinobacteria	c__Actinobacteria	o__Actinomycetales	f__Actinomycetaceae	g__Actinomyces	s__Actinomyces_slackii	aos:AXE84_02985	K01207	beta-N-acetylhexosaminidase [EC:3.2.1.52]	ko00520;ko00531;ko01501	Amino sugar and nucleotide sugar metabolism;Glycosaminoglycan degradation;beta-Lactam resistance	3.2.1.52	beta-N-acetylhexosaminidase	M00628	beta-Lactam resistance, AmpC system	Metabolism;Metabolism;Human Diseases	Carbohydrate metabolism;Glycan biosynthesis and metabolism;Drug resistance: Antimicrobial	GH3	GH	Glycoside Hydrolases	beta-glucosidase (EC 3.2.1.21); xylan 1,4-beta-xylosidase (EC 3.2.1.37); beta-glucosylceramidase (EC 3.2.1.45); beta-N-acetylhexosaminidase (EC 3.2.1.52); alpha-L-arabinofuranosidase (EC 3.2.1.55); glucan 1,3-beta-glucosidase (EC 3.2.1.58); glucan 1,4-beta-glucosidase (EC 3.2.1.74); isoprimeverose-producing oligoxyloglucan hydrolase (EC 3.2.1.120); coniferin beta-glucosidase (EC 3.2.1.126); exo-1…
d__Bacteria	k__unclassified_d__Bacteria	p__Proteobacteria	c__Gammaproteobacteria	o__Xanthomonadales	f__Xanthomonadaceae	g__Luteimonas	s__Luteimonas_huabeiensis	smt:Smal_2968	K01207	beta-N-acetylhexosaminidase [EC:3.2.1.52]	ko00520;ko00531;ko01501	Amino sugar and nucleotide sugar metabolism;Glycosaminoglycan degradation;beta-Lactam resistance	3.2.1.52	beta-N-acetylhexosaminidase	M00628	beta-Lactam resistance, AmpC system	Metabolism;Metabolism;Human Diseases	Carbohydrate metabolism;Glycan biosynthesis and metabolism;Drug resistance: Antimicrobial	GH3	GH	Glycoside Hydrolases	beta-glucosidase (EC 3.2.1.21); xylan 1,4-beta-xylosidase (EC 3.2.1.37); beta-glucosylceramidase (EC 3.2.1.45); beta-N-acetylhexosaminidase (EC 3.2.1.52); alpha-L-arabinofuranosidase (EC 3.2.1.55); glucan 1,3-beta-glucosidase (EC 3.2.1.58); glucan 1,4-beta-glucosidase (EC 3.2.1.74); isoprimeverose-producing oligoxyloglucan hydrolase (EC 3.2.1.120); coniferin beta-glucosidase (EC 3.2.1.126); exo-1…
d__Bacteria	k__unclassified_d__Bacteria	p__Proteobacteria	c__Gammaproteobacteria	o__Enterobacteriales	f__Enterobacteriaceae	g__Providencia	s__Providencia_alcalifaciens	cif:AL515_21810	K00700	1,4-alpha-glucan branching enzyme [EC:2.4.1.18]	ko00500	Starch and sucrose metabolism	2.4.1.18	1,4-alpha-glucan branching enzyme	M00565	Trehalose biosynthesis, D-glucose 1P => trehalose	Metabolism	Carbohydrate metabolism	GH13_9	GH	Glycoside Hydrolases	GH13's subfamily
d__Bacteria	k__unclassified_d__Bacteria	p__Proteobacteria	c__Betaproteobacteria	o__Neisseriales	f__Neisseriaceae	g__Neisseria	s__Neisseria_sp._83E34	asi:ASU2_05800	K12373	hexosaminidase [EC:3.2.1.52]	ko00511;ko00513;ko00520;ko00531;ko00603;ko00604;ko04142	Other glycan degradation;Various types of N-glycan biosynthesis;Amino sugar and nucleotide sugar metabolism;Glycosaminoglycan degradation;Glycosphingolipid biosynthesis - globo and isoglobo series;Glycosphingolipid biosynthesis - ganglio series;Lysosome	3.2.1.52	beta-N-acetylhexosaminidase	M00079	Keratan sulfate degradation	Metabolism;Metabolism;Metabolism;Metabolism;Metabolism;Metabolism;Cellular Processes	Glycan biosynthesis and metabolism;Glycan biosynthesis and metabolism;Carbohydrate metabolism;Glycan biosynthesis and metabolism;Glycan biosynthesis and metabolism;Glycan biosynthesis and metabolism;Transport and catabolism	GH20	GH	Glycoside Hydrolases	beta-hexosaminidase (EC 3.2.1.52); lacto-N-biosidase (EC 3.2.1.140); beta-1,6-N-acetylglucosaminidase) (EC 3.2.1.-); beta-6-SO3-N-acetylglucosaminidase (EC 3.2.1.-)
d__Bacteria	k__unclassified_d__Bacteria	p__Proteobacteria	c__Gammaproteobacteria	o__Enterobacteriales	f__Enterobacteriaceae	g__Pantoea	s__Pantoea_ananatis	paq:PAGR_g3703	K12373	hexosaminidase [EC:3.2.1.52]	ko00511;ko00513;ko00520;ko00531;ko00603;ko00604;ko04142	Other glycan degradation;Various types of N-glycan biosynthesis;Amino sugar and nucleotide sugar metabolism;Glycosaminoglycan degradation;Glycosphingolipid biosynthesis - globo and isoglobo series;Glycosphingolipid biosynthesis - ganglio series;Lysosome	3.2.1.52	beta-N-acetylhexosaminidase	M00079	Keratan sulfate degradation	Metabolism;Metabolism;Metabolism;Metabolism;Metabolism;Metabolism;Cellular Processes	Glycan biosynthesis and metabolism;Glycan biosynthesis and metabolism;Carbohydrate metabolism;Glycan biosynthesis and metabolism;Glycan biosynthesis and metabolism;Glycan biosynthesis and metabolism;Transport and catabolism	GH20	GH	Glycoside Hydrolases	beta-hexosaminidase (EC 3.2.1.52); lacto-N-biosidase (EC 3.2.1.140); beta-1,6-N-acetylglucosaminidase) (EC 3.2.1.-); beta-6-SO3-N-acetylglucosaminidase (EC 3.2.1.-)
d__Bacteria	k__unclassified_d__Bacteria	p__Actinobacteria	c__Actinobacteria	o__Propionibacteriales	f__Propionibacteriaceae	g__Propionibacterium	s__Propionibacterium_propionicum	tez:BKM78_01250	K00700	1,4-alpha-glucan branching enzyme [EC:2.4.1.18]	ko00500	Starch and sucrose metabolism	2.4.1.18	1,4-alpha-glucan branching enzyme	M00565	Trehalose biosynthesis, D-glucose 1P => trehalose	Metabolism	Carbohydrate metabolism	GH13_9	GH	Glycoside Hydrolases	GH13's subfamily
d__Bacteria	k__unclassified_d__Bacteria	p__Firmicutes	c__Clostridia	o__Clostridiales	f__Clostridiaceae	g__Clostridium	s__Clostridium_sp._CL-2	cbk:CLL_A1445	K12373	hexosaminidase [EC:3.2.1.52]	ko00511;ko00513;ko00520;ko00531;ko00603;ko00604;ko04142	Other glycan degradation;Various types of N-glycan biosynthesis;Amino sugar and nucleotide sugar metabolism;Glycosaminoglycan degradation;Glycosphingolipid biosynthesis - globo and isoglobo series;Glycosphingolipid biosynthesis - ganglio series;Lysosome	3.2.1.52	beta-N-acetylhexosaminidase	M00079	Keratan sulfate degradation	Metabolism;Metabolism;Metabolism;Metabolism;Metabolism;Metabolism;Cellular Processes	Glycan biosynthesis and metabolism;Glycan biosynthesis and metabolism;Carbohydrate metabolism;Glycan biosynthesis and metabolism;Glycan biosynthesis and metabolism;Glycan biosynthesis and metabolism;Transport and catabolism	GH20	GH	Glycoside Hydrolases	beta-hexosaminidase (EC 3.2.1.52); lacto-N-biosidase (EC 3.2.1.140); beta-1,6-N-acetylglucosaminidase) (EC 3.2.1.-); beta-6-SO3-N-acetylglucosaminidase (EC 3.2.1.-)
d__Bacteria	k__unclassified_d__Bacteria	p__Proteobacteria	c__Gammaproteobacteria	o__Enterobacteriales	f__Enterobacteriaceae	g__Enterobacter	s__Enterobacter_sp._638	ecla:ECNIH3_08315	K01207	beta-N-acetylhexosaminidase [EC:3.2.1.52]	ko00520;ko00531;ko01501	Amino sugar and nucleotide sugar metabolism;Glycosaminoglycan degradation;beta-Lactam resistance	3.2.1.52	beta-N-acetylhexosaminidase	M00628	beta-Lactam resistance, AmpC system	Metabolism;Metabolism;Human Diseases	Carbohydrate metabolism;Glycan biosynthesis and metabolism;Drug resistance: Antimicrobial	GH3	GH	Glycoside Hydrolases	beta-glucosidase (EC 3.2.1.21); xylan 1,4-beta-xylosidase (EC 3.2.1.37); beta-glucosylceramidase (EC 3.2.1.45); beta-N-acetylhexosaminidase (EC 3.2.1.52); alpha-L-arabinofuranosidase (EC 3.2.1.55); glucan 1,3-beta-glucosidase (EC 3.2.1.58); glucan 1,4-beta-glucosidase (EC 3.2.1.74); isoprimeverose-producing oligoxyloglucan hydrolase (EC 3.2.1.120); coniferin beta-glucosidase (EC 3.2.1.126); exo-1…
d__Bacteria	k__unclassified_d__Bacteria	p__Proteobacteria	c__Gammaproteobacteria	o__Enterobacteriales	f__Enterobacteriaceae	g__Enterobacter	s__Enterobacter_sp._MGH_24	enx:NI40_011365	K01236	maltooligosyltrehalose trehalohydrolase [EC:3.2.1.141]	ko00500	Starch and sucrose metabolism	3.2.1.141	4-alpha-D-{(1->4)-alpha-D-glucano}trehalose trehalohydrolase	M00565	Trehalose biosynthesis, D-glucose 1P => trehalose	Metabolism	Carbohydrate metabolism	GH13_10	GH	Glycoside Hydrolases	GH13's subfamily
d__Bacteria	k__unclassified_d__Bacteria	p__Actinobacteria	c__Actinobacteria	o__Micrococcales	f__Intrasporangiaceae	g__Ornithinimicrobium	s__Ornithinimicrobium_pekingense	serj:SGUI_2589	K06044	(1->4)-alpha-D-glucan 1-alpha-D-glucosylmutase [EC:5.4.99.15]	ko00500	Starch and sucrose metabolism	5.4.99.15	(1->4)-alpha-D-glucan 1-alpha-D-glucosylmutase	M00565	Trehalose biosynthesis, D-glucose 1P => trehalose	Metabolism	Carbohydrate metabolism	GH13_26	GH	Glycoside Hydrolases	GH13's subfamily
d__Bacteria	k__unclassified_d__Bacteria	p__Firmicutes	c__Bacilli	o__Lactobacillales	f__Streptococcaceae	g__Lactococcus	s__Lactococcus_lactis	llk:LLKF_0504	K01207	beta-N-acetylhexosaminidase [EC:3.2.1.52]	ko00520;ko00531;ko01501	Amino sugar and nucleotide sugar metabolism;Glycosaminoglycan degradation;beta-Lactam resistance	3.2.1.52	beta-N-acetylhexosaminidase	M00628	beta-Lactam resistance, AmpC system	Metabolism;Metabolism;Human Diseases	Carbohydrate metabolism;Glycan biosynthesis and metabolism;Drug resistance: Antimicrobial	GH3	GH	Glycoside Hydrolases	beta-glucosidase (EC 3.2.1.21); xylan 1,4-beta-xylosidase (EC 3.2.1.37); beta-glucosylceramidase (EC 3.2.1.45); beta-N-acetylhexosaminidase (EC 3.2.1.52); alpha-L-arabinofuranosidase (EC 3.2.1.55); glucan 1,3-beta-glucosidase (EC 3.2.1.58); glucan 1,4-beta-glucosidase (EC 3.2.1.74); isoprimeverose-producing oligoxyloglucan hydrolase (EC 3.2.1.120); coniferin beta-glucosidase (EC 3.2.1.126); exo-1…
d__Bacteria	k__unclassified_d__Bacteria	p__Firmicutes	c__Bacilli	o__Lactobacillales	f__Streptococcaceae	g__Streptococcus	s__Streptococcus_gallolyticus	sgt:SGGB_0765	K00700	1,4-alpha-glucan branching enzyme [EC:2.4.1.18]	ko00500	Starch and sucrose metabolism	2.4.1.18	1,4-alpha-glucan branching enzyme	M00565	Trehalose biosynthesis, D-glucose 1P => trehalose	Metabolism	Carbohydrate metabolism	GH13_9	GH	Glycoside Hydrolases	GH13's subfamily
d__Eukaryota	k__Fungi	p__Ascomycota	c__Dothideomycetes	o__Capnodiales	f__Mycosphaerellaceae	g__Dothistroma	s__Dothistroma_septosporum	bcom:BAUCODRAFT_139396	K00700	1,4-alpha-glucan branching enzyme [EC:2.4.1.18]	ko00500	Starch and sucrose metabolism	2.4.1.18	1,4-alpha-glucan branching enzyme	M00565	Trehalose biosynthesis, D-glucose 1P => trehalose	Metabolism	Carbohydrate metabolism	CBM48	CBM	Carbohydrate-Binding Modules	Modules of approx. 100 residues with glycogen-binding function, appended to GH13 modules. Also found in the beta subunit (glycogen-binding) of AMP-activated protein kinases (AMPK)
d__Bacteria	k__unclassified_d__Bacteria	p__Proteobacteria	c__Gammaproteobacteria	o__Enterobacteriales	f__Enterobacteriaceae	g__Klebsiella	s__Klebsiella_cf._planticola_B43	kco:BWI95_16500	K01236	maltooligosyltrehalose trehalohydrolase [EC:3.2.1.141]	ko00500	Starch and sucrose metabolism	3.2.1.141	4-alpha-D-{(1->4)-alpha-D-glucano}trehalose trehalohydrolase	M00565	Trehalose biosynthesis, D-glucose 1P => trehalose	Metabolism	Carbohydrate metabolism	CBM48	CBM	Carbohydrate-Binding Modules	Modules of approx. 100 residues with glycogen-binding function, appended to GH13 modules. Also found in the beta subunit (glycogen-binding) of AMP-activated protein kinases (AMPK)
d__Bacteria	k__unclassified_d__Bacteria	p__Actinobacteria	c__Actinobacteria	o__Bifidobacteriales	f__Bifidobacteriaceae	g__Bifidobacterium	s__Bifidobacterium_pseudolongum	bpsp:AH67_05650	K01207	beta-N-acetylhexosaminidase [EC:3.2.1.52]	ko00520;ko00531;ko01501	Amino sugar and nucleotide sugar metabolism;Glycosaminoglycan degradation;beta-Lactam resistance	3.2.1.52	beta-N-acetylhexosaminidase	M00628	beta-Lactam resistance, AmpC system	Metabolism;Metabolism;Human Diseases	Carbohydrate metabolism;Glycan biosynthesis and metabolism;Drug resistance: Antimicrobial	GH3	GH	Glycoside Hydrolases	beta-glucosidase (EC 3.2.1.21); xylan 1,4-beta-xylosidase (EC 3.2.1.37); beta-glucosylceramidase (EC 3.2.1.45); beta-N-acetylhexosaminidase (EC 3.2.1.52); alpha-L-arabinofuranosidase (EC 3.2.1.55); glucan 1,3-beta-glucosidase (EC 3.2.1.58); glucan 1,4-beta-glucosidase (EC 3.2.1.74); isoprimeverose-producing oligoxyloglucan hydrolase (EC 3.2.1.120); coniferin beta-glucosidase (EC 3.2.1.126); exo-1…
d__Bacteria	k__unclassified_d__Bacteria	p__Actinobacteria	c__Actinobacteria	o__Bifidobacteriales	f__Bifidobacteriaceae	g__Bifidobacterium	s__Bifidobacterium_pseudolongum	bpsp:AH67_05515	K00700	1,4-alpha-glucan branching enzyme [EC:2.4.1.18]	ko00500	Starch and sucrose metabolism	2.4.1.18	1,4-alpha-glucan branching enzyme	M00565	Trehalose biosynthesis, D-glucose 1P => trehalose	Metabolism	Carbohydrate metabolism	GH13_9	GH	Glycoside Hydrolases	GH13's subfamily
d__Bacteria	k__unclassified_d__Bacteria	p__Actinobacteria	c__Actinobacteria	o__Bifidobacteriales	f__Bifidobacteriaceae	g__Bifidobacterium	s__Bifidobacterium_pseudolongum	bpsp:AH67_05415	K01214	isoamylase [EC:3.2.1.68]	ko00500	Starch and sucrose metabolism	3.2.1.68	isoamylase	M00565	Trehalose biosynthesis, D-glucose 1P => trehalose	Metabolism	Carbohydrate metabolism	GH13_11	GH	Glycoside Hydrolases	GH13's subfamily
d__Bacteria	k__unclassified_d__Bacteria	p__Firmicutes	c__Clostridia	o__Clostridiales	f__Clostridiaceae	g__Clostridium	s__Clostridium_celatum	cpe:CPE0266	K01207	beta-N-acetylhexosaminidase [EC:3.2.1.52]	ko00520;ko00531;ko01501	Amino sugar and nucleotide sugar metabolism;Glycosaminoglycan degradation;beta-Lactam resistance	3.2.1.52	beta-N-acetylhexosaminidase	M00628	beta-Lactam resistance, AmpC system	Metabolism;Metabolism;Human Diseases	Carbohydrate metabolism;Glycan biosynthesis and metabolism;Drug resistance: Antimicrobial	GH3	GH	Glycoside Hydrolases	beta-glucosidase (EC 3.2.1.21); xylan 1,4-beta-xylosidase (EC 3.2.1.37); beta-glucosylceramidase (EC 3.2.1.45); beta-N-acetylhexosaminidase (EC 3.2.1.52); alpha-L-arabinofuranosidase (EC 3.2.1.55); glucan 1,3-beta-glucosidase (EC 3.2.1.58); glucan 1,4-beta-glucosidase (EC 3.2.1.74); isoprimeverose-producing oligoxyloglucan hydrolase (EC 3.2.1.120); coniferin beta-glucosidase (EC 3.2.1.126); exo-1…
d__Bacteria	k__unclassified_d__Bacteria	p__Actinobacteria	c__Actinobacteria	o__Micrococcales	f__Microbacteriaceae	g__Cryobacterium	s__Cryobacterium_roopkundense	dpt:Deipr_2624	K06044	(1->4)-alpha-D-glucan 1-alpha-D-glucosylmutase [EC:5.4.99.15]	ko00500	Starch and sucrose metabolism	5.4.99.15	(1->4)-alpha-D-glucan 1-alpha-D-glucosylmutase	M00565	Trehalose biosynthesis, D-glucose 1P => trehalose	Metabolism	Carbohydrate metabolism	GH13_26	GH	Glycoside Hydrolases	GH13's subfamily
d__Bacteria	k__unclassified_d__Bacteria	p__Firmicutes	c__Bacilli	o__Lactobacillales	f__Enterococcaceae	g__Enterococcus	s__unclassified_g__Enterococcus	ehr:EHR_10495	K12373	hexosaminidase [EC:3.2.1.52]	ko00511;ko00513;ko00520;ko00531;ko00603;ko00604;ko04142	Other glycan degradation;Various types of N-glycan biosynthesis;Amino sugar and nucleotide sugar metabolism;Glycosaminoglycan degradation;Glycosphingolipid biosynthesis - globo and isoglobo series;Glycosphingolipid biosynthesis - ganglio series;Lysosome	3.2.1.52	beta-N-acetylhexosaminidase	M00079	Keratan sulfate degradation	Metabolism;Metabolism;Metabolism;Metabolism;Metabolism;Metabolism;Cellular Processes	Glycan biosynthesis and metabolism;Glycan biosynthesis and metabolism;Carbohydrate metabolism;Glycan biosynthesis and metabolism;Glycan biosynthesis and metabolism;Glycan biosynthesis and metabolism;Transport and catabolism	GH20	GH	Glycoside Hydrolases	beta-hexosaminidase (EC 3.2.1.52); lacto-N-biosidase (EC 3.2.1.140); beta-1,6-N-acetylglucosaminidase) (EC 3.2.1.-); beta-6-SO3-N-acetylglucosaminidase (EC 3.2.1.-)
d__Bacteria	k__unclassified_d__Bacteria	p__Proteobacteria	c__Gammaproteobacteria	o__Enterobacteriales	f__Enterobacteriaceae	g__Hafnia	s__Hafnia_alvei	opo:DSM2777_11815	K12373	hexosaminidase [EC:3.2.1.52]	ko00511;ko00513;ko00520;ko00531;ko00603;ko00604;ko04142	Other glycan degradation;Various types of N-glycan biosynthesis;Amino sugar and nucleotide sugar metabolism;Glycosaminoglycan degradation;Glycosphingolipid biosynthesis - globo and isoglobo series;Glycosphingolipid biosynthesis - ganglio series;Lysosome	3.2.1.52	beta-N-acetylhexosaminidase	M00079	Keratan sulfate degradation	Metabolism;Metabolism;Metabolism;Metabolism;Metabolism;Metabolism;Cellular Processes	Glycan biosynthesis and metabolism;Glycan biosynthesis and metabolism;Carbohydrate metabolism;Glycan biosynthesis and metabolism;Glycan biosynthesis and metabolism;Glycan biosynthesis and metabolism;Transport and catabolism	GH20	GH	Glycoside Hydrolases	beta-hexosaminidase (EC 3.2.1.52); lacto-N-biosidase (EC 3.2.1.140); beta-1,6-N-acetylglucosaminidase) (EC 3.2.1.-); beta-6-SO3-N-acetylglucosaminidase (EC 3.2.1.-)
d__Bacteria	k__unclassified_d__Bacteria	p__Actinobacteria	c__Actinobacteria	o__Actinomycetales	f__Actinomycetaceae	g__Actinomyces	s__Actinomyces_johnsonii	aos:AXE84_02985	K01207	beta-N-acetylhexosaminidase [EC:3.2.1.52]	ko00520;ko00531;ko01501	Amino sugar and nucleotide sugar metabolism;Glycosaminoglycan degradation;beta-Lactam resistance	3.2.1.52	beta-N-acetylhexosaminidase	M00628	beta-Lactam resistance, AmpC system	Metabolism;Metabolism;Human Diseases	Carbohydrate metabolism;Glycan biosynthesis and metabolism;Drug resistance: Antimicrobial	GH3	GH	Glycoside Hydrolases	beta-glucosidase (EC 3.2.1.21); xylan 1,4-beta-xylosidase (EC 3.2.1.37); beta-glucosylceramidase (EC 3.2.1.45); beta-N-acetylhexosaminidase (EC 3.2.1.52); alpha-L-arabinofuranosidase (EC 3.2.1.55); glucan 1,3-beta-glucosidase (EC 3.2.1.58); glucan 1,4-beta-glucosidase (EC 3.2.1.74); isoprimeverose-producing oligoxyloglucan hydrolase (EC 3.2.1.120); coniferin beta-glucosidase (EC 3.2.1.126); exo-1…
d__Bacteria	k__unclassified_d__Bacteria	p__Firmicutes	c__Clostridia	o__Clostridiales	f__Clostridiaceae	g__Clostridium	s__Clostridium_baratii	cpe:CPE0147	K01195	beta-glucuronidase [EC:3.2.1.31]	ko00040;ko00531;ko00860;ko00944;ko00983;ko04142	Pentose and glucuronate interconversions;Glycosaminoglycan degradation;Porphyrin and chlorophyll metabolism;Flavone and flavonol biosynthesis;Drug metabolism - other enzymes;Lysosome	3.2.1.31	beta-glucuronidase	M00014	Glucuronate pathway (uronate pathway)	Metabolism;Metabolism;Metabolism;Metabolism;Metabolism;Cellular Processes	Carbohydrate metabolism;Glycan biosynthesis and metabolism;Metabolism of cofactors and vitamins;Biosynthesis of other secondary metabolites;Xenobiotics biodegradation and metabolism;Transport and catabolism	GH2	GH	Glycoside Hydrolases	beta-galactosidase (EC 3.2.1.23) ; beta-mannosidase (EC 3.2.1.25); beta-glucuronidase (EC 3.2.1.31); alpha-L-arabinofuranosidase (EC 3.2.1.55); mannosylglycoprotein endo-beta-mannosidase (EC 3.2.1.152); exo-beta-glucosaminidase (EC 3.2.1.165)
d__Bacteria	k__unclassified_d__Bacteria	p__Proteobacteria	c__Gammaproteobacteria	o__Enterobacteriales	f__Enterobacteriaceae	g__Erwinia	s__Erwinia_persicina	krd:A3780_10810	K01236	maltooligosyltrehalose trehalohydrolase [EC:3.2.1.141]	ko00500	Starch and sucrose metabolism	3.2.1.141	4-alpha-D-{(1->4)-alpha-D-glucano}trehalose trehalohydrolase	M00565	Trehalose biosynthesis, D-glucose 1P => trehalose	Metabolism	Carbohydrate metabolism	GH13_10	GH	Glycoside Hydrolases	GH13's subfamily
d__Bacteria	k__unclassified_d__Bacteria	p__Actinobacteria	c__Actinobacteria	o__Actinomycetales	f__Actinomycetaceae	g__Actinomyces	s__Actinomyces_gerencseriae	acq:AM609_01120	K01214	isoamylase [EC:3.2.1.68]	ko00500	Starch and sucrose metabolism	3.2.1.68	isoamylase	M00565	Trehalose biosynthesis, D-glucose 1P => trehalose	Metabolism	Carbohydrate metabolism	GH13_11	GH	Glycoside Hydrolases	GH13's subfamily
d__Bacteria	k__unclassified_d__Bacteria	p__Proteobacteria	c__Gammaproteobacteria	o__Enterobacteriales	f__Enterobacteriaceae	g__Enterobacter	s__Enterobacter_cloacae	kco:BWI95_14335	K01207	beta-N-acetylhexosaminidase [EC:3.2.1.52]	ko00520;ko00531;ko01501	Amino sugar and nucleotide sugar metabolism;Glycosaminoglycan degradation;beta-Lactam resistance	3.2.1.52	beta-N-acetylhexosaminidase	M00628	beta-Lactam resistance, AmpC system	Metabolism;Metabolism;Human Diseases	Carbohydrate metabolism;Glycan biosynthesis and metabolism;Drug resistance: Antimicrobial	GH3	GH	Glycoside Hydrolases	beta-glucosidase (EC 3.2.1.21); xylan 1,4-beta-xylosidase (EC 3.2.1.37); beta-glucosylceramidase (EC 3.2.1.45); beta-N-acetylhexosaminidase (EC 3.2.1.52); alpha-L-arabinofuranosidase (EC 3.2.1.55); glucan 1,3-beta-glucosidase (EC 3.2.1.58); glucan 1,4-beta-glucosidase (EC 3.2.1.74); isoprimeverose-producing oligoxyloglucan hydrolase (EC 3.2.1.120); coniferin beta-glucosidase (EC 3.2.1.126); exo-1…
d__Eukaryota	k__Viridiplantae	p__Streptophyta	c__Liliopsida	o__Poales	f__Poaceae	g__Oryza	s__Oryza_brachyantha	obr:102718721	K07964	heparanase [EC:3.2.1.166]	ko00531;ko05205	Glycosaminoglycan degradation;Proteoglycans in cancer	3.2.1.166	heparanase	M00078	Heparan sulfate degradation	Metabolism;Human Diseases	Glycan biosynthesis and metabolism;Cancers: Overview	GH79	GH	Glycoside Hydrolases	beta-glucuronidase (EC 3.2.1.31); hyaluronoglucuronidase (EC 3.2.1.36); heparanase (EC 3.2.1.166); baicalin beta-glucuronidase (EC 3.2.1.167); beta-4-O-methyl-glucuronidase (EC 3.2.1.-)
d__Bacteria	k__unclassified_d__Bacteria	p__Proteobacteria	c__Gammaproteobacteria	o__Pseudomonadales	f__Moraxellaceae	g__Acinetobacter	s__Acinetobacter_schindleri	aei:AOY20_01680	K01207	beta-N-acetylhexosaminidase [EC:3.2.1.52]	ko00520;ko00531;ko01501	Amino sugar and nucleotide sugar metabolism;Glycosaminoglycan degradation;beta-Lactam resistance	3.2.1.52	beta-N-acetylhexosaminidase	M00628	beta-Lactam resistance, AmpC system	Metabolism;Metabolism;Human Diseases	Carbohydrate metabolism;Glycan biosynthesis and metabolism;Drug resistance: Antimicrobial	GH3	GH	Glycoside Hydrolases	beta-glucosidase (EC 3.2.1.21); xylan 1,4-beta-xylosidase (EC 3.2.1.37); beta-glucosylceramidase (EC 3.2.1.45); beta-N-acetylhexosaminidase (EC 3.2.1.52); alpha-L-arabinofuranosidase (EC 3.2.1.55); glucan 1,3-beta-glucosidase (EC 3.2.1.58); glucan 1,4-beta-glucosidase (EC 3.2.1.74); isoprimeverose-producing oligoxyloglucan hydrolase (EC 3.2.1.120); coniferin beta-glucosidase (EC 3.2.1.126); exo-1…
d__Bacteria	k__unclassified_d__Bacteria	p__Proteobacteria	c__Gammaproteobacteria	o__Enterobacteriales	f__Enterobacteriaceae	g__Enterobacter	s__unclassified_g__Enterobacter	ehm:AB284_16650	K01207	beta-N-acetylhexosaminidase [EC:3.2.1.52]	ko00520;ko00531;ko01501	Amino sugar and nucleotide sugar metabolism;Glycosaminoglycan degradation;beta-Lactam resistance	3.2.1.52	beta-N-acetylhexosaminidase	M00628	beta-Lactam resistance, AmpC system	Metabolism;Metabolism;Human Diseases	Carbohydrate metabolism;Glycan biosynthesis and metabolism;Drug resistance: Antimicrobial	GH3	GH	Glycoside Hydrolases	beta-glucosidase (EC 3.2.1.21); xylan 1,4-beta-xylosidase (EC 3.2.1.37); beta-glucosylceramidase (EC 3.2.1.45); beta-N-acetylhexosaminidase (EC 3.2.1.52); alpha-L-arabinofuranosidase (EC 3.2.1.55); glucan 1,3-beta-glucosidase (EC 3.2.1.58); glucan 1,4-beta-glucosidase (EC 3.2.1.74); isoprimeverose-producing oligoxyloglucan hydrolase (EC 3.2.1.120); coniferin beta-glucosidase (EC 3.2.1.126); exo-1…
d__Bacteria	k__unclassified_d__Bacteria	p__Actinobacteria	c__Actinobacteria	o__Corynebacteriales	f__Corynebacteriaceae	g__Corynebacterium	s__unclassified_g__Corynebacterium	cgx:SB89_09640	K01214	isoamylase [EC:3.2.1.68]	ko00500	Starch and sucrose metabolism	3.2.1.68	isoamylase	M00565	Trehalose biosynthesis, D-glucose 1P => trehalose	Metabolism	Carbohydrate metabolism	GH13_11	GH	Glycoside Hydrolases	GH13's subfamily
d__Bacteria	k__unclassified_d__Bacteria	p__Firmicutes	c__Clostridia	o__Clostridiales	f__Peptostreptococcaceae	g__Intestinibacter	s__Intestinibacter_bartlettii	cpe:CPE0154	K01207	beta-N-acetylhexosaminidase [EC:3.2.1.52]	ko00520;ko00531;ko01501	Amino sugar and nucleotide sugar metabolism;Glycosaminoglycan degradation;beta-Lactam resistance	3.2.1.52	beta-N-acetylhexosaminidase	M00628	beta-Lactam resistance, AmpC system	Metabolism;Metabolism;Human Diseases	Carbohydrate metabolism;Glycan biosynthesis and metabolism;Drug resistance: Antimicrobial	GH3	GH	Glycoside Hydrolases	beta-glucosidase (EC 3.2.1.21); xylan 1,4-beta-xylosidase (EC 3.2.1.37); beta-glucosylceramidase (EC 3.2.1.45); beta-N-acetylhexosaminidase (EC 3.2.1.52); alpha-L-arabinofuranosidase (EC 3.2.1.55); glucan 1,3-beta-glucosidase (EC 3.2.1.58); glucan 1,4-beta-glucosidase (EC 3.2.1.74); isoprimeverose-producing oligoxyloglucan hydrolase (EC 3.2.1.120); coniferin beta-glucosidase (EC 3.2.1.126); exo-1…
d__Bacteria	k__unclassified_d__Bacteria	p__Firmicutes	c__Clostridia	o__Clostridiales	f__Clostridiaceae	g__Clostridium	s__Clostridium_disporicum	cld:CLSPO_c32050	K01448	N-acetylmuramoyl-L-alanine amidase [EC:3.5.1.28]	ko01503	Cationic antimicrobial peptide (CAMP) resistance	3.5.1.28	N-acetylmuramoyl-L-alanine amidase	M00727	Cationic antimicrobial peptide (CAMP) resistance, N-acetylmuramoyl-L-alanine amidase AmiA and AmiC	Human Diseases	Drug resistance: Antimicrobial	GH73	GH	Glycoside Hydrolases	lysozyme (EC 3.2.1.17); mannosyl-glycoprotein endo-beta-N-acetylglucosaminidase (EC 3.2.1.96); peptidoglycan hydrolase with endo-beta-N-acetylglucosaminidase specificity (EC 3.2.1.-)
d__Bacteria	k__unclassified_d__Bacteria	p__Firmicutes	c__Clostridia	o__Clostridiales	f__Clostridiaceae	g__Clostridium	s__Clostridium_botulinum	cbk:CLL_A1445	K12373	hexosaminidase [EC:3.2.1.52]	ko00511;ko00513;ko00520;ko00531;ko00603;ko00604;ko04142	Other glycan degradation;Various types of N-glycan biosynthesis;Amino sugar and nucleotide sugar metabolism;Glycosaminoglycan degradation;Glycosphingolipid biosynthesis - globo and isoglobo series;Glycosphingolipid biosynthesis - ganglio series;Lysosome	3.2.1.52	beta-N-acetylhexosaminidase	M00079	Keratan sulfate degradation	Metabolism;Metabolism;Metabolism;Metabolism;Metabolism;Metabolism;Cellular Processes	Glycan biosynthesis and metabolism;Glycan biosynthesis and metabolism;Carbohydrate metabolism;Glycan biosynthesis and metabolism;Glycan biosynthesis and metabolism;Glycan biosynthesis and metabolism;Transport and catabolism	GH20	GH	Glycoside Hydrolases	beta-hexosaminidase (EC 3.2.1.52); lacto-N-biosidase (EC 3.2.1.140); beta-1,6-N-acetylglucosaminidase) (EC 3.2.1.-); beta-6-SO3-N-acetylglucosaminidase (EC 3.2.1.-)
d__Bacteria	k__unclassified_d__Bacteria	p__Proteobacteria	c__Alphaproteobacteria	o__Rhizobiales	f__Methylobacteriaceae	g__Methylobacterium	s__Methylobacterium_sp._Leaf361	mor:MOC_1985	K01236	maltooligosyltrehalose trehalohydrolase [EC:3.2.1.141]	ko00500	Starch and sucrose metabolism	3.2.1.141	4-alpha-D-{(1->4)-alpha-D-glucano}trehalose trehalohydrolase	M00565	Trehalose biosynthesis, D-glucose 1P => trehalose	Metabolism	Carbohydrate metabolism	GH13_10	GH	Glycoside Hydrolases	GH13's subfamily
d__Eukaryota	k__Viridiplantae	p__Streptophyta	c__Liliopsida	o__Poales	f__Poaceae	g__Oryza	s__Oryza_sativa	dosa:Os06t0179000-01	K07964	heparanase [EC:3.2.1.166]	ko00531;ko05205	Glycosaminoglycan degradation;Proteoglycans in cancer	3.2.1.166	heparanase	M00078	Heparan sulfate degradation	Metabolism;Human Diseases	Glycan biosynthesis and metabolism;Cancers: Overview	GH79	GH	Glycoside Hydrolases	beta-glucuronidase (EC 3.2.1.31); hyaluronoglucuronidase (EC 3.2.1.36); heparanase (EC 3.2.1.166); baicalin beta-glucuronidase (EC 3.2.1.167); beta-4-O-methyl-glucuronidase (EC 3.2.1.-)
d__Bacteria	k__unclassified_d__Bacteria	p__Firmicutes	c__Clostridia	o__Clostridiales	f__Peptostreptococcaceae	g__Terrisporobacter	s__Terrisporobacter_othiniensis	cpe:CPE0154	K01207	beta-N-acetylhexosaminidase [EC:3.2.1.52]	ko00520;ko00531;ko01501	Amino sugar and nucleotide sugar metabolism;Glycosaminoglycan degradation;beta-Lactam resistance	3.2.1.52	beta-N-acetylhexosaminidase	M00628	beta-Lactam resistance, AmpC system	Metabolism;Metabolism;Human Diseases	Carbohydrate metabolism;Glycan biosynthesis and metabolism;Drug resistance: Antimicrobial	GH3	GH	Glycoside Hydrolases	beta-glucosidase (EC 3.2.1.21); xylan 1,4-beta-xylosidase (EC 3.2.1.37); beta-glucosylceramidase (EC 3.2.1.45); beta-N-acetylhexosaminidase (EC 3.2.1.52); alpha-L-arabinofuranosidase (EC 3.2.1.55); glucan 1,3-beta-glucosidase (EC 3.2.1.58); glucan 1,4-beta-glucosidase (EC 3.2.1.74); isoprimeverose-producing oligoxyloglucan hydrolase (EC 3.2.1.120); coniferin beta-glucosidase (EC 3.2.1.126); exo-1…
d__Bacteria	k__unclassified_d__Bacteria	p__Firmicutes	c__Clostridia	o__Clostridiales	f__Peptostreptococcaceae	g__Terrisporobacter	s__Terrisporobacter_othiniensis	cpe:CPE0147	K01195	beta-glucuronidase [EC:3.2.1.31]	ko00040;ko00531;ko00860;ko00944;ko00983;ko04142	Pentose and glucuronate interconversions;Glycosaminoglycan degradation;Porphyrin and chlorophyll metabolism;Flavone and flavonol biosynthesis;Drug metabolism - other enzymes;Lysosome	3.2.1.31	beta-glucuronidase	M00014	Glucuronate pathway (uronate pathway)	Metabolism;Metabolism;Metabolism;Metabolism;Metabolism;Cellular Processes	Carbohydrate metabolism;Glycan biosynthesis and metabolism;Metabolism of cofactors and vitamins;Biosynthesis of other secondary metabolites;Xenobiotics biodegradation and metabolism;Transport and catabolism	GH2	GH	Glycoside Hydrolases	beta-galactosidase (EC 3.2.1.23) ; beta-mannosidase (EC 3.2.1.25); beta-glucuronidase (EC 3.2.1.31); alpha-L-arabinofuranosidase (EC 3.2.1.55); mannosylglycoprotein endo-beta-mannosidase (EC 3.2.1.152); exo-beta-glucosaminidase (EC 3.2.1.165)
d__Eukaryota	k__Viridiplantae	p__Streptophyta	c__Liliopsida	o__Poales	f__Poaceae	g__Oryza	s__Oryza_brachyantha	obr:102716646	K01184	polygalacturonase [EC:3.2.1.15]	ko00040	Pentose and glucuronate interconversions	3.2.1.15	polygalacturonase	M00081	Pectin degradation	Metabolism	Carbohydrate metabolism	GH28	GH	Glycoside Hydrolases	polygalacturonase (EC 3.2.1.15); alpha-L-rhamnosidase (EC 3.2.1.40); exo-polygalacturonase (EC 3.2.1.67); exo-polygalacturonosidase (EC 3.2.1.82); rhamnogalacturonase (EC 3.2.1.171); rhamnogalacturonan alpha-1,2-galacturonohydrolase (EC 3.2.1.173); endo-xylogalacturonan hydrolase (EC 3.2.1.-)
d__Bacteria	k__unclassified_d__Bacteria	p__Proteobacteria	c__Gammaproteobacteria	o__Enterobacteriales	f__Enterobacteriaceae	g__Enterobacter	s__unclassified_g__Enterobacter	pgv:SL003B_3198	K01195	beta-glucuronidase [EC:3.2.1.31]	ko00040;ko00531;ko00860;ko00944;ko00983;ko04142	Pentose and glucuronate interconversions;Glycosaminoglycan degradation;Porphyrin and chlorophyll metabolism;Flavone and flavonol biosynthesis;Drug metabolism - other enzymes;Lysosome	3.2.1.31	beta-glucuronidase	M00014	Glucuronate pathway (uronate pathway)	Metabolism;Metabolism;Metabolism;Metabolism;Metabolism;Cellular Processes	Carbohydrate metabolism;Glycan biosynthesis and metabolism;Metabolism of cofactors and vitamins;Biosynthesis of other secondary metabolites;Xenobiotics biodegradation and metabolism;Transport and catabolism	GH2	GH	Glycoside Hydrolases	beta-galactosidase (EC 3.2.1.23) ; beta-mannosidase (EC 3.2.1.25); beta-glucuronidase (EC 3.2.1.31); alpha-L-arabinofuranosidase (EC 3.2.1.55); mannosylglycoprotein endo-beta-mannosidase (EC 3.2.1.152); exo-beta-glucosaminidase (EC 3.2.1.165)
d__Bacteria	k__unclassified_d__Bacteria	p__Firmicutes	c__Clostridia	o__Clostridiales	f__Clostridiaceae	g__Clostridium	s__Clostridium_celatum	rob:CK5_34470	K00700	1,4-alpha-glucan branching enzyme [EC:2.4.1.18]	ko00500	Starch and sucrose metabolism	2.4.1.18	1,4-alpha-glucan branching enzyme	M00565	Trehalose biosynthesis, D-glucose 1P => trehalose	Metabolism	Carbohydrate metabolism	GH13_9	GH	Glycoside Hydrolases	GH13's subfamily
d__Bacteria	k__unclassified_d__Bacteria	p__Firmicutes	c__Clostridia	o__Clostridiales	f__Clostridiaceae	g__Clostridium	s__Clostridium_bartlettii_CAG:1329	psul:AU252_07635	K01207	beta-N-acetylhexosaminidase [EC:3.2.1.52]	ko00520;ko00531;ko01501	Amino sugar and nucleotide sugar metabolism;Glycosaminoglycan degradation;beta-Lactam resistance	3.2.1.52	beta-N-acetylhexosaminidase	M00628	beta-Lactam resistance, AmpC system	Metabolism;Metabolism;Human Diseases	Carbohydrate metabolism;Glycan biosynthesis and metabolism;Drug resistance: Antimicrobial	GH3	GH	Glycoside Hydrolases	beta-glucosidase (EC 3.2.1.21); xylan 1,4-beta-xylosidase (EC 3.2.1.37); beta-glucosylceramidase (EC 3.2.1.45); beta-N-acetylhexosaminidase (EC 3.2.1.52); alpha-L-arabinofuranosidase (EC 3.2.1.55); glucan 1,3-beta-glucosidase (EC 3.2.1.58); glucan 1,4-beta-glucosidase (EC 3.2.1.74); isoprimeverose-producing oligoxyloglucan hydrolase (EC 3.2.1.120); coniferin beta-glucosidase (EC 3.2.1.126); exo-1…
d__Eukaryota	k__Viridiplantae	p__Streptophyta	c__Liliopsida	o__Poales	f__Poaceae	g__Brachypodium	s__Brachypodium_distachyon	bdi:100827516	K12373	hexosaminidase [EC:3.2.1.52]	ko00511;ko00513;ko00520;ko00531;ko00603;ko00604;ko04142	Other glycan degradation;Various types of N-glycan biosynthesis;Amino sugar and nucleotide sugar metabolism;Glycosaminoglycan degradation;Glycosphingolipid biosynthesis - globo and isoglobo series;Glycosphingolipid biosynthesis - ganglio series;Lysosome	3.2.1.52	beta-N-acetylhexosaminidase	M00079	Keratan sulfate degradation	Metabolism;Metabolism;Metabolism;Metabolism;Metabolism;Metabolism;Cellular Processes	Glycan biosynthesis and metabolism;Glycan biosynthesis and metabolism;Carbohydrate metabolism;Glycan biosynthesis and metabolism;Glycan biosynthesis and metabolism;Glycan biosynthesis and metabolism;Transport and catabolism	GH20	GH	Glycoside Hydrolases	beta-hexosaminidase (EC 3.2.1.52); lacto-N-biosidase (EC 3.2.1.140); beta-1,6-N-acetylglucosaminidase) (EC 3.2.1.-); beta-6-SO3-N-acetylglucosaminidase (EC 3.2.1.-)
d__Bacteria	k__unclassified_d__Bacteria	p__Actinobacteria	c__Actinobacteria	o__Micrococcales	f__Micrococcaceae	g__Sinomonas	s__Sinomonas_humi	sct:SCAT_5044	K01207	beta-N-acetylhexosaminidase [EC:3.2.1.52]	ko00520;ko00531;ko01501	Amino sugar and nucleotide sugar metabolism;Glycosaminoglycan degradation;beta-Lactam resistance	3.2.1.52	beta-N-acetylhexosaminidase	M00628	beta-Lactam resistance, AmpC system	Metabolism;Metabolism;Human Diseases	Carbohydrate metabolism;Glycan biosynthesis and metabolism;Drug resistance: Antimicrobial	GH3	GH	Glycoside Hydrolases	beta-glucosidase (EC 3.2.1.21); xylan 1,4-beta-xylosidase (EC 3.2.1.37); beta-glucosylceramidase (EC 3.2.1.45); beta-N-acetylhexosaminidase (EC 3.2.1.52); alpha-L-arabinofuranosidase (EC 3.2.1.55); glucan 1,3-beta-glucosidase (EC 3.2.1.58); glucan 1,4-beta-glucosidase (EC 3.2.1.74); isoprimeverose-producing oligoxyloglucan hydrolase (EC 3.2.1.120); coniferin beta-glucosidase (EC 3.2.1.126); exo-1…
d__Bacteria	k__unclassified_d__Bacteria	p__Actinobacteria	c__Actinobacteria	o__Micrococcales	f__Intrasporangiaceae	g__Serinicoccus	s__Serinicoccus_marinus	serj:SGUI_2242	K00700	1,4-alpha-glucan branching enzyme [EC:2.4.1.18]	ko00500	Starch and sucrose metabolism	2.4.1.18	1,4-alpha-glucan branching enzyme	M00565	Trehalose biosynthesis, D-glucose 1P => trehalose	Metabolism	Carbohydrate metabolism	GH13_10	GH	Glycoside Hydrolases	GH13's subfamily
d__Bacteria	k__unclassified_d__Bacteria	p__Proteobacteria	c__Gammaproteobacteria	o__Pseudomonadales	f__Pseudomonadaceae	g__Pseudomonas	s__Pseudomonas_sp._10-1B	ppud:DW66_3902	K01236	maltooligosyltrehalose trehalohydrolase [EC:3.2.1.141]	ko00500	Starch and sucrose metabolism	3.2.1.141	4-alpha-D-{(1->4)-alpha-D-glucano}trehalose trehalohydrolase	M00565	Trehalose biosynthesis, D-glucose 1P => trehalose	Metabolism	Carbohydrate metabolism	GH13_10	GH	Glycoside Hydrolases	GH13's subfamily
d__Bacteria	k__unclassified_d__Bacteria	p__Actinobacteria	c__Actinobacteria	o__Actinomycetales	f__Actinomycetaceae	g__Actinomyces	s__Actinomyces_slackii	aos:AXE84_10510	K01236	maltooligosyltrehalose trehalohydrolase [EC:3.2.1.141]	ko00500	Starch and sucrose metabolism	3.2.1.141	4-alpha-D-{(1->4)-alpha-D-glucano}trehalose trehalohydrolase	M00565	Trehalose biosynthesis, D-glucose 1P => trehalose	Metabolism	Carbohydrate metabolism	GH13_10	GH	Glycoside Hydrolases	GH13's subfamily
d__Bacteria	k__unclassified_d__Bacteria	p__Actinobacteria	c__Actinobacteria	o__Propionibacteriales	f__Propionibacteriaceae	g__Granulicoccus	s__Granulicoccus_phenolivorans	rop:ROP_07850	K06044	(1->4)-alpha-D-glucan 1-alpha-D-glucosylmutase [EC:5.4.99.15]	ko00500	Starch and sucrose metabolism	5.4.99.15	(1->4)-alpha-D-glucan 1-alpha-D-glucosylmutase	M00565	Trehalose biosynthesis, D-glucose 1P => trehalose	Metabolism	Carbohydrate metabolism	GH13_26	GH	Glycoside Hydrolases	GH13's subfamily
d__Bacteria	k__unclassified_d__Bacteria	p__Firmicutes	c__Clostridia	o__Clostridiales	f__Clostridiaceae	g__Clostridium	s__Clostridium_intestinale	paef:R50345_22120	K01207	beta-N-acetylhexosaminidase [EC:3.2.1.52]	ko00520;ko00531;ko01501	Amino sugar and nucleotide sugar metabolism;Glycosaminoglycan degradation;beta-Lactam resistance	3.2.1.52	beta-N-acetylhexosaminidase	M00628	beta-Lactam resistance, AmpC system	Metabolism;Metabolism;Human Diseases	Carbohydrate metabolism;Glycan biosynthesis and metabolism;Drug resistance: Antimicrobial	GH3	GH	Glycoside Hydrolases	beta-glucosidase (EC 3.2.1.21); xylan 1,4-beta-xylosidase (EC 3.2.1.37); beta-glucosylceramidase (EC 3.2.1.45); beta-N-acetylhexosaminidase (EC 3.2.1.52); alpha-L-arabinofuranosidase (EC 3.2.1.55); glucan 1,3-beta-glucosidase (EC 3.2.1.58); glucan 1,4-beta-glucosidase (EC 3.2.1.74); isoprimeverose-producing oligoxyloglucan hydrolase (EC 3.2.1.120); coniferin beta-glucosidase (EC 3.2.1.126); exo-1…
d__Bacteria	k__unclassified_d__Bacteria	p__Firmicutes	c__Clostridia	o__Clostridiales	f__Clostridiaceae	g__Clostridium	s__Clostridium_ventriculi	cpr:CPR_1559	K00700	1,4-alpha-glucan branching enzyme [EC:2.4.1.18]	ko00500	Starch and sucrose metabolism	2.4.1.18	1,4-alpha-glucan branching enzyme	M00565	Trehalose biosynthesis, D-glucose 1P => trehalose	Metabolism	Carbohydrate metabolism	GH13_9	GH	Glycoside Hydrolases	GH13's subfamily
d__Bacteria	k__unclassified_d__Bacteria	p__Firmicutes	c__Clostridia	o__Clostridiales	f__Clostridiaceae	g__Clostridium	s__Clostridium_sp._C8	cbk:CLL_A0613	K01448	N-acetylmuramoyl-L-alanine amidase [EC:3.5.1.28]	ko01503	Cationic antimicrobial peptide (CAMP) resistance	3.5.1.28	N-acetylmuramoyl-L-alanine amidase	M00727	Cationic antimicrobial peptide (CAMP) resistance, N-acetylmuramoyl-L-alanine amidase AmiA and AmiC	Human Diseases	Drug resistance: Antimicrobial	CBM50	CBM	Carbohydrate-Binding Modules	Modules of approx. 50 residues found attached to various enzymes from families GH18, GH19, GH23, GH24, GH25 and GH73, i.e. enzymes cleaving either chitin or peptidoglycan. Binding to chitopentaose demonstrated in the case of Pteris ryukyuensis chitinase A [Ohnuma T et al. (2008) J. Biol. Chem. 283:5178-87 (PMID: 18083709)]. CBM50 modules are also found in a multitude of other enzymes targeting th…
d__Bacteria	k__unclassified_d__Bacteria	p__Firmicutes	c__Clostridia	o__Clostridiales	f__Clostridiaceae	g__Clostridium	s__Clostridium_perfringens	cpe:CPE0063	K00700	1,4-alpha-glucan branching enzyme [EC:2.4.1.18]	ko00500	Starch and sucrose metabolism	2.4.1.18	1,4-alpha-glucan branching enzyme	M00565	Trehalose biosynthesis, D-glucose 1P => trehalose	Metabolism	Carbohydrate metabolism	GH13_9	GH	Glycoside Hydrolases	GH13's subfamily
d__Bacteria	k__unclassified_d__Bacteria	p__Firmicutes	c__Clostridia	o__Clostridiales	f__Clostridiaceae	g__Clostridium	s__Clostridium_baratii	cpe:CPE0147	K01195	beta-glucuronidase [EC:3.2.1.31]	ko00040;ko00531;ko00860;ko00944;ko00983;ko04142	Pentose and glucuronate interconversions;Glycosaminoglycan degradation;Porphyrin and chlorophyll metabolism;Flavone and flavonol biosynthesis;Drug metabolism - other enzymes;Lysosome	3.2.1.31	beta-glucuronidase	M00014	Glucuronate pathway (uronate pathway)	Metabolism;Metabolism;Metabolism;Metabolism;Metabolism;Cellular Processes	Carbohydrate metabolism;Glycan biosynthesis and metabolism;Metabolism of cofactors and vitamins;Biosynthesis of other secondary metabolites;Xenobiotics biodegradation and metabolism;Transport and catabolism	GH2	GH	Glycoside Hydrolases	beta-galactosidase (EC 3.2.1.23) ; beta-mannosidase (EC 3.2.1.25); beta-glucuronidase (EC 3.2.1.31); alpha-L-arabinofuranosidase (EC 3.2.1.55); mannosylglycoprotein endo-beta-mannosidase (EC 3.2.1.152); exo-beta-glucosaminidase (EC 3.2.1.165)
d__Bacteria	k__unclassified_d__Bacteria	p__Firmicutes	c__Clostridia	o__Clostridiales	f__Clostridiaceae	g__Clostridium	s__Clostridium_celatum	cbut:ATN24_16165	K01448	N-acetylmuramoyl-L-alanine amidase [EC:3.5.1.28]	ko01503	Cationic antimicrobial peptide (CAMP) resistance	3.5.1.28	N-acetylmuramoyl-L-alanine amidase	M00727	Cationic antimicrobial peptide (CAMP) resistance, N-acetylmuramoyl-L-alanine amidase AmiA and AmiC	Human Diseases	Drug resistance: Antimicrobial	GH73	GH	Glycoside Hydrolases	lysozyme (EC 3.2.1.17); mannosyl-glycoprotein endo-beta-N-acetylglucosaminidase (EC 3.2.1.96); peptidoglycan hydrolase with endo-beta-N-acetylglucosaminidase specificity (EC 3.2.1.-)
d__Bacteria	k__unclassified_d__Bacteria	p__Proteobacteria	c__Gammaproteobacteria	o__Enterobacteriales	f__Enterobacteriaceae	g__Yokenella	s__Yokenella_regensburgei	esc:Entcl_0308	K00700	1,4-alpha-glucan branching enzyme [EC:2.4.1.18]	ko00500	Starch and sucrose metabolism	2.4.1.18	1,4-alpha-glucan branching enzyme	M00565	Trehalose biosynthesis, D-glucose 1P => trehalose	Metabolism	Carbohydrate metabolism	GH13_9	GH	Glycoside Hydrolases	GH13's subfamily
d__Bacteria	k__unclassified_d__Bacteria	p__Proteobacteria	c__Gammaproteobacteria	o__Pasteurellales	f__Pasteurellaceae	g__Actinobacillus	s__Actinobacillus_succinogenes	asu:Asuc_0211	K01207	beta-N-acetylhexosaminidase [EC:3.2.1.52]	ko00520;ko00531;ko01501	Amino sugar and nucleotide sugar metabolism;Glycosaminoglycan degradation;beta-Lactam resistance	3.2.1.52	beta-N-acetylhexosaminidase	M00628	beta-Lactam resistance, AmpC system	Metabolism;Metabolism;Human Diseases	Carbohydrate metabolism;Glycan biosynthesis and metabolism;Drug resistance: Antimicrobial	GH3	GH	Glycoside Hydrolases	beta-glucosidase (EC 3.2.1.21); xylan 1,4-beta-xylosidase (EC 3.2.1.37); beta-glucosylceramidase (EC 3.2.1.45); beta-N-acetylhexosaminidase (EC 3.2.1.52); alpha-L-arabinofuranosidase (EC 3.2.1.55); glucan 1,3-beta-glucosidase (EC 3.2.1.58); glucan 1,4-beta-glucosidase (EC 3.2.1.74); isoprimeverose-producing oligoxyloglucan hydrolase (EC 3.2.1.120); coniferin beta-glucosidase (EC 3.2.1.126); exo-1…
d__Bacteria	k__unclassified_d__Bacteria	p__Firmicutes	c__Clostridia	o__Clostridiales	f__Clostridiaceae	g__Clostridium	s__Clostridium_baratii	cpe:CPE0147	K01195	beta-glucuronidase [EC:3.2.1.31]	ko00040;ko00531;ko00860;ko00944;ko00983;ko04142	Pentose and glucuronate interconversions;Glycosaminoglycan degradation;Porphyrin and chlorophyll metabolism;Flavone and flavonol biosynthesis;Drug metabolism - other enzymes;Lysosome	3.2.1.31	beta-glucuronidase	M00014	Glucuronate pathway (uronate pathway)	Metabolism;Metabolism;Metabolism;Metabolism;Metabolism;Cellular Processes	Carbohydrate metabolism;Glycan biosynthesis and metabolism;Metabolism of cofactors and vitamins;Biosynthesis of other secondary metabolites;Xenobiotics biodegradation and metabolism;Transport and catabolism	GH2	GH	Glycoside Hydrolases	beta-galactosidase (EC 3.2.1.23) ; beta-mannosidase (EC 3.2.1.25); beta-glucuronidase (EC 3.2.1.31); alpha-L-arabinofuranosidase (EC 3.2.1.55); mannosylglycoprotein endo-beta-mannosidase (EC 3.2.1.152); exo-beta-glucosaminidase (EC 3.2.1.165)
d__Bacteria	k__unclassified_d__Bacteria	p__Firmicutes	c__Clostridia	o__Clostridiales	f__Clostridiaceae	g__Clostridium	s__Clostridium_baratii	has:Halsa_1077	K01207	beta-N-acetylhexosaminidase [EC:3.2.1.52]	ko00520;ko00531;ko01501	Amino sugar and nucleotide sugar metabolism;Glycosaminoglycan degradation;beta-Lactam resistance	3.2.1.52	beta-N-acetylhexosaminidase	M00628	beta-Lactam resistance, AmpC system	Metabolism;Metabolism;Human Diseases	Carbohydrate metabolism;Glycan biosynthesis and metabolism;Drug resistance: Antimicrobial	GH3	GH	Glycoside Hydrolases	beta-glucosidase (EC 3.2.1.21); xylan 1,4-beta-xylosidase (EC 3.2.1.37); beta-glucosylceramidase (EC 3.2.1.45); beta-N-acetylhexosaminidase (EC 3.2.1.52); alpha-L-arabinofuranosidase (EC 3.2.1.55); glucan 1,3-beta-glucosidase (EC 3.2.1.58); glucan 1,4-beta-glucosidase (EC 3.2.1.74); isoprimeverose-producing oligoxyloglucan hydrolase (EC 3.2.1.120); coniferin beta-glucosidase (EC 3.2.1.126); exo-1…
d__Bacteria	k__unclassified_d__Bacteria	p__Firmicutes	c__Clostridia	o__Clostridiales	f__Clostridiaceae	g__Clostridium	s__Clostridium_disporicum	cbt:CLH_1368	K12373	hexosaminidase [EC:3.2.1.52]	ko00511;ko00513;ko00520;ko00531;ko00603;ko00604;ko04142	Other glycan degradation;Various types of N-glycan biosynthesis;Amino sugar and nucleotide sugar metabolism;Glycosaminoglycan degradation;Glycosphingolipid biosynthesis - globo and isoglobo series;Glycosphingolipid biosynthesis - ganglio series;Lysosome	3.2.1.52	beta-N-acetylhexosaminidase	M00079	Keratan sulfate degradation	Metabolism;Metabolism;Metabolism;Metabolism;Metabolism;Metabolism;Cellular Processes	Glycan biosynthesis and metabolism;Glycan biosynthesis and metabolism;Carbohydrate metabolism;Glycan biosynthesis and metabolism;Glycan biosynthesis and metabolism;Glycan biosynthesis and metabolism;Transport and catabolism	GH20	GH	Glycoside Hydrolases	beta-hexosaminidase (EC 3.2.1.52); lacto-N-biosidase (EC 3.2.1.140); beta-1,6-N-acetylglucosaminidase) (EC 3.2.1.-); beta-6-SO3-N-acetylglucosaminidase (EC 3.2.1.-)
d__Bacteria	k__unclassified_d__Bacteria	p__Actinobacteria	c__Actinobacteria	o__Actinomycetales	f__Actinomycetaceae	g__Actinomyces	s__Actinomyces_slackii	aos:AXE84_08585	K01214	isoamylase [EC:3.2.1.68]	ko00500	Starch and sucrose metabolism	3.2.1.68	isoamylase	M00565	Trehalose biosynthesis, D-glucose 1P => trehalose	Metabolism	Carbohydrate metabolism	GH13_11	GH	Glycoside Hydrolases	GH13's subfamily
d__Bacteria	k__unclassified_d__Bacteria	p__Firmicutes	c__Bacilli	o__Lactobacillales	f__Enterococcaceae	g__Enterococcus	s__Enterococcus_asini	ecas:ECBG_01973	K00700	1,4-alpha-glucan branching enzyme [EC:2.4.1.18]	ko00500	Starch and sucrose metabolism	2.4.1.18	1,4-alpha-glucan branching enzyme	M00565	Trehalose biosynthesis, D-glucose 1P => trehalose	Metabolism	Carbohydrate metabolism	GH13_9	GH	Glycoside Hydrolases	GH13's subfamily
d__Bacteria	k__unclassified_d__Bacteria	p__Proteobacteria	c__Gammaproteobacteria	o__Xanthomonadales	f__Xanthomonadaceae	g__Stenotrophomonas	s__Stenotrophomonas_maltophilia	sacz:AOT14_07140	K12373	hexosaminidase [EC:3.2.1.52]	ko00511;ko00513;ko00520;ko00531;ko00603;ko00604;ko04142	Other glycan degradation;Various types of N-glycan biosynthesis;Amino sugar and nucleotide sugar metabolism;Glycosaminoglycan degradation;Glycosphingolipid biosynthesis - globo and isoglobo series;Glycosphingolipid biosynthesis - ganglio series;Lysosome	3.2.1.52	beta-N-acetylhexosaminidase	M00079	Keratan sulfate degradation	Metabolism;Metabolism;Metabolism;Metabolism;Metabolism;Metabolism;Cellular Processes	Glycan biosynthesis and metabolism;Glycan biosynthesis and metabolism;Carbohydrate metabolism;Glycan biosynthesis and metabolism;Glycan biosynthesis and metabolism;Glycan biosynthesis and metabolism;Transport and catabolism	GH20	GH	Glycoside Hydrolases	beta-hexosaminidase (EC 3.2.1.52); lacto-N-biosidase (EC 3.2.1.140); beta-1,6-N-acetylglucosaminidase) (EC 3.2.1.-); beta-6-SO3-N-acetylglucosaminidase (EC 3.2.1.-)
d__Bacteria	k__unclassified_d__Bacteria	p__Proteobacteria	c__Gammaproteobacteria	o__Enterobacteriales	f__Enterobacteriaceae	g__Hafnia	s__Hafnia_alvei	opo:DSM2777_04690	K00700	1,4-alpha-glucan branching enzyme [EC:2.4.1.18]	ko00500	Starch and sucrose metabolism	2.4.1.18	1,4-alpha-glucan branching enzyme	M00565	Trehalose biosynthesis, D-glucose 1P => trehalose	Metabolism	Carbohydrate metabolism	CBM48	CBM	Carbohydrate-Binding Modules	Modules of approx. 100 residues with glycogen-binding function, appended to GH13 modules. Also found in the beta subunit (glycogen-binding) of AMP-activated protein kinases (AMPK)
d__Eukaryota	k__Viridiplantae	p__Streptophyta	c__Liliopsida	o__Poales	f__Poaceae	g__Oryza	s__Oryza_brachyantha	obr:102720994	K07964	heparanase [EC:3.2.1.166]	ko00531;ko05205	Glycosaminoglycan degradation;Proteoglycans in cancer	3.2.1.166	heparanase	M00078	Heparan sulfate degradation	Metabolism;Human Diseases	Glycan biosynthesis and metabolism;Cancers: Overview	GH79	GH	Glycoside Hydrolases	beta-glucuronidase (EC 3.2.1.31); hyaluronoglucuronidase (EC 3.2.1.36); heparanase (EC 3.2.1.166); baicalin beta-glucuronidase (EC 3.2.1.167); beta-4-O-methyl-glucuronidase (EC 3.2.1.-)
d__Bacteria	k__unclassified_d__Bacteria	p__Proteobacteria	c__Gammaproteobacteria	o__Enterobacteriales	f__Enterobacteriaceae	g__Klebsiella	s__Klebsiella_cf._planticola_B43	kco:BWI95_16500	K01236	maltooligosyltrehalose trehalohydrolase [EC:3.2.1.141]	ko00500	Starch and sucrose metabolism	3.2.1.141	4-alpha-D-{(1->4)-alpha-D-glucano}trehalose trehalohydrolase	M00565	Trehalose biosynthesis, D-glucose 1P => trehalose	Metabolism	Carbohydrate metabolism	GH13_10	GH	Glycoside Hydrolases	GH13's subfamily
d__Bacteria	k__unclassified_d__Bacteria	p__Proteobacteria	c__Gammaproteobacteria	o__Enterobacteriales	f__Enterobacteriaceae	g__Hafnia	s__Hafnia_alvei	hav:AT03_20745	K00700	1,4-alpha-glucan branching enzyme [EC:2.4.1.18]	ko00500	Starch and sucrose metabolism	2.4.1.18	1,4-alpha-glucan branching enzyme	M00565	Trehalose biosynthesis, D-glucose 1P => trehalose	Metabolism	Carbohydrate metabolism	GH13_9	GH	Glycoside Hydrolases	GH13's subfamily
d__Bacteria	k__unclassified_d__Bacteria	p__Proteobacteria	c__Gammaproteobacteria	o__Enterobacteriales	f__Enterobacteriaceae	g__Cedecea	s__Cedecea_neteri	cnt:JT31_13775	K00700	1,4-alpha-glucan branching enzyme [EC:2.4.1.18]	ko00500	Starch and sucrose metabolism	2.4.1.18	1,4-alpha-glucan branching enzyme	M00565	Trehalose biosynthesis, D-glucose 1P => trehalose	Metabolism	Carbohydrate metabolism	CBM48	CBM	Carbohydrate-Binding Modules	Modules of approx. 100 residues with glycogen-binding function, appended to GH13 modules. Also found in the beta subunit (glycogen-binding) of AMP-activated protein kinases (AMPK)
d__Eukaryota	k__Viridiplantae	p__Streptophyta	c__Liliopsida	o__Poales	f__Poaceae	g__Aegilops	s__Aegilops_tauschii	ats:F775_16582	K01184	polygalacturonase [EC:3.2.1.15]	ko00040	Pentose and glucuronate interconversions	3.2.1.15	polygalacturonase	M00081	Pectin degradation	Metabolism	Carbohydrate metabolism	GH28	GH	Glycoside Hydrolases	polygalacturonase (EC 3.2.1.15); alpha-L-rhamnosidase (EC 3.2.1.40); exo-polygalacturonase (EC 3.2.1.67); exo-polygalacturonosidase (EC 3.2.1.82); rhamnogalacturonase (EC 3.2.1.171); rhamnogalacturonan alpha-1,2-galacturonohydrolase (EC 3.2.1.173); endo-xylogalacturonan hydrolase (EC 3.2.1.-)
d__Bacteria	k__unclassified_d__Bacteria	p__Proteobacteria	c__Gammaproteobacteria	o__Enterobacteriales	f__Enterobacteriaceae	g__Enterobacter	s__Enterobacter_sp._Bisph2	kor:AWR26_15405	K01207	beta-N-acetylhexosaminidase [EC:3.2.1.52]	ko00520;ko00531;ko01501	Amino sugar and nucleotide sugar metabolism;Glycosaminoglycan degradation;beta-Lactam resistance	3.2.1.52	beta-N-acetylhexosaminidase	M00628	beta-Lactam resistance, AmpC system	Metabolism;Metabolism;Human Diseases	Carbohydrate metabolism;Glycan biosynthesis and metabolism;Drug resistance: Antimicrobial	GH3	GH	Glycoside Hydrolases	beta-glucosidase (EC 3.2.1.21); xylan 1,4-beta-xylosidase (EC 3.2.1.37); beta-glucosylceramidase (EC 3.2.1.45); beta-N-acetylhexosaminidase (EC 3.2.1.52); alpha-L-arabinofuranosidase (EC 3.2.1.55); glucan 1,3-beta-glucosidase (EC 3.2.1.58); glucan 1,4-beta-glucosidase (EC 3.2.1.74); isoprimeverose-producing oligoxyloglucan hydrolase (EC 3.2.1.120); coniferin beta-glucosidase (EC 3.2.1.126); exo-1…
d__Bacteria	k__unclassified_d__Bacteria	p__Actinobacteria	c__Actinobacteria	o__Micrococcales	f__Dermatophilaceae	g__Kineosphaera	s__Kineosphaera_limosa	lmoi:VV02_09380	K01207	beta-N-acetylhexosaminidase [EC:3.2.1.52]	ko00520;ko00531;ko01501	Amino sugar and nucleotide sugar metabolism;Glycosaminoglycan degradation;beta-Lactam resistance	3.2.1.52	beta-N-acetylhexosaminidase	M00628	beta-Lactam resistance, AmpC system	Metabolism;Metabolism;Human Diseases	Carbohydrate metabolism;Glycan biosynthesis and metabolism;Drug resistance: Antimicrobial	GH3	GH	Glycoside Hydrolases	beta-glucosidase (EC 3.2.1.21); xylan 1,4-beta-xylosidase (EC 3.2.1.37); beta-glucosylceramidase (EC 3.2.1.45); beta-N-acetylhexosaminidase (EC 3.2.1.52); alpha-L-arabinofuranosidase (EC 3.2.1.55); glucan 1,3-beta-glucosidase (EC 3.2.1.58); glucan 1,4-beta-glucosidase (EC 3.2.1.74); isoprimeverose-producing oligoxyloglucan hydrolase (EC 3.2.1.120); coniferin beta-glucosidase (EC 3.2.1.126); exo-1…
d__Bacteria	k__unclassified_d__Bacteria	p__Actinobacteria	c__Actinobacteria	o__Micrococcales	f__Microbacteriaceae	g__Microbacterium	s__Microbacterium_sp._Leaf203	mts:MTES_1011	K01214	isoamylase [EC:3.2.1.68]	ko00500	Starch and sucrose metabolism	3.2.1.68	isoamylase	M00565	Trehalose biosynthesis, D-glucose 1P => trehalose	Metabolism	Carbohydrate metabolism	GH13_11	GH	Glycoside Hydrolases	GH13's subfamily
d__Bacteria	k__unclassified_d__Bacteria	p__Actinobacteria	c__Actinobacteria	o__Actinomycetales	f__Actinomycetaceae	g__Actinomyces	s__Actinomyces_sp._oral_taxon_414	acq:AM609_01120	K01214	isoamylase [EC:3.2.1.68]	ko00500	Starch and sucrose metabolism	3.2.1.68	isoamylase	M00565	Trehalose biosynthesis, D-glucose 1P => trehalose	Metabolism	Carbohydrate metabolism	GH13_11	GH	Glycoside Hydrolases	GH13's subfamily
d__Bacteria	k__unclassified_d__Bacteria	p__Firmicutes	c__Clostridia	o__Clostridiales	f__Peptostreptococcaceae	g__Terrisporobacter	s__Terrisporobacter_othiniensis	hor:Hore_06930	K00700	1,4-alpha-glucan branching enzyme [EC:2.4.1.18]	ko00500	Starch and sucrose metabolism	2.4.1.18	1,4-alpha-glucan branching enzyme	M00565	Trehalose biosynthesis, D-glucose 1P => trehalose	Metabolism	Carbohydrate metabolism	GH13_9	GH	Glycoside Hydrolases	GH13's subfamily
d__Bacteria	k__unclassified_d__Bacteria	p__Firmicutes	c__Clostridia	o__Clostridiales	f__Clostridiaceae	g__Clostridium	s__Clostridium_sp._CAG:221	cad:Curi_c15340	K01207	beta-N-acetylhexosaminidase [EC:3.2.1.52]	ko00520;ko00531;ko01501	Amino sugar and nucleotide sugar metabolism;Glycosaminoglycan degradation;beta-Lactam resistance	3.2.1.52	beta-N-acetylhexosaminidase	M00628	beta-Lactam resistance, AmpC system	Metabolism;Metabolism;Human Diseases	Carbohydrate metabolism;Glycan biosynthesis and metabolism;Drug resistance: Antimicrobial	GH3	GH	Glycoside Hydrolases	beta-glucosidase (EC 3.2.1.21); xylan 1,4-beta-xylosidase (EC 3.2.1.37); beta-glucosylceramidase (EC 3.2.1.45); beta-N-acetylhexosaminidase (EC 3.2.1.52); alpha-L-arabinofuranosidase (EC 3.2.1.55); glucan 1,3-beta-glucosidase (EC 3.2.1.58); glucan 1,4-beta-glucosidase (EC 3.2.1.74); isoprimeverose-producing oligoxyloglucan hydrolase (EC 3.2.1.120); coniferin beta-glucosidase (EC 3.2.1.126); exo-1…
d__Bacteria	k__unclassified_d__Bacteria	p__Proteobacteria	c__Gammaproteobacteria	o__Enterobacteriales	f__Enterobacteriaceae	g__Hafnia	s__Hafnia_alvei	opo:DSM2777_04690	K00700	1,4-alpha-glucan branching enzyme [EC:2.4.1.18]	ko00500	Starch and sucrose metabolism	2.4.1.18	1,4-alpha-glucan branching enzyme	M00565	Trehalose biosynthesis, D-glucose 1P => trehalose	Metabolism	Carbohydrate metabolism	CBM48	CBM	Carbohydrate-Binding Modules	Modules of approx. 100 residues with glycogen-binding function, appended to GH13 modules. Also found in the beta subunit (glycogen-binding) of AMP-activated protein kinases (AMPK)
d__Bacteria	k__unclassified_d__Bacteria	p__Actinobacteria	c__Actinobacteria	o__Corynebacteriales	f__Corynebacteriaceae	g__Corynebacterium	s__Corynebacterium_freiburgense	acq:AM609_01120	K01214	isoamylase [EC:3.2.1.68]	ko00500	Starch and sucrose metabolism	3.2.1.68	isoamylase	M00565	Trehalose biosynthesis, D-glucose 1P => trehalose	Metabolism	Carbohydrate metabolism	GH13_11	GH	Glycoside Hydrolases	GH13's subfamily
d__Bacteria	k__unclassified_d__Bacteria	p__Actinobacteria	c__Actinobacteria	o__Actinomycetales	f__Actinomycetaceae	g__Actinomyces	s__Actinomyces_slackii	aos:AXE84_08560	K00700	1,4-alpha-glucan branching enzyme [EC:2.4.1.18]	ko00500	Starch and sucrose metabolism	2.4.1.18	1,4-alpha-glucan branching enzyme	M00565	Trehalose biosynthesis, D-glucose 1P => trehalose	Metabolism	Carbohydrate metabolism	CBM48	CBM	Carbohydrate-Binding Modules	Modules of approx. 100 residues with glycogen-binding function, appended to GH13 modules. Also found in the beta subunit (glycogen-binding) of AMP-activated protein kinases (AMPK)
d__Eukaryota	k__Viridiplantae	p__Streptophyta	c__Liliopsida	o__Poales	f__Poaceae	g__Brachypodium	s__Brachypodium_distachyon	bdi:100830100	K01213	galacturan 1,4-alpha-galacturonidase [EC:3.2.1.67]	ko00040	Pentose and glucuronate interconversions	3.2.1.67	galacturan 1,4-alpha-galacturonidase	M00081	Pectin degradation	Metabolism	Carbohydrate metabolism	GH28	GH	Glycoside Hydrolases	polygalacturonase (EC 3.2.1.15); alpha-L-rhamnosidase (EC 3.2.1.40); exo-polygalacturonase (EC 3.2.1.67); exo-polygalacturonosidase (EC 3.2.1.82); rhamnogalacturonase (EC 3.2.1.171); rhamnogalacturonan alpha-1,2-galacturonohydrolase (EC 3.2.1.173); endo-xylogalacturonan hydrolase (EC 3.2.1.-)
d__Bacteria	k__unclassified_d__Bacteria	p__Firmicutes	c__Bacilli	o__Lactobacillales	f__Streptococcaceae	g__Streptococcus	s__Streptococcus_merionis	ssq:SSUD9_1160	K00700	1,4-alpha-glucan branching enzyme [EC:2.4.1.18]	ko00500	Starch and sucrose metabolism	2.4.1.18	1,4-alpha-glucan branching enzyme	M00565	Trehalose biosynthesis, D-glucose 1P => trehalose	Metabolism	Carbohydrate metabolism	GH13_9	GH	Glycoside Hydrolases	GH13's subfamily
d__Eukaryota	k__Viridiplantae	p__Streptophyta	c__Liliopsida	o__Poales	f__Poaceae	g__Brachypodium	s__Brachypodium_distachyon	bdi:100839193	K01213	galacturan 1,4-alpha-galacturonidase [EC:3.2.1.67]	ko00040	Pentose and glucuronate interconversions	3.2.1.67	galacturan 1,4-alpha-galacturonidase	M00081	Pectin degradation	Metabolism	Carbohydrate metabolism	GH28	GH	Glycoside Hydrolases	polygalacturonase (EC 3.2.1.15); alpha-L-rhamnosidase (EC 3.2.1.40); exo-polygalacturonase (EC 3.2.1.67); exo-polygalacturonosidase (EC 3.2.1.82); rhamnogalacturonase (EC 3.2.1.171); rhamnogalacturonan alpha-1,2-galacturonohydrolase (EC 3.2.1.173); endo-xylogalacturonan hydrolase (EC 3.2.1.-)
d__Bacteria	k__unclassified_d__Bacteria	p__Actinobacteria	c__Actinobacteria	o__Actinomycetales	f__Actinomycetaceae	g__Actinomyces	s__Actinomyces_slackii	aos:AXE84_02985	K01207	beta-N-acetylhexosaminidase [EC:3.2.1.52]	ko00520;ko00531;ko01501	Amino sugar and nucleotide sugar metabolism;Glycosaminoglycan degradation;beta-Lactam resistance	3.2.1.52	beta-N-acetylhexosaminidase	M00628	beta-Lactam resistance, AmpC system	Metabolism;Metabolism;Human Diseases	Carbohydrate metabolism;Glycan biosynthesis and metabolism;Drug resistance: Antimicrobial	GH3	GH	Glycoside Hydrolases	beta-glucosidase (EC 3.2.1.21); xylan 1,4-beta-xylosidase (EC 3.2.1.37); beta-glucosylceramidase (EC 3.2.1.45); beta-N-acetylhexosaminidase (EC 3.2.1.52); alpha-L-arabinofuranosidase (EC 3.2.1.55); glucan 1,3-beta-glucosidase (EC 3.2.1.58); glucan 1,4-beta-glucosidase (EC 3.2.1.74); isoprimeverose-producing oligoxyloglucan hydrolase (EC 3.2.1.120); coniferin beta-glucosidase (EC 3.2.1.126); exo-1…
d__Bacteria	k__unclassified_d__Bacteria	p__Proteobacteria	c__Gammaproteobacteria	o__Enterobacteriales	f__Enterobacteriaceae	g__Hafnia	s__Hafnia_alvei	hav:AT03_20745	K00700	1,4-alpha-glucan branching enzyme [EC:2.4.1.18]	ko00500	Starch and sucrose metabolism	2.4.1.18	1,4-alpha-glucan branching enzyme	M00565	Trehalose biosynthesis, D-glucose 1P => trehalose	Metabolism	Carbohydrate metabolism	GH13_9	GH	Glycoside Hydrolases	GH13's subfamily
d__Bacteria	k__unclassified_d__Bacteria	p__Firmicutes	c__Erysipelotrichia	o__Erysipelotrichales	f__Erysipelotrichaceae	g__Turicibacter	s__Turicibacter_sp._H121	tur:AT726_09140	K00700	1,4-alpha-glucan branching enzyme [EC:2.4.1.18]	ko00500	Starch and sucrose metabolism	2.4.1.18	1,4-alpha-glucan branching enzyme	M00565	Trehalose biosynthesis, D-glucose 1P => trehalose	Metabolism	Carbohydrate metabolism	GH13_9	GH	Glycoside Hydrolases	GH13's subfamily
d__Bacteria	k__unclassified_d__Bacteria	p__Proteobacteria	c__Gammaproteobacteria	o__Pseudomonadales	f__Moraxellaceae	g__Acinetobacter	s__Acinetobacter_johnsonii	ajo:RZ95_14395	K01207	beta-N-acetylhexosaminidase [EC:3.2.1.52]	ko00520;ko00531;ko01501	Amino sugar and nucleotide sugar metabolism;Glycosaminoglycan degradation;beta-Lactam resistance	3.2.1.52	beta-N-acetylhexosaminidase	M00628	beta-Lactam resistance, AmpC system	Metabolism;Metabolism;Human Diseases	Carbohydrate metabolism;Glycan biosynthesis and metabolism;Drug resistance: Antimicrobial	GH3	GH	Glycoside Hydrolases	beta-glucosidase (EC 3.2.1.21); xylan 1,4-beta-xylosidase (EC 3.2.1.37); beta-glucosylceramidase (EC 3.2.1.45); beta-N-acetylhexosaminidase (EC 3.2.1.52); alpha-L-arabinofuranosidase (EC 3.2.1.55); glucan 1,3-beta-glucosidase (EC 3.2.1.58); glucan 1,4-beta-glucosidase (EC 3.2.1.74); isoprimeverose-producing oligoxyloglucan hydrolase (EC 3.2.1.120); coniferin beta-glucosidase (EC 3.2.1.126); exo-1…
d__Eukaryota	k__Viridiplantae	p__Streptophyta	c__Liliopsida	o__Poales	f__Poaceae	g__Sorghum	s__Sorghum_halepense	sbi:SORBI_10g024010	K01213	galacturan 1,4-alpha-galacturonidase [EC:3.2.1.67]	ko00040	Pentose and glucuronate interconversions	3.2.1.67	galacturan 1,4-alpha-galacturonidase	M00081	Pectin degradation	Metabolism	Carbohydrate metabolism	GH28	GH	Glycoside Hydrolases	polygalacturonase (EC 3.2.1.15); alpha-L-rhamnosidase (EC 3.2.1.40); exo-polygalacturonase (EC 3.2.1.67); exo-polygalacturonosidase (EC 3.2.1.82); rhamnogalacturonase (EC 3.2.1.171); rhamnogalacturonan alpha-1,2-galacturonohydrolase (EC 3.2.1.173); endo-xylogalacturonan hydrolase (EC 3.2.1.-)
d__Bacteria	k__unclassified_d__Bacteria	p__Firmicutes	c__Bacilli	o__Lactobacillales	f__Streptococcaceae	g__Lactococcus	s__Lactococcus_lactis	llk:LLKF_0125	K00700	1,4-alpha-glucan branching enzyme [EC:2.4.1.18]	ko00500	Starch and sucrose metabolism	2.4.1.18	1,4-alpha-glucan branching enzyme	M00565	Trehalose biosynthesis, D-glucose 1P => trehalose	Metabolism	Carbohydrate metabolism	GH13_8	GH	Glycoside Hydrolases	GH13's subfamily
d__Bacteria	k__unclassified_d__Bacteria	p__Proteobacteria	c__Gammaproteobacteria	o__Enterobacteriales	f__Enterobacteriaceae	g__unclassified_f__Enterobacteriaceae	s__unclassified_f__Enterobacteriaceae	kpu:KP1_2096	K01207	beta-N-acetylhexosaminidase [EC:3.2.1.52]	ko00520;ko00531;ko01501	Amino sugar and nucleotide sugar metabolism;Glycosaminoglycan degradation;beta-Lactam resistance	3.2.1.52	beta-N-acetylhexosaminidase	M00628	beta-Lactam resistance, AmpC system	Metabolism;Metabolism;Human Diseases	Carbohydrate metabolism;Glycan biosynthesis and metabolism;Drug resistance: Antimicrobial	GH3	GH	Glycoside Hydrolases	beta-glucosidase (EC 3.2.1.21); xylan 1,4-beta-xylosidase (EC 3.2.1.37); beta-glucosylceramidase (EC 3.2.1.45); beta-N-acetylhexosaminidase (EC 3.2.1.52); alpha-L-arabinofuranosidase (EC 3.2.1.55); glucan 1,3-beta-glucosidase (EC 3.2.1.58); glucan 1,4-beta-glucosidase (EC 3.2.1.74); isoprimeverose-producing oligoxyloglucan hydrolase (EC 3.2.1.120); coniferin beta-glucosidase (EC 3.2.1.126); exo-1…
d__Bacteria	k__unclassified_d__Bacteria	p__Actinobacteria	c__Actinobacteria	o__Micrococcales	f__Microbacteriaceae	g__Leifsonia	s__Leifsonia_aquatica	ag:BAA09667	K06044	(1->4)-alpha-D-glucan 1-alpha-D-glucosylmutase [EC:5.4.99.15]	ko00500	Starch and sucrose metabolism	5.4.99.15	(1->4)-alpha-D-glucan 1-alpha-D-glucosylmutase	M00565	Trehalose biosynthesis, D-glucose 1P => trehalose	Metabolism	Carbohydrate metabolism	GH13_26	GH	Glycoside Hydrolases	GH13's subfamily
d__Bacteria	k__unclassified_d__Bacteria	p__Firmicutes	c__Bacilli	o__Lactobacillales	f__Enterococcaceae	g__Enterococcus	s__Enterococcus_sulfureus	ecas:ECBG_01973	K00700	1,4-alpha-glucan branching enzyme [EC:2.4.1.18]	ko00500	Starch and sucrose metabolism	2.4.1.18	1,4-alpha-glucan branching enzyme	M00565	Trehalose biosynthesis, D-glucose 1P => trehalose	Metabolism	Carbohydrate metabolism	GH13_9	GH	Glycoside Hydrolases	GH13's subfamily
d__Bacteria	k__unclassified_d__Bacteria	p__Proteobacteria	c__Gammaproteobacteria	o__Enterobacteriales	f__Enterobacteriaceae	g__Leclercia	s__unclassified_g__Leclercia	sit:TM1040_3871	K01195	beta-glucuronidase [EC:3.2.1.31]	ko00040;ko00531;ko00860;ko00944;ko00983;ko04142	Pentose and glucuronate interconversions;Glycosaminoglycan degradation;Porphyrin and chlorophyll metabolism;Flavone and flavonol biosynthesis;Drug metabolism - other enzymes;Lysosome	3.2.1.31	beta-glucuronidase	M00014	Glucuronate pathway (uronate pathway)	Metabolism;Metabolism;Metabolism;Metabolism;Metabolism;Cellular Processes	Carbohydrate metabolism;Glycan biosynthesis and metabolism;Metabolism of cofactors and vitamins;Biosynthesis of other secondary metabolites;Xenobiotics biodegradation and metabolism;Transport and catabolism	GH2	GH	Glycoside Hydrolases	beta-galactosidase (EC 3.2.1.23) ; beta-mannosidase (EC 3.2.1.25); beta-glucuronidase (EC 3.2.1.31); alpha-L-arabinofuranosidase (EC 3.2.1.55); mannosylglycoprotein endo-beta-mannosidase (EC 3.2.1.152); exo-beta-glucosaminidase (EC 3.2.1.165)
d__Bacteria	k__unclassified_d__Bacteria	p__unclassified_d__Bacteria	c__unclassified_d__Bacteria	o__unclassified_d__Bacteria	f__unclassified_d__Bacteria	g__unclassified_d__Bacteria	s__bacterium_SIT7	tfl:RPIT_11340	K00700	1,4-alpha-glucan branching enzyme [EC:2.4.1.18]	ko00500	Starch and sucrose metabolism	2.4.1.18	1,4-alpha-glucan branching enzyme	M00565	Trehalose biosynthesis, D-glucose 1P => trehalose	Metabolism	Carbohydrate metabolism	CBM48	CBM	Carbohydrate-Binding Modules	Modules of approx. 100 residues with glycogen-binding function, appended to GH13 modules. Also found in the beta subunit (glycogen-binding) of AMP-activated protein kinases (AMPK)
d__Bacteria	k__unclassified_d__Bacteria	p__Proteobacteria	c__Gammaproteobacteria	o__Enterobacteriales	f__Enterobacteriaceae	g__Providencia	s__Providencia_rettgeri	prg:RB151_043430	K01207	beta-N-acetylhexosaminidase [EC:3.2.1.52]	ko00520;ko00531;ko01501	Amino sugar and nucleotide sugar metabolism;Glycosaminoglycan degradation;beta-Lactam resistance	3.2.1.52	beta-N-acetylhexosaminidase	M00628	beta-Lactam resistance, AmpC system	Metabolism;Metabolism;Human Diseases	Carbohydrate metabolism;Glycan biosynthesis and metabolism;Drug resistance: Antimicrobial	GH3	GH	Glycoside Hydrolases	beta-glucosidase (EC 3.2.1.21); xylan 1,4-beta-xylosidase (EC 3.2.1.37); beta-glucosylceramidase (EC 3.2.1.45); beta-N-acetylhexosaminidase (EC 3.2.1.52); alpha-L-arabinofuranosidase (EC 3.2.1.55); glucan 1,3-beta-glucosidase (EC 3.2.1.58); glucan 1,4-beta-glucosidase (EC 3.2.1.74); isoprimeverose-producing oligoxyloglucan hydrolase (EC 3.2.1.120); coniferin beta-glucosidase (EC 3.2.1.126); exo-1…
d__Bacteria	k__unclassified_d__Bacteria	p__Firmicutes	c__Bacilli	o__Bacillales	f__Planococcaceae	g__Kurthia	s__Kurthia_sp._11kri321	kur:ASO14_891	K00024	malate dehydrogenase [EC:1.1.1.37]	ko00020;ko00270;ko00620;ko00630;ko00680;ko00710;ko00720;ko01200	Citrate cycle (TCA cycle);Cysteine and methionine metabolism;Pyruvate metabolism;Glyoxylate and dicarboxylate metabolism;Methane metabolism;Carbon fixation in photosynthetic organisms;Carbon fixation pathways in prokaryotes;Carbon metabolism	1.1.1.37	malate dehydrogenase	M00009	Citrate cycle (TCA cycle, Krebs cycle)	Metabolism;Metabolism;Metabolism;Metabolism;Metabolism;Metabolism;Metabolism;Metabolism	Carbohydrate metabolism;Amino acid metabolism;Carbohydrate metabolism;Carbohydrate metabolism;Energy metabolism;Energy metabolism;Energy metabolism;Global and overview maps	GH4	GH	Glycoside Hydrolases	maltose-6-phosphate glucosidase (EC 3.2.1.122); alpha-glucosidase (EC 3.2.1.20); alpha-galactosidase (EC 3.2.1.22); 6-phospho-beta-glucosidase (EC 3.2.1.86); alpha-glucuronidase (EC 3.2.1.139); alpha-galacturonase (EC 3.2.1.67); palatinase (EC 3.2.1.-)
d__Bacteria	k__unclassified_d__Bacteria	p__Actinobacteria	c__Actinobacteria	o__Micrococcales	f__Cellulomonadaceae	g__Actinotalea	s__Actinotalea_fermentans	iva:Isova_2028	K01236	maltooligosyltrehalose trehalohydrolase [EC:3.2.1.141]	ko00500	Starch and sucrose metabolism	3.2.1.141	4-alpha-D-{(1->4)-alpha-D-glucano}trehalose trehalohydrolase	M00565	Trehalose biosynthesis, D-glucose 1P => trehalose	Metabolism	Carbohydrate metabolism	GH13_10	GH	Glycoside Hydrolases	GH13's subfamily
d__Bacteria	k__unclassified_d__Bacteria	p__Firmicutes	c__Clostridia	o__Clostridiales	f__Clostridiaceae	g__Clostridium	s__Clostridium_sp._7_2_43FAA	cbv:U729_898	K00700	1,4-alpha-glucan branching enzyme [EC:2.4.1.18]	ko00500	Starch and sucrose metabolism	2.4.1.18	1,4-alpha-glucan branching enzyme	M00565	Trehalose biosynthesis, D-glucose 1P => trehalose	Metabolism	Carbohydrate metabolism	GH13_9	GH	Glycoside Hydrolases	GH13's subfamily
d__Bacteria	k__unclassified_d__Bacteria	p__Proteobacteria	c__Gammaproteobacteria	o__Pseudomonadales	f__Pseudomonadaceae	g__Pseudomonas	s__Pseudomonas_sp._ES3-33	pfo:Pfl01_2544	K01214	isoamylase [EC:3.2.1.68]	ko00500	Starch and sucrose metabolism	3.2.1.68	isoamylase	M00565	Trehalose biosynthesis, D-glucose 1P => trehalose	Metabolism	Carbohydrate metabolism	GH13_11	GH	Glycoside Hydrolases	GH13's subfamily
d__Bacteria	k__unclassified_d__Bacteria	p__Firmicutes	c__Bacilli	o__Lactobacillales	f__Streptococcaceae	g__Streptococcus	s__Streptococcus_pasteurianus	stb:SGPB_0962	K01195	beta-glucuronidase [EC:3.2.1.31]	ko00040;ko00531;ko00860;ko00944;ko00983;ko04142	Pentose and glucuronate interconversions;Glycosaminoglycan degradation;Porphyrin and chlorophyll metabolism;Flavone and flavonol biosynthesis;Drug metabolism - other enzymes;Lysosome	3.2.1.31	beta-glucuronidase	M00014	Glucuronate pathway (uronate pathway)	Metabolism;Metabolism;Metabolism;Metabolism;Metabolism;Cellular Processes	Carbohydrate metabolism;Glycan biosynthesis and metabolism;Metabolism of cofactors and vitamins;Biosynthesis of other secondary metabolites;Xenobiotics biodegradation and metabolism;Transport and catabolism	GH2	GH	Glycoside Hydrolases	beta-galactosidase (EC 3.2.1.23) ; beta-mannosidase (EC 3.2.1.25); beta-glucuronidase (EC 3.2.1.31); alpha-L-arabinofuranosidase (EC 3.2.1.55); mannosylglycoprotein endo-beta-mannosidase (EC 3.2.1.152); exo-beta-glucosaminidase (EC 3.2.1.165)
d__Bacteria	k__unclassified_d__Bacteria	p__Firmicutes	c__Bacilli	o__Lactobacillales	f__Streptococcaceae	g__Streptococcus	s__Streptococcus_gallolyticus	stb:SGPB_0954	K01207	beta-N-acetylhexosaminidase [EC:3.2.1.52]	ko00520;ko00531;ko01501	Amino sugar and nucleotide sugar metabolism;Glycosaminoglycan degradation;beta-Lactam resistance	3.2.1.52	beta-N-acetylhexosaminidase	M00628	beta-Lactam resistance, AmpC system	Metabolism;Metabolism;Human Diseases	Carbohydrate metabolism;Glycan biosynthesis and metabolism;Drug resistance: Antimicrobial	GH3	GH	Glycoside Hydrolases	beta-glucosidase (EC 3.2.1.21); xylan 1,4-beta-xylosidase (EC 3.2.1.37); beta-glucosylceramidase (EC 3.2.1.45); beta-N-acetylhexosaminidase (EC 3.2.1.52); alpha-L-arabinofuranosidase (EC 3.2.1.55); glucan 1,3-beta-glucosidase (EC 3.2.1.58); glucan 1,4-beta-glucosidase (EC 3.2.1.74); isoprimeverose-producing oligoxyloglucan hydrolase (EC 3.2.1.120); coniferin beta-glucosidase (EC 3.2.1.126); exo-1…
d__Bacteria	k__unclassified_d__Bacteria	p__Firmicutes	c__Bacilli	o__Lactobacillales	f__Streptococcaceae	g__Streptococcus	s__Streptococcus_pasteurianus	stb:SGPB_0953	K01207	beta-N-acetylhexosaminidase [EC:3.2.1.52]	ko00520;ko00531;ko01501	Amino sugar and nucleotide sugar metabolism;Glycosaminoglycan degradation;beta-Lactam resistance	3.2.1.52	beta-N-acetylhexosaminidase	M00628	beta-Lactam resistance, AmpC system	Metabolism;Metabolism;Human Diseases	Carbohydrate metabolism;Glycan biosynthesis and metabolism;Drug resistance: Antimicrobial	GH3	GH	Glycoside Hydrolases	beta-glucosidase (EC 3.2.1.21); xylan 1,4-beta-xylosidase (EC 3.2.1.37); beta-glucosylceramidase (EC 3.2.1.45); beta-N-acetylhexosaminidase (EC 3.2.1.52); alpha-L-arabinofuranosidase (EC 3.2.1.55); glucan 1,3-beta-glucosidase (EC 3.2.1.58); glucan 1,4-beta-glucosidase (EC 3.2.1.74); isoprimeverose-producing oligoxyloglucan hydrolase (EC 3.2.1.120); coniferin beta-glucosidase (EC 3.2.1.126); exo-1…
d__Bacteria	k__unclassified_d__Bacteria	p__Actinobacteria	c__Actinobacteria	o__Propionibacteriales	f__Propionibacteriaceae	g__Tessaracoccus	s__Tessaracoccus_sp._SIT7	tez:BKM78_01265	K06044	(1->4)-alpha-D-glucan 1-alpha-D-glucosylmutase [EC:5.4.99.15]	ko00500	Starch and sucrose metabolism	5.4.99.15	(1->4)-alpha-D-glucan 1-alpha-D-glucosylmutase	M00565	Trehalose biosynthesis, D-glucose 1P => trehalose	Metabolism	Carbohydrate metabolism	GH13_26	GH	Glycoside Hydrolases	GH13's subfamily
d__Bacteria	k__unclassified_d__Bacteria	p__Proteobacteria	c__Gammaproteobacteria	o__Enterobacteriales	f__Enterobacteriaceae	g__Klebsiella	s__Klebsiella_cf._planticola_B43	kco:BWI95_16500	K01236	maltooligosyltrehalose trehalohydrolase [EC:3.2.1.141]	ko00500	Starch and sucrose metabolism	3.2.1.141	4-alpha-D-{(1->4)-alpha-D-glucano}trehalose trehalohydrolase	M00565	Trehalose biosynthesis, D-glucose 1P => trehalose	Metabolism	Carbohydrate metabolism	GH13_10	GH	Glycoside Hydrolases	GH13's subfamily
d__Bacteria	k__unclassified_d__Bacteria	p__Firmicutes	c__Clostridia	o__Clostridiales	f__Clostridiaceae	g__Clostridium	s__Clostridium_sp._C8	cpr:CPR_1559	K00700	1,4-alpha-glucan branching enzyme [EC:2.4.1.18]	ko00500	Starch and sucrose metabolism	2.4.1.18	1,4-alpha-glucan branching enzyme	M00565	Trehalose biosynthesis, D-glucose 1P => trehalose	Metabolism	Carbohydrate metabolism	GH13_9	GH	Glycoside Hydrolases	GH13's subfamily
d__Bacteria	k__unclassified_d__Bacteria	p__Proteobacteria	c__Gammaproteobacteria	o__Enterobacteriales	f__Enterobacteriaceae	g__Serratia	s__Serratia_marcescens	sers:SERRSCBI_09070	K01207	beta-N-acetylhexosaminidase [EC:3.2.1.52]	ko00520;ko00531;ko01501	Amino sugar and nucleotide sugar metabolism;Glycosaminoglycan degradation;beta-Lactam resistance	3.2.1.52	beta-N-acetylhexosaminidase	M00628	beta-Lactam resistance, AmpC system	Metabolism;Metabolism;Human Diseases	Carbohydrate metabolism;Glycan biosynthesis and metabolism;Drug resistance: Antimicrobial	GH3	GH	Glycoside Hydrolases	beta-glucosidase (EC 3.2.1.21); xylan 1,4-beta-xylosidase (EC 3.2.1.37); beta-glucosylceramidase (EC 3.2.1.45); beta-N-acetylhexosaminidase (EC 3.2.1.52); alpha-L-arabinofuranosidase (EC 3.2.1.55); glucan 1,3-beta-glucosidase (EC 3.2.1.58); glucan 1,4-beta-glucosidase (EC 3.2.1.74); isoprimeverose-producing oligoxyloglucan hydrolase (EC 3.2.1.120); coniferin beta-glucosidase (EC 3.2.1.126); exo-1…
d__Eukaryota	k__Viridiplantae	p__Streptophyta	c__Liliopsida	o__Poales	f__Poaceae	g__Brachypodium	s__Brachypodium_distachyon	bdi:100837386	K07964	heparanase [EC:3.2.1.166]	ko00531;ko05205	Glycosaminoglycan degradation;Proteoglycans in cancer	3.2.1.166	heparanase	M00078	Heparan sulfate degradation	Metabolism;Human Diseases	Glycan biosynthesis and metabolism;Cancers: Overview	GH79	GH	Glycoside Hydrolases	beta-glucuronidase (EC 3.2.1.31); hyaluronoglucuronidase (EC 3.2.1.36); heparanase (EC 3.2.1.166); baicalin beta-glucuronidase (EC 3.2.1.167); beta-4-O-methyl-glucuronidase (EC 3.2.1.-)
d__Bacteria	k__unclassified_d__Bacteria	p__Proteobacteria	c__Gammaproteobacteria	o__Enterobacteriales	f__Enterobacteriaceae	g__Enterobacter	s__Enterobacter_cloacae	eas:Entas_0468	K12373	hexosaminidase [EC:3.2.1.52]	ko00511;ko00513;ko00520;ko00531;ko00603;ko00604;ko04142	Other glycan degradation;Various types of N-glycan biosynthesis;Amino sugar and nucleotide sugar metabolism;Glycosaminoglycan degradation;Glycosphingolipid biosynthesis - globo and isoglobo series;Glycosphingolipid biosynthesis - ganglio series;Lysosome	3.2.1.52	beta-N-acetylhexosaminidase	M00079	Keratan sulfate degradation	Metabolism;Metabolism;Metabolism;Metabolism;Metabolism;Metabolism;Cellular Processes	Glycan biosynthesis and metabolism;Glycan biosynthesis and metabolism;Carbohydrate metabolism;Glycan biosynthesis and metabolism;Glycan biosynthesis and metabolism;Glycan biosynthesis and metabolism;Transport and catabolism	GH20	GH	Glycoside Hydrolases	beta-hexosaminidase (EC 3.2.1.52); lacto-N-biosidase (EC 3.2.1.140); beta-1,6-N-acetylglucosaminidase) (EC 3.2.1.-); beta-6-SO3-N-acetylglucosaminidase (EC 3.2.1.-)
d__Bacteria	k__unclassified_d__Bacteria	p__Firmicutes	c__Bacilli	o__Lactobacillales	f__Streptococcaceae	g__Lactococcus	s__Lactococcus_raffinolactis	lpk:LACPI_0555	K00700	1,4-alpha-glucan branching enzyme [EC:2.4.1.18]	ko00500	Starch and sucrose metabolism	2.4.1.18	1,4-alpha-glucan branching enzyme	M00565	Trehalose biosynthesis, D-glucose 1P => trehalose	Metabolism	Carbohydrate metabolism	GH13_9	GH	Glycoside Hydrolases	GH13's subfamily
d__Bacteria	k__unclassified_d__Bacteria	p__Firmicutes	c__Clostridia	o__Clostridiales	f__Clostridiaceae	g__Clostridium	s__Clostridium_celatum	cbut:ATN24_16165	K01448	N-acetylmuramoyl-L-alanine amidase [EC:3.5.1.28]	ko01503	Cationic antimicrobial peptide (CAMP) resistance	3.5.1.28	N-acetylmuramoyl-L-alanine amidase	M00727	Cationic antimicrobial peptide (CAMP) resistance, N-acetylmuramoyl-L-alanine amidase AmiA and AmiC	Human Diseases	Drug resistance: Antimicrobial	GH73	GH	Glycoside Hydrolases	lysozyme (EC 3.2.1.17); mannosyl-glycoprotein endo-beta-N-acetylglucosaminidase (EC 3.2.1.96); peptidoglycan hydrolase with endo-beta-N-acetylglucosaminidase specificity (EC 3.2.1.-)
d__Bacteria	k__unclassified_d__Bacteria	p__Firmicutes	c__Clostridia	o__Clostridiales	f__Clostridiaceae	g__Clostridium	s__Clostridium_sp._7_2_43FAA	cpy:Cphy_2332	K01207	beta-N-acetylhexosaminidase [EC:3.2.1.52]	ko00520;ko00531;ko01501	Amino sugar and nucleotide sugar metabolism;Glycosaminoglycan degradation;beta-Lactam resistance	3.2.1.52	beta-N-acetylhexosaminidase	M00628	beta-Lactam resistance, AmpC system	Metabolism;Metabolism;Human Diseases	Carbohydrate metabolism;Glycan biosynthesis and metabolism;Drug resistance: Antimicrobial	GH3	GH	Glycoside Hydrolases	beta-glucosidase (EC 3.2.1.21); xylan 1,4-beta-xylosidase (EC 3.2.1.37); beta-glucosylceramidase (EC 3.2.1.45); beta-N-acetylhexosaminidase (EC 3.2.1.52); alpha-L-arabinofuranosidase (EC 3.2.1.55); glucan 1,3-beta-glucosidase (EC 3.2.1.58); glucan 1,4-beta-glucosidase (EC 3.2.1.74); isoprimeverose-producing oligoxyloglucan hydrolase (EC 3.2.1.120); coniferin beta-glucosidase (EC 3.2.1.126); exo-1…
d__Bacteria	k__unclassified_d__Bacteria	p__Firmicutes	c__Bacilli	o__Lactobacillales	f__Streptococcaceae	g__Lactococcus	s__Lactococcus_garvieae	lgv:LCGL_1263	K09693	teichoic acid transport system ATP-binding protein [EC:3.6.3.40]	ko02010	ABC transporters	3.6.3.40	teichoic-acid-transporting ATPase	M00251	Teichoic acid transport system	Environmental Information Processing	Membrane transport	CBM50	CBM	Carbohydrate-Binding Modules	Modules of approx. 50 residues found attached to various enzymes from families GH18, GH19, GH23, GH24, GH25 and GH73, i.e. enzymes cleaving either chitin or peptidoglycan. Binding to chitopentaose demonstrated in the case of Pteris ryukyuensis chitinase A [Ohnuma T et al. (2008) J. Biol. Chem. 283:5178-87 (PMID: 18083709)]. CBM50 modules are also found in a multitude of other enzymes targeting th…
d__Bacteria	k__unclassified_d__Bacteria	p__Proteobacteria	c__Gammaproteobacteria	o__Enterobacteriales	f__Enterobacteriaceae	g__Enterobacter	s__Enterobacter_cloacae	kco:BWI95_03785	K00700	1,4-alpha-glucan branching enzyme [EC:2.4.1.18]	ko00500	Starch and sucrose metabolism	2.4.1.18	1,4-alpha-glucan branching enzyme	M00565	Trehalose biosynthesis, D-glucose 1P => trehalose	Metabolism	Carbohydrate metabolism	GH13_9	GH	Glycoside Hydrolases	GH13's subfamily
d__Bacteria	k__unclassified_d__Bacteria	p__Actinobacteria	c__Actinobacteria	o__Propionibacteriales	f__Propionibacteriaceae	g__Granulicoccus	s__Granulicoccus_phenolivorans	cmh:VO01_06255	K01236	maltooligosyltrehalose trehalohydrolase [EC:3.2.1.141]	ko00500	Starch and sucrose metabolism	3.2.1.141	4-alpha-D-{(1->4)-alpha-D-glucano}trehalose trehalohydrolase	M00565	Trehalose biosynthesis, D-glucose 1P => trehalose	Metabolism	Carbohydrate metabolism	GH13_10	GH	Glycoside Hydrolases	GH13's subfamily
d__Bacteria	k__unclassified_d__Bacteria	p__Proteobacteria	c__Alphaproteobacteria	o__Rhizobiales	f__Methylobacteriaceae	g__Methylobacterium	s__Methylobacterium_mesophilicum	mrd:Mrad2831_1151	K01214	isoamylase [EC:3.2.1.68]	ko00500	Starch and sucrose metabolism	3.2.1.68	isoamylase	M00565	Trehalose biosynthesis, D-glucose 1P => trehalose	Metabolism	Carbohydrate metabolism	CBM48	CBM	Carbohydrate-Binding Modules	Modules of approx. 100 residues with glycogen-binding function, appended to GH13 modules. Also found in the beta subunit (glycogen-binding) of AMP-activated protein kinases (AMPK)
d__Bacteria	k__unclassified_d__Bacteria	p__Actinobacteria	c__Actinobacteria	o__Actinomycetales	f__Actinomycetaceae	g__Actinomyces	s__Actinomyces_slackii	aos:AXE84_08585	K01214	isoamylase [EC:3.2.1.68]	ko00500	Starch and sucrose metabolism	3.2.1.68	isoamylase	M00565	Trehalose biosynthesis, D-glucose 1P => trehalose	Metabolism	Carbohydrate metabolism	GH13_11	GH	Glycoside Hydrolases	GH13's subfamily
d__Bacteria	k__unclassified_d__Bacteria	p__Actinobacteria	c__Actinobacteria	o__Actinomycetales	f__Actinomycetaceae	g__Actinomyces	s__Actinomyces_slackii	ard:AXF14_10070	K06044	(1->4)-alpha-D-glucan 1-alpha-D-glucosylmutase [EC:5.4.99.15]	ko00500	Starch and sucrose metabolism	5.4.99.15	(1->4)-alpha-D-glucan 1-alpha-D-glucosylmutase	M00565	Trehalose biosynthesis, D-glucose 1P => trehalose	Metabolism	Carbohydrate metabolism	GH13_26	GH	Glycoside Hydrolases	GH13's subfamily
d__Bacteria	k__unclassified_d__Bacteria	p__Firmicutes	c__Bacilli	o__Lactobacillales	f__Streptococcaceae	g__Streptococcus	s__Streptococcus_agalactiae	thl:TEH_03630	K01207	beta-N-acetylhexosaminidase [EC:3.2.1.52]	ko00520;ko00531;ko01501	Amino sugar and nucleotide sugar metabolism;Glycosaminoglycan degradation;beta-Lactam resistance	3.2.1.52	beta-N-acetylhexosaminidase	M00628	beta-Lactam resistance, AmpC system	Metabolism;Metabolism;Human Diseases	Carbohydrate metabolism;Glycan biosynthesis and metabolism;Drug resistance: Antimicrobial	GH3	GH	Glycoside Hydrolases	beta-glucosidase (EC 3.2.1.21); xylan 1,4-beta-xylosidase (EC 3.2.1.37); beta-glucosylceramidase (EC 3.2.1.45); beta-N-acetylhexosaminidase (EC 3.2.1.52); alpha-L-arabinofuranosidase (EC 3.2.1.55); glucan 1,3-beta-glucosidase (EC 3.2.1.58); glucan 1,4-beta-glucosidase (EC 3.2.1.74); isoprimeverose-producing oligoxyloglucan hydrolase (EC 3.2.1.120); coniferin beta-glucosidase (EC 3.2.1.126); exo-1…
d__Eukaryota	k__Viridiplantae	p__Streptophyta	c__Liliopsida	o__Poales	f__Poaceae	g__Sorghum	s__Sorghum_bicolor	sbi:SORBI_03g042350	K01184	polygalacturonase [EC:3.2.1.15]	ko00040	Pentose and glucuronate interconversions	3.2.1.15	polygalacturonase	M00081	Pectin degradation	Metabolism	Carbohydrate metabolism	GH28	GH	Glycoside Hydrolases	polygalacturonase (EC 3.2.1.15); alpha-L-rhamnosidase (EC 3.2.1.40); exo-polygalacturonase (EC 3.2.1.67); exo-polygalacturonosidase (EC 3.2.1.82); rhamnogalacturonase (EC 3.2.1.171); rhamnogalacturonan alpha-1,2-galacturonohydrolase (EC 3.2.1.173); endo-xylogalacturonan hydrolase (EC 3.2.1.-)
d__Bacteria	k__unclassified_d__Bacteria	p__Actinobacteria	c__Actinobacteria	o__Actinomycetales	f__Actinomycetaceae	g__Actinomyces	s__Actinomyces_slackii	aos:AXE84_10520	K01214	isoamylase [EC:3.2.1.68]	ko00500	Starch and sucrose metabolism	3.2.1.68	isoamylase	M00565	Trehalose biosynthesis, D-glucose 1P => trehalose	Metabolism	Carbohydrate metabolism	GH13_11	GH	Glycoside Hydrolases	GH13's subfamily
d__Bacteria	k__unclassified_d__Bacteria	p__Proteobacteria	c__Gammaproteobacteria	o__Enterobacteriales	f__Enterobacteriaceae	g__Yokenella	s__Yokenella_regensburgei	ror:RORB6_09135	K01207	beta-N-acetylhexosaminidase [EC:3.2.1.52]	ko00520;ko00531;ko01501	Amino sugar and nucleotide sugar metabolism;Glycosaminoglycan degradation;beta-Lactam resistance	3.2.1.52	beta-N-acetylhexosaminidase	M00628	beta-Lactam resistance, AmpC system	Metabolism;Metabolism;Human Diseases	Carbohydrate metabolism;Glycan biosynthesis and metabolism;Drug resistance: Antimicrobial	GH3	GH	Glycoside Hydrolases	beta-glucosidase (EC 3.2.1.21); xylan 1,4-beta-xylosidase (EC 3.2.1.37); beta-glucosylceramidase (EC 3.2.1.45); beta-N-acetylhexosaminidase (EC 3.2.1.52); alpha-L-arabinofuranosidase (EC 3.2.1.55); glucan 1,3-beta-glucosidase (EC 3.2.1.58); glucan 1,4-beta-glucosidase (EC 3.2.1.74); isoprimeverose-producing oligoxyloglucan hydrolase (EC 3.2.1.120); coniferin beta-glucosidase (EC 3.2.1.126); exo-1…
d__Bacteria	k__unclassified_d__Bacteria	p__Proteobacteria	c__Gammaproteobacteria	o__Enterobacteriales	f__Enterobacteriaceae	g__Enterobacter	s__Enterobacter_cloacae	ecli:ECNIH5_08305	K01207	beta-N-acetylhexosaminidase [EC:3.2.1.52]	ko00520;ko00531;ko01501	Amino sugar and nucleotide sugar metabolism;Glycosaminoglycan degradation;beta-Lactam resistance	3.2.1.52	beta-N-acetylhexosaminidase	M00628	beta-Lactam resistance, AmpC system	Metabolism;Metabolism;Human Diseases	Carbohydrate metabolism;Glycan biosynthesis and metabolism;Drug resistance: Antimicrobial	GH3	GH	Glycoside Hydrolases	beta-glucosidase (EC 3.2.1.21); xylan 1,4-beta-xylosidase (EC 3.2.1.37); beta-glucosylceramidase (EC 3.2.1.45); beta-N-acetylhexosaminidase (EC 3.2.1.52); alpha-L-arabinofuranosidase (EC 3.2.1.55); glucan 1,3-beta-glucosidase (EC 3.2.1.58); glucan 1,4-beta-glucosidase (EC 3.2.1.74); isoprimeverose-producing oligoxyloglucan hydrolase (EC 3.2.1.120); coniferin beta-glucosidase (EC 3.2.1.126); exo-1…
d__Bacteria	k__unclassified_d__Bacteria	p__Firmicutes	c__Bacilli	o__Bacillales	f__Bacillaceae	g__Bacillus	s__Bacillus_massiliogorillae	paef:R50345_22120	K01207	beta-N-acetylhexosaminidase [EC:3.2.1.52]	ko00520;ko00531;ko01501	Amino sugar and nucleotide sugar metabolism;Glycosaminoglycan degradation;beta-Lactam resistance	3.2.1.52	beta-N-acetylhexosaminidase	M00628	beta-Lactam resistance, AmpC system	Metabolism;Metabolism;Human Diseases	Carbohydrate metabolism;Glycan biosynthesis and metabolism;Drug resistance: Antimicrobial	GH3	GH	Glycoside Hydrolases	beta-glucosidase (EC 3.2.1.21); xylan 1,4-beta-xylosidase (EC 3.2.1.37); beta-glucosylceramidase (EC 3.2.1.45); beta-N-acetylhexosaminidase (EC 3.2.1.52); alpha-L-arabinofuranosidase (EC 3.2.1.55); glucan 1,3-beta-glucosidase (EC 3.2.1.58); glucan 1,4-beta-glucosidase (EC 3.2.1.74); isoprimeverose-producing oligoxyloglucan hydrolase (EC 3.2.1.120); coniferin beta-glucosidase (EC 3.2.1.126); exo-1…
d__Bacteria	k__unclassified_d__Bacteria	p__Bacteroidetes	c__Flavobacteriia	o__Flavobacteriales	f__Flavobacteriaceae	g__Elizabethkingia	s__Elizabethkingia_anophelis	eao:BD94_1206	K12373	hexosaminidase [EC:3.2.1.52]	ko00511;ko00513;ko00520;ko00531;ko00603;ko00604;ko04142	Other glycan degradation;Various types of N-glycan biosynthesis;Amino sugar and nucleotide sugar metabolism;Glycosaminoglycan degradation;Glycosphingolipid biosynthesis - globo and isoglobo series;Glycosphingolipid biosynthesis - ganglio series;Lysosome	3.2.1.52	beta-N-acetylhexosaminidase	M00079	Keratan sulfate degradation	Metabolism;Metabolism;Metabolism;Metabolism;Metabolism;Metabolism;Cellular Processes	Glycan biosynthesis and metabolism;Glycan biosynthesis and metabolism;Carbohydrate metabolism;Glycan biosynthesis and metabolism;Glycan biosynthesis and metabolism;Glycan biosynthesis and metabolism;Transport and catabolism	GH20	GH	Glycoside Hydrolases	beta-hexosaminidase (EC 3.2.1.52); lacto-N-biosidase (EC 3.2.1.140); beta-1,6-N-acetylglucosaminidase) (EC 3.2.1.-); beta-6-SO3-N-acetylglucosaminidase (EC 3.2.1.-)
d__Bacteria	k__unclassified_d__Bacteria	p__Firmicutes	c__Bacilli	o__Lactobacillales	f__Streptococcaceae	g__Lactococcus	s__Lactococcus_lactis	llc:LACR_0145	K00700	1,4-alpha-glucan branching enzyme [EC:2.4.1.18]	ko00500	Starch and sucrose metabolism	2.4.1.18	1,4-alpha-glucan branching enzyme	M00565	Trehalose biosynthesis, D-glucose 1P => trehalose	Metabolism	Carbohydrate metabolism	CBM48	CBM	Carbohydrate-Binding Modules	Modules of approx. 100 residues with glycogen-binding function, appended to GH13 modules. Also found in the beta subunit (glycogen-binding) of AMP-activated protein kinases (AMPK)
d__Bacteria	k__unclassified_d__Bacteria	p__Proteobacteria	c__Gammaproteobacteria	o__Enterobacteriales	f__Enterobacteriaceae	g__Hafnia	s__Hafnia_alvei	hav:AT03_20745	K00700	1,4-alpha-glucan branching enzyme [EC:2.4.1.18]	ko00500	Starch and sucrose metabolism	2.4.1.18	1,4-alpha-glucan branching enzyme	M00565	Trehalose biosynthesis, D-glucose 1P => trehalose	Metabolism	Carbohydrate metabolism	GH13_9	GH	Glycoside Hydrolases	GH13's subfamily
d__Eukaryota	k__Viridiplantae	p__Streptophyta	c__Liliopsida	o__Poales	f__Poaceae	g__Setaria	s__Setaria_italica	sita:101756133	K01230	mannosyl-oligosaccharide alpha-1,2-mannosidase [EC:3.2.1.113]	ko00510;ko00513;ko04141	N-Glycan biosynthesis;Various types of N-glycan biosynthesis;Protein processing in endoplasmic reticulum	3.2.1.113	mannosyl-oligosaccharide 1,2-alpha-mannosidase	M00073	N-glycan precursor trimming	Metabolism;Metabolism;Genetic Information Processing	Glycan biosynthesis and metabolism;Glycan biosynthesis and metabolism;Folding, sorting and degradation	GH47	GH	Glycoside Hydrolases	alpha-mannosidase (EC 3.2.1.113)
d__Bacteria	k__unclassified_d__Bacteria	p__Firmicutes	c__Clostridia	o__Clostridiales	f__Clostridiaceae	g__Clostridium	s__Clostridium_colicanis	cbk:CLL_A1445	K12373	hexosaminidase [EC:3.2.1.52]	ko00511;ko00513;ko00520;ko00531;ko00603;ko00604;ko04142	Other glycan degradation;Various types of N-glycan biosynthesis;Amino sugar and nucleotide sugar metabolism;Glycosaminoglycan degradation;Glycosphingolipid biosynthesis - globo and isoglobo series;Glycosphingolipid biosynthesis - ganglio series;Lysosome	3.2.1.52	beta-N-acetylhexosaminidase	M00079	Keratan sulfate degradation	Metabolism;Metabolism;Metabolism;Metabolism;Metabolism;Metabolism;Cellular Processes	Glycan biosynthesis and metabolism;Glycan biosynthesis and metabolism;Carbohydrate metabolism;Glycan biosynthesis and metabolism;Glycan biosynthesis and metabolism;Glycan biosynthesis and metabolism;Transport and catabolism	GH20	GH	Glycoside Hydrolases	beta-hexosaminidase (EC 3.2.1.52); lacto-N-biosidase (EC 3.2.1.140); beta-1,6-N-acetylglucosaminidase) (EC 3.2.1.-); beta-6-SO3-N-acetylglucosaminidase (EC 3.2.1.-)
d__Eukaryota	k__Viridiplantae	p__Streptophyta	c__Liliopsida	o__Poales	f__Poaceae	g__Oryza	s__Oryza_sativa	zma:100502479	K01230	mannosyl-oligosaccharide alpha-1,2-mannosidase [EC:3.2.1.113]	ko00510;ko00513;ko04141	N-Glycan biosynthesis;Various types of N-glycan biosynthesis;Protein processing in endoplasmic reticulum	3.2.1.113	mannosyl-oligosaccharide 1,2-alpha-mannosidase	M00073	N-glycan precursor trimming	Metabolism;Metabolism;Genetic Information Processing	Glycan biosynthesis and metabolism;Glycan biosynthesis and metabolism;Folding, sorting and degradation	GH47	GH	Glycoside Hydrolases	alpha-mannosidase (EC 3.2.1.113)
d__Bacteria	k__unclassified_d__Bacteria	p__Proteobacteria	c__Gammaproteobacteria	o__Pseudomonadales	f__Moraxellaceae	g__Acinetobacter	s__Acinetobacter_johnsonii	ajo:RZ95_14395	K01207	beta-N-acetylhexosaminidase [EC:3.2.1.52]	ko00520;ko00531;ko01501	Amino sugar and nucleotide sugar metabolism;Glycosaminoglycan degradation;beta-Lactam resistance	3.2.1.52	beta-N-acetylhexosaminidase	M00628	beta-Lactam resistance, AmpC system	Metabolism;Metabolism;Human Diseases	Carbohydrate metabolism;Glycan biosynthesis and metabolism;Drug resistance: Antimicrobial	GH3	GH	Glycoside Hydrolases	beta-glucosidase (EC 3.2.1.21); xylan 1,4-beta-xylosidase (EC 3.2.1.37); beta-glucosylceramidase (EC 3.2.1.45); beta-N-acetylhexosaminidase (EC 3.2.1.52); alpha-L-arabinofuranosidase (EC 3.2.1.55); glucan 1,3-beta-glucosidase (EC 3.2.1.58); glucan 1,4-beta-glucosidase (EC 3.2.1.74); isoprimeverose-producing oligoxyloglucan hydrolase (EC 3.2.1.120); coniferin beta-glucosidase (EC 3.2.1.126); exo-1…
d__Bacteria	k__unclassified_d__Bacteria	p__Proteobacteria	c__Gammaproteobacteria	o__Enterobacteriales	f__Enterobacteriaceae	g__Enterobacter	s__Enterobacter_cloacae	ent:Ent638_0442	K12373	hexosaminidase [EC:3.2.1.52]	ko00511;ko00513;ko00520;ko00531;ko00603;ko00604;ko04142	Other glycan degradation;Various types of N-glycan biosynthesis;Amino sugar and nucleotide sugar metabolism;Glycosaminoglycan degradation;Glycosphingolipid biosynthesis - globo and isoglobo series;Glycosphingolipid biosynthesis - ganglio series;Lysosome	3.2.1.52	beta-N-acetylhexosaminidase	M00079	Keratan sulfate degradation	Metabolism;Metabolism;Metabolism;Metabolism;Metabolism;Metabolism;Cellular Processes	Glycan biosynthesis and metabolism;Glycan biosynthesis and metabolism;Carbohydrate metabolism;Glycan biosynthesis and metabolism;Glycan biosynthesis and metabolism;Glycan biosynthesis and metabolism;Transport and catabolism	GH20	GH	Glycoside Hydrolases	beta-hexosaminidase (EC 3.2.1.52); lacto-N-biosidase (EC 3.2.1.140); beta-1,6-N-acetylglucosaminidase) (EC 3.2.1.-); beta-6-SO3-N-acetylglucosaminidase (EC 3.2.1.-)
d__Bacteria	k__unclassified_d__Bacteria	p__Firmicutes	c__Clostridia	o__Clostridiales	f__Clostridiaceae	g__Clostridium	s__Clostridium_sp._7_2_43FAA	cbt:CLH_1368	K12373	hexosaminidase [EC:3.2.1.52]	ko00511;ko00513;ko00520;ko00531;ko00603;ko00604;ko04142	Other glycan degradation;Various types of N-glycan biosynthesis;Amino sugar and nucleotide sugar metabolism;Glycosaminoglycan degradation;Glycosphingolipid biosynthesis - globo and isoglobo series;Glycosphingolipid biosynthesis - ganglio series;Lysosome	3.2.1.52	beta-N-acetylhexosaminidase	M00079	Keratan sulfate degradation	Metabolism;Metabolism;Metabolism;Metabolism;Metabolism;Metabolism;Cellular Processes	Glycan biosynthesis and metabolism;Glycan biosynthesis and metabolism;Carbohydrate metabolism;Glycan biosynthesis and metabolism;Glycan biosynthesis and metabolism;Glycan biosynthesis and metabolism;Transport and catabolism	GH20	GH	Glycoside Hydrolases	beta-hexosaminidase (EC 3.2.1.52); lacto-N-biosidase (EC 3.2.1.140); beta-1,6-N-acetylglucosaminidase) (EC 3.2.1.-); beta-6-SO3-N-acetylglucosaminidase (EC 3.2.1.-)
d__Bacteria	k__unclassified_d__Bacteria	p__Proteobacteria	c__Gammaproteobacteria	o__Enterobacteriales	f__Enterobacteriaceae	g__Escherichia	s__Escherichia_sp._TW09231	ecm:EcSMS35_2019	K01207	beta-N-acetylhexosaminidase [EC:3.2.1.52]	ko00520;ko00531;ko01501	Amino sugar and nucleotide sugar metabolism;Glycosaminoglycan degradation;beta-Lactam resistance	3.2.1.52	beta-N-acetylhexosaminidase	M00628	beta-Lactam resistance, AmpC system	Metabolism;Metabolism;Human Diseases	Carbohydrate metabolism;Glycan biosynthesis and metabolism;Drug resistance: Antimicrobial	GH3	GH	Glycoside Hydrolases	beta-glucosidase (EC 3.2.1.21); xylan 1,4-beta-xylosidase (EC 3.2.1.37); beta-glucosylceramidase (EC 3.2.1.45); beta-N-acetylhexosaminidase (EC 3.2.1.52); alpha-L-arabinofuranosidase (EC 3.2.1.55); glucan 1,3-beta-glucosidase (EC 3.2.1.58); glucan 1,4-beta-glucosidase (EC 3.2.1.74); isoprimeverose-producing oligoxyloglucan hydrolase (EC 3.2.1.120); coniferin beta-glucosidase (EC 3.2.1.126); exo-1…
d__Bacteria	k__unclassified_d__Bacteria	p__Proteobacteria	c__Gammaproteobacteria	o__Enterobacteriales	f__Enterobacteriaceae	g__Leclercia	s__Leclercia_adecarboxylata	lax:APT61_11255	K01214	isoamylase [EC:3.2.1.68]	ko00500	Starch and sucrose metabolism	3.2.1.68	isoamylase	M00565	Trehalose biosynthesis, D-glucose 1P => trehalose	Metabolism	Carbohydrate metabolism	CBM48	CBM	Carbohydrate-Binding Modules	Modules of approx. 100 residues with glycogen-binding function, appended to GH13 modules. Also found in the beta subunit (glycogen-binding) of AMP-activated protein kinases (AMPK)
d__Bacteria	k__unclassified_d__Bacteria	p__Firmicutes	c__Bacilli	o__Bacillales	f__Bacillaceae	g__Bacillus	s__Bacillus_sonorensis	thx:Thet_0220	K01207	beta-N-acetylhexosaminidase [EC:3.2.1.52]	ko00520;ko00531;ko01501	Amino sugar and nucleotide sugar metabolism;Glycosaminoglycan degradation;beta-Lactam resistance	3.2.1.52	beta-N-acetylhexosaminidase	M00628	beta-Lactam resistance, AmpC system	Metabolism;Metabolism;Human Diseases	Carbohydrate metabolism;Glycan biosynthesis and metabolism;Drug resistance: Antimicrobial	GH3	GH	Glycoside Hydrolases	beta-glucosidase (EC 3.2.1.21); xylan 1,4-beta-xylosidase (EC 3.2.1.37); beta-glucosylceramidase (EC 3.2.1.45); beta-N-acetylhexosaminidase (EC 3.2.1.52); alpha-L-arabinofuranosidase (EC 3.2.1.55); glucan 1,3-beta-glucosidase (EC 3.2.1.58); glucan 1,4-beta-glucosidase (EC 3.2.1.74); isoprimeverose-producing oligoxyloglucan hydrolase (EC 3.2.1.120); coniferin beta-glucosidase (EC 3.2.1.126); exo-1…
d__Bacteria	k__unclassified_d__Bacteria	p__Actinobacteria	c__Actinobacteria	o__Micrococcales	f__Microbacteriaceae	g__Curtobacterium	s__Curtobacterium_sp._9128	mpal:BO218_12795	K01214	isoamylase [EC:3.2.1.68]	ko00500	Starch and sucrose metabolism	3.2.1.68	isoamylase	M00565	Trehalose biosynthesis, D-glucose 1P => trehalose	Metabolism	Carbohydrate metabolism	GH13_11	GH	Glycoside Hydrolases	GH13's subfamily
d__Bacteria	k__unclassified_d__Bacteria	p__Proteobacteria	c__Gammaproteobacteria	o__Enterobacteriales	f__Enterobacteriaceae	g__Klebsiella	s__Klebsiella_oxytoca	kox:KOX_20450	K01214	isoamylase [EC:3.2.1.68]	ko00500	Starch and sucrose metabolism	3.2.1.68	isoamylase	M00565	Trehalose biosynthesis, D-glucose 1P => trehalose	Metabolism	Carbohydrate metabolism	GH13_11	GH	Glycoside Hydrolases	GH13's subfamily
d__Bacteria	k__unclassified_d__Bacteria	p__Firmicutes	c__Clostridia	o__Clostridiales	f__Clostridiaceae	g__Clostridium	s__Clostridium_perfringens	cpe:CPE0063	K00700	1,4-alpha-glucan branching enzyme [EC:2.4.1.18]	ko00500	Starch and sucrose metabolism	2.4.1.18	1,4-alpha-glucan branching enzyme	M00565	Trehalose biosynthesis, D-glucose 1P => trehalose	Metabolism	Carbohydrate metabolism	GH13_9	GH	Glycoside Hydrolases	GH13's subfamily
d__Eukaryota	k__Viridiplantae	p__Streptophyta	c__Liliopsida	o__Poales	f__Poaceae	g__Triticum	s__Triticum_monococcum	sita:101773458	K01230	mannosyl-oligosaccharide alpha-1,2-mannosidase [EC:3.2.1.113]	ko00510;ko00513;ko04141	N-Glycan biosynthesis;Various types of N-glycan biosynthesis;Protein processing in endoplasmic reticulum	3.2.1.113	mannosyl-oligosaccharide 1,2-alpha-mannosidase	M00073	N-glycan precursor trimming	Metabolism;Metabolism;Genetic Information Processing	Glycan biosynthesis and metabolism;Glycan biosynthesis and metabolism;Folding, sorting and degradation	GH47	GH	Glycoside Hydrolases	alpha-mannosidase (EC 3.2.1.113)
d__Bacteria	k__unclassified_d__Bacteria	p__Proteobacteria	c__Gammaproteobacteria	o__Enterobacteriales	f__Enterobacteriaceae	g__Providencia	s__Providencia_heimbachae	prg:RB151_043430	K01207	beta-N-acetylhexosaminidase [EC:3.2.1.52]	ko00520;ko00531;ko01501	Amino sugar and nucleotide sugar metabolism;Glycosaminoglycan degradation;beta-Lactam resistance	3.2.1.52	beta-N-acetylhexosaminidase	M00628	beta-Lactam resistance, AmpC system	Metabolism;Metabolism;Human Diseases	Carbohydrate metabolism;Glycan biosynthesis and metabolism;Drug resistance: Antimicrobial	GH3	GH	Glycoside Hydrolases	beta-glucosidase (EC 3.2.1.21); xylan 1,4-beta-xylosidase (EC 3.2.1.37); beta-glucosylceramidase (EC 3.2.1.45); beta-N-acetylhexosaminidase (EC 3.2.1.52); alpha-L-arabinofuranosidase (EC 3.2.1.55); glucan 1,3-beta-glucosidase (EC 3.2.1.58); glucan 1,4-beta-glucosidase (EC 3.2.1.74); isoprimeverose-producing oligoxyloglucan hydrolase (EC 3.2.1.120); coniferin beta-glucosidase (EC 3.2.1.126); exo-1…
d__Bacteria	k__unclassified_d__Bacteria	p__Firmicutes	c__Bacilli	o__Lactobacillales	f__Lactobacillaceae	g__Lactobacillus	s__Lactobacillus_animalis	lrm:LRC_15300	K00700	1,4-alpha-glucan branching enzyme [EC:2.4.1.18]	ko00500	Starch and sucrose metabolism	2.4.1.18	1,4-alpha-glucan branching enzyme	M00565	Trehalose biosynthesis, D-glucose 1P => trehalose	Metabolism	Carbohydrate metabolism	GH13_9	GH	Glycoside Hydrolases	GH13's subfamily
d__Bacteria	k__unclassified_d__Bacteria	p__Firmicutes	c__Clostridia	o__Clostridiales	f__Peptostreptococcaceae	g__Terrisporobacter	s__Terrisporobacter_othiniensis	cpe:CPE0154	K01207	beta-N-acetylhexosaminidase [EC:3.2.1.52]	ko00520;ko00531;ko01501	Amino sugar and nucleotide sugar metabolism;Glycosaminoglycan degradation;beta-Lactam resistance	3.2.1.52	beta-N-acetylhexosaminidase	M00628	beta-Lactam resistance, AmpC system	Metabolism;Metabolism;Human Diseases	Carbohydrate metabolism;Glycan biosynthesis and metabolism;Drug resistance: Antimicrobial	GH3	GH	Glycoside Hydrolases	beta-glucosidase (EC 3.2.1.21); xylan 1,4-beta-xylosidase (EC 3.2.1.37); beta-glucosylceramidase (EC 3.2.1.45); beta-N-acetylhexosaminidase (EC 3.2.1.52); alpha-L-arabinofuranosidase (EC 3.2.1.55); glucan 1,3-beta-glucosidase (EC 3.2.1.58); glucan 1,4-beta-glucosidase (EC 3.2.1.74); isoprimeverose-producing oligoxyloglucan hydrolase (EC 3.2.1.120); coniferin beta-glucosidase (EC 3.2.1.126); exo-1…
d__Eukaryota	k__Viridiplantae	p__Streptophyta	c__Liliopsida	o__Poales	f__Poaceae	g__Zea	s__Zea_mays	ats:F775_16372	K01213	galacturan 1,4-alpha-galacturonidase [EC:3.2.1.67]	ko00040	Pentose and glucuronate interconversions	3.2.1.67	galacturan 1,4-alpha-galacturonidase	M00081	Pectin degradation	Metabolism	Carbohydrate metabolism	GH28	GH	Glycoside Hydrolases	polygalacturonase (EC 3.2.1.15); alpha-L-rhamnosidase (EC 3.2.1.40); exo-polygalacturonase (EC 3.2.1.67); exo-polygalacturonosidase (EC 3.2.1.82); rhamnogalacturonase (EC 3.2.1.171); rhamnogalacturonan alpha-1,2-galacturonohydrolase (EC 3.2.1.173); endo-xylogalacturonan hydrolase (EC 3.2.1.-)
d__Bacteria	k__unclassified_d__Bacteria	p__Firmicutes	c__Bacilli	o__Lactobacillales	f__Streptococcaceae	g__Streptococcus	s__Streptococcus_merionis	sss:SSUSC84_0919	K00700	1,4-alpha-glucan branching enzyme [EC:2.4.1.18]	ko00500	Starch and sucrose metabolism	2.4.1.18	1,4-alpha-glucan branching enzyme	M00565	Trehalose biosynthesis, D-glucose 1P => trehalose	Metabolism	Carbohydrate metabolism	GH13_9	GH	Glycoside Hydrolases	GH13's subfamily
d__Bacteria	k__unclassified_d__Bacteria	p__Proteobacteria	c__Gammaproteobacteria	o__Enterobacteriales	f__Enterobacteriaceae	g__Escherichia	s__Escherichia_coli	eun:UMNK88_4202	K00700	1,4-alpha-glucan branching enzyme [EC:2.4.1.18]	ko00500	Starch and sucrose metabolism	2.4.1.18	1,4-alpha-glucan branching enzyme	M00565	Trehalose biosynthesis, D-glucose 1P => trehalose	Metabolism	Carbohydrate metabolism	GH13_9	GH	Glycoside Hydrolases	GH13's subfamily
d__Bacteria	k__unclassified_d__Bacteria	p__Proteobacteria	c__Gammaproteobacteria	o__Enterobacteriales	f__Enterobacteriaceae	g__Enterobacter	s__Enterobacter_cloacae	ror:RORB6_20445	K00700	1,4-alpha-glucan branching enzyme [EC:2.4.1.18]	ko00500	Starch and sucrose metabolism	2.4.1.18	1,4-alpha-glucan branching enzyme	M00565	Trehalose biosynthesis, D-glucose 1P => trehalose	Metabolism	Carbohydrate metabolism	CBM48	CBM	Carbohydrate-Binding Modules	Modules of approx. 100 residues with glycogen-binding function, appended to GH13 modules. Also found in the beta subunit (glycogen-binding) of AMP-activated protein kinases (AMPK)
d__Bacteria	k__unclassified_d__Bacteria	p__Actinobacteria	c__Actinobacteria	o__Micrococcales	f__Microbacteriaceae	g__Microbacterium	s__Microbacterium_gubbeenense	gar:AOZ07_09845	K01214	isoamylase [EC:3.2.1.68]	ko00500	Starch and sucrose metabolism	3.2.1.68	isoamylase	M00565	Trehalose biosynthesis, D-glucose 1P => trehalose	Metabolism	Carbohydrate metabolism	GH13_11	GH	Glycoside Hydrolases	GH13's subfamily
d__Bacteria	k__unclassified_d__Bacteria	p__Firmicutes	c__Clostridia	o__Clostridiales	f__Clostridiaceae	g__Clostridium	s__Clostridium_botulinum	cpe:CPE1364	K12373	hexosaminidase [EC:3.2.1.52]	ko00511;ko00513;ko00520;ko00531;ko00603;ko00604;ko04142	Other glycan degradation;Various types of N-glycan biosynthesis;Amino sugar and nucleotide sugar metabolism;Glycosaminoglycan degradation;Glycosphingolipid biosynthesis - globo and isoglobo series;Glycosphingolipid biosynthesis - ganglio series;Lysosome	3.2.1.52	beta-N-acetylhexosaminidase	M00079	Keratan sulfate degradation	Metabolism;Metabolism;Metabolism;Metabolism;Metabolism;Metabolism;Cellular Processes	Glycan biosynthesis and metabolism;Glycan biosynthesis and metabolism;Carbohydrate metabolism;Glycan biosynthesis and metabolism;Glycan biosynthesis and metabolism;Glycan biosynthesis and metabolism;Transport and catabolism	GH20	GH	Glycoside Hydrolases	beta-hexosaminidase (EC 3.2.1.52); lacto-N-biosidase (EC 3.2.1.140); beta-1,6-N-acetylglucosaminidase) (EC 3.2.1.-); beta-6-SO3-N-acetylglucosaminidase (EC 3.2.1.-)
d__Eukaryota	k__Viridiplantae	p__Streptophyta	c__Liliopsida	o__Poales	f__Poaceae	g__Oryza	s__Oryza_brachyantha	obr:102720715	K01213	galacturan 1,4-alpha-galacturonidase [EC:3.2.1.67]	ko00040	Pentose and glucuronate interconversions	3.2.1.67	galacturan 1,4-alpha-galacturonidase	M00081	Pectin degradation	Metabolism	Carbohydrate metabolism	GH28	GH	Glycoside Hydrolases	polygalacturonase (EC 3.2.1.15); alpha-L-rhamnosidase (EC 3.2.1.40); exo-polygalacturonase (EC 3.2.1.67); exo-polygalacturonosidase (EC 3.2.1.82); rhamnogalacturonase (EC 3.2.1.171); rhamnogalacturonan alpha-1,2-galacturonohydrolase (EC 3.2.1.173); endo-xylogalacturonan hydrolase (EC 3.2.1.-)
d__Bacteria	k__unclassified_d__Bacteria	p__Firmicutes	c__Clostridia	o__Clostridiales	f__Clostridiaceae	g__Clostridium	s__Clostridium_argentinense	bld:BLi00187	K01207	beta-N-acetylhexosaminidase [EC:3.2.1.52]	ko00520;ko00531;ko01501	Amino sugar and nucleotide sugar metabolism;Glycosaminoglycan degradation;beta-Lactam resistance	3.2.1.52	beta-N-acetylhexosaminidase	M00628	beta-Lactam resistance, AmpC system	Metabolism;Metabolism;Human Diseases	Carbohydrate metabolism;Glycan biosynthesis and metabolism;Drug resistance: Antimicrobial	GH3	GH	Glycoside Hydrolases	beta-glucosidase (EC 3.2.1.21); xylan 1,4-beta-xylosidase (EC 3.2.1.37); beta-glucosylceramidase (EC 3.2.1.45); beta-N-acetylhexosaminidase (EC 3.2.1.52); alpha-L-arabinofuranosidase (EC 3.2.1.55); glucan 1,3-beta-glucosidase (EC 3.2.1.58); glucan 1,4-beta-glucosidase (EC 3.2.1.74); isoprimeverose-producing oligoxyloglucan hydrolase (EC 3.2.1.120); coniferin beta-glucosidase (EC 3.2.1.126); exo-1…
d__Eukaryota	k__Viridiplantae	p__Streptophyta	c__Liliopsida	o__Poales	f__Poaceae	g__Oryza	s__Oryza_brachyantha	obr:102699961	K01230	mannosyl-oligosaccharide alpha-1,2-mannosidase [EC:3.2.1.113]	ko00510;ko00513;ko04141	N-Glycan biosynthesis;Various types of N-glycan biosynthesis;Protein processing in endoplasmic reticulum	3.2.1.113	mannosyl-oligosaccharide 1,2-alpha-mannosidase	M00073	N-glycan precursor trimming	Metabolism;Metabolism;Genetic Information Processing	Glycan biosynthesis and metabolism;Glycan biosynthesis and metabolism;Folding, sorting and degradation	GH47	GH	Glycoside Hydrolases	alpha-mannosidase (EC 3.2.1.113)
d__Bacteria	k__unclassified_d__Bacteria	p__Firmicutes	c__Clostridia	o__Clostridiales	f__Clostridiaceae	g__Clostridium	s__Clostridium_sp._7_2_43FAA	cpf:CPF_1614	K12373	hexosaminidase [EC:3.2.1.52]	ko00511;ko00513;ko00520;ko00531;ko00603;ko00604;ko04142	Other glycan degradation;Various types of N-glycan biosynthesis;Amino sugar and nucleotide sugar metabolism;Glycosaminoglycan degradation;Glycosphingolipid biosynthesis - globo and isoglobo series;Glycosphingolipid biosynthesis - ganglio series;Lysosome	3.2.1.52	beta-N-acetylhexosaminidase	M00079	Keratan sulfate degradation	Metabolism;Metabolism;Metabolism;Metabolism;Metabolism;Metabolism;Cellular Processes	Glycan biosynthesis and metabolism;Glycan biosynthesis and metabolism;Carbohydrate metabolism;Glycan biosynthesis and metabolism;Glycan biosynthesis and metabolism;Glycan biosynthesis and metabolism;Transport and catabolism	GH20	GH	Glycoside Hydrolases	beta-hexosaminidase (EC 3.2.1.52); lacto-N-biosidase (EC 3.2.1.140); beta-1,6-N-acetylglucosaminidase) (EC 3.2.1.-); beta-6-SO3-N-acetylglucosaminidase (EC 3.2.1.-)
d__Bacteria	k__unclassified_d__Bacteria	p__Proteobacteria	c__Gammaproteobacteria	o__Enterobacteriales	f__Enterobacteriaceae	g__Klebsiella	s__Klebsiella_cf._planticola_B43	ksa:C813_08265	K12373	hexosaminidase [EC:3.2.1.52]	ko00511;ko00513;ko00520;ko00531;ko00603;ko00604;ko04142	Other glycan degradation;Various types of N-glycan biosynthesis;Amino sugar and nucleotide sugar metabolism;Glycosaminoglycan degradation;Glycosphingolipid biosynthesis - globo and isoglobo series;Glycosphingolipid biosynthesis - ganglio series;Lysosome	3.2.1.52	beta-N-acetylhexosaminidase	M00079	Keratan sulfate degradation	Metabolism;Metabolism;Metabolism;Metabolism;Metabolism;Metabolism;Cellular Processes	Glycan biosynthesis and metabolism;Glycan biosynthesis and metabolism;Carbohydrate metabolism;Glycan biosynthesis and metabolism;Glycan biosynthesis and metabolism;Glycan biosynthesis and metabolism;Transport and catabolism	GH20	GH	Glycoside Hydrolases	beta-hexosaminidase (EC 3.2.1.52); lacto-N-biosidase (EC 3.2.1.140); beta-1,6-N-acetylglucosaminidase) (EC 3.2.1.-); beta-6-SO3-N-acetylglucosaminidase (EC 3.2.1.-)
d__Bacteria	k__unclassified_d__Bacteria	p__Actinobacteria	c__Actinobacteria	o__Micrococcales	f__Dermacoccaceae	g__Branchiibius	s__Branchiibius_sp._NY16-3462-2	mph:MLP_36670	K01214	isoamylase [EC:3.2.1.68]	ko00500	Starch and sucrose metabolism	3.2.1.68	isoamylase	M00565	Trehalose biosynthesis, D-glucose 1P => trehalose	Metabolism	Carbohydrate metabolism	GH13_11	GH	Glycoside Hydrolases	GH13's subfamily
d__Eukaryota	k__Viridiplantae	p__Streptophyta	c__Liliopsida	o__Poales	f__Poaceae	g__Oryza	s__Oryza_sativa	pda:103718168	K07964	heparanase [EC:3.2.1.166]	ko00531;ko05205	Glycosaminoglycan degradation;Proteoglycans in cancer	3.2.1.166	heparanase	M00078	Heparan sulfate degradation	Metabolism;Human Diseases	Glycan biosynthesis and metabolism;Cancers: Overview	GH79	GH	Glycoside Hydrolases	beta-glucuronidase (EC 3.2.1.31); hyaluronoglucuronidase (EC 3.2.1.36); heparanase (EC 3.2.1.166); baicalin beta-glucuronidase (EC 3.2.1.167); beta-4-O-methyl-glucuronidase (EC 3.2.1.-)
d__Bacteria	k__unclassified_d__Bacteria	p__Firmicutes	c__Clostridia	o__Clostridiales	f__Clostridiaceae	g__Hungatella	s__Hungatella_hathewayi	arz:AUT26_02500	K01207	beta-N-acetylhexosaminidase [EC:3.2.1.52]	ko00520;ko00531;ko01501	Amino sugar and nucleotide sugar metabolism;Glycosaminoglycan degradation;beta-Lactam resistance	3.2.1.52	beta-N-acetylhexosaminidase	M00628	beta-Lactam resistance, AmpC system	Metabolism;Metabolism;Human Diseases	Carbohydrate metabolism;Glycan biosynthesis and metabolism;Drug resistance: Antimicrobial	GH3	GH	Glycoside Hydrolases	beta-glucosidase (EC 3.2.1.21); xylan 1,4-beta-xylosidase (EC 3.2.1.37); beta-glucosylceramidase (EC 3.2.1.45); beta-N-acetylhexosaminidase (EC 3.2.1.52); alpha-L-arabinofuranosidase (EC 3.2.1.55); glucan 1,3-beta-glucosidase (EC 3.2.1.58); glucan 1,4-beta-glucosidase (EC 3.2.1.74); isoprimeverose-producing oligoxyloglucan hydrolase (EC 3.2.1.120); coniferin beta-glucosidase (EC 3.2.1.126); exo-1…
d__Bacteria	k__unclassified_d__Bacteria	p__Firmicutes	c__Bacilli	o__Lactobacillales	f__Streptococcaceae	g__Streptococcus	s__Streptococcus_salivarius	lba:Lebu_1491	K02809	PTS system, sucrose-specific IIB component [EC:2.7.1.211]	ko00500;ko02060	Starch and sucrose metabolism;Phosphotransferase system (PTS)	2.7.1.211	protein-Npi-phosphohistidine---sucrose phosphotransferase	M00269	PTS system, sucrose-specific II component	Metabolism;Environmental Information Processing	Carbohydrate metabolism;Membrane transport	GH32	GH	Glycoside Hydrolases	invertase (EC 3.2.1.26); endo-inulinase (EC 3.2.1.7); beta-2,6-fructan 6-levanbiohydrolase (EC 3.2.1.64); endo-levanase (EC 3.2.1.65); exo-inulinase (EC 3.2.1.80); fructan beta-(2,1)-fructosidase/1-exohydrolase (EC 3.2.1.153); fructan beta-(2,6)-fructosidase/6-exohydrolase (EC 3.2.1.154); sucrose:sucrose 1-fructosyltransferase (EC 2.4.1.99); fructan:fructan 1-fructosyltransferase (EC 2.4.1.100); …
d__Eukaryota	k__Viridiplantae	p__Streptophyta	c__Liliopsida	o__Poales	f__Poaceae	g__Setaria	s__Setaria_italica	obr:102702855	K00700	1,4-alpha-glucan branching enzyme [EC:2.4.1.18]	ko00500	Starch and sucrose metabolism	2.4.1.18	1,4-alpha-glucan branching enzyme	M00565	Trehalose biosynthesis, D-glucose 1P => trehalose	Metabolism	Carbohydrate metabolism	GH13_8	GH	Glycoside Hydrolases	GH13's subfamily
d__Bacteria	k__unclassified_d__Bacteria	p__Firmicutes	c__Bacilli	o__Lactobacillales	f__Leuconostocaceae	g__Weissella	s__Weissella_cibaria	wcb:AO080_01620	K00700	1,4-alpha-glucan branching enzyme [EC:2.4.1.18]	ko00500	Starch and sucrose metabolism	2.4.1.18	1,4-alpha-glucan branching enzyme	M00565	Trehalose biosynthesis, D-glucose 1P => trehalose	Metabolism	Carbohydrate metabolism	GH13_9	GH	Glycoside Hydrolases	GH13's subfamily
d__Bacteria	k__unclassified_d__Bacteria	p__Firmicutes	c__Clostridia	o__Clostridiales	f__Clostridiaceae	g__Clostridium	s__Clostridium_sp._Maddingley_MBC34-26	cbut:ATN24_00480	K00700	1,4-alpha-glucan branching enzyme [EC:2.4.1.18]	ko00500	Starch and sucrose metabolism	2.4.1.18	1,4-alpha-glucan branching enzyme	M00565	Trehalose biosynthesis, D-glucose 1P => trehalose	Metabolism	Carbohydrate metabolism	GH13_9	GH	Glycoside Hydrolases	GH13's subfamily
d__Bacteria	k__unclassified_d__Bacteria	p__Proteobacteria	c__Gammaproteobacteria	o__Enterobacteriales	f__Enterobacteriaceae	g__Enterobacter	s__Enterobacter_mori	eno:ECENHK_11215	K06044	(1->4)-alpha-D-glucan 1-alpha-D-glucosylmutase [EC:5.4.99.15]	ko00500	Starch and sucrose metabolism	5.4.99.15	(1->4)-alpha-D-glucan 1-alpha-D-glucosylmutase	M00565	Trehalose biosynthesis, D-glucose 1P => trehalose	Metabolism	Carbohydrate metabolism	GH13_26	GH	Glycoside Hydrolases	GH13's subfamily
d__Bacteria	k__unclassified_d__Bacteria	p__Proteobacteria	c__Gammaproteobacteria	o__Enterobacteriales	f__Enterobacteriaceae	g__Providencia	s__Providencia_alcalifaciens	pfq:QQ39_07675	K00700	1,4-alpha-glucan branching enzyme [EC:2.4.1.18]	ko00500	Starch and sucrose metabolism	2.4.1.18	1,4-alpha-glucan branching enzyme	M00565	Trehalose biosynthesis, D-glucose 1P => trehalose	Metabolism	Carbohydrate metabolism	GH13_9	GH	Glycoside Hydrolases	GH13's subfamily
d__Bacteria	k__unclassified_d__Bacteria	p__Firmicutes	c__Clostridia	o__Clostridiales	f__Clostridiaceae	g__Clostridium	s__Clostridium_botulinum	mcd:MCRO_0712	K12373	hexosaminidase [EC:3.2.1.52]	ko00511;ko00513;ko00520;ko00531;ko00603;ko00604;ko04142	Other glycan degradation;Various types of N-glycan biosynthesis;Amino sugar and nucleotide sugar metabolism;Glycosaminoglycan degradation;Glycosphingolipid biosynthesis - globo and isoglobo series;Glycosphingolipid biosynthesis - ganglio series;Lysosome	3.2.1.52	beta-N-acetylhexosaminidase	M00079	Keratan sulfate degradation	Metabolism;Metabolism;Metabolism;Metabolism;Metabolism;Metabolism;Cellular Processes	Glycan biosynthesis and metabolism;Glycan biosynthesis and metabolism;Carbohydrate metabolism;Glycan biosynthesis and metabolism;Glycan biosynthesis and metabolism;Glycan biosynthesis and metabolism;Transport and catabolism	CBM32	CBM	Carbohydrate-Binding Modules	Binding to galactose and lactose has been demonstrated for the module of Micromonospora viridifaciens sialidase (PMID: 16239725). Binding to polygalacturonic acid has been shown for a Yersinia member (PMID: 17292916). Binding to LacNAc (beta-D-galactosyl-1,4-beta-D-N-acetylglucosamine) has been shown for an N-acetylglucosaminidase from Clostridium perfingens (PMID: 16990278).
d__Bacteria	k__unclassified_d__Bacteria	p__Actinobacteria	c__Actinobacteria	o__Propionibacteriales	f__Propionibacteriaceae	g__Tessaracoccus	s__Tessaracoccus_sp._SIT7	tes:BW730_06515	K01236	maltooligosyltrehalose trehalohydrolase [EC:3.2.1.141]	ko00500	Starch and sucrose metabolism	3.2.1.141	4-alpha-D-{(1->4)-alpha-D-glucano}trehalose trehalohydrolase	M00565	Trehalose biosynthesis, D-glucose 1P => trehalose	Metabolism	Carbohydrate metabolism	GH13_10	GH	Glycoside Hydrolases	GH13's subfamily
d__Bacteria	k__unclassified_d__Bacteria	p__Proteobacteria	c__Gammaproteobacteria	o__Enterobacteriales	f__Enterobacteriaceae	g__Enterobacter	s__Enterobacter_cloacae	eno:ECENHK_11215	K06044	(1->4)-alpha-D-glucan 1-alpha-D-glucosylmutase [EC:5.4.99.15]	ko00500	Starch and sucrose metabolism	5.4.99.15	(1->4)-alpha-D-glucan 1-alpha-D-glucosylmutase	M00565	Trehalose biosynthesis, D-glucose 1P => trehalose	Metabolism	Carbohydrate metabolism	GH13_26	GH	Glycoside Hydrolases	GH13's subfamily
d__Bacteria	k__unclassified_d__Bacteria	p__Firmicutes	c__Clostridia	o__Clostridiales	f__Clostridiaceae	g__Clostridium	s__Clostridium_celatum	cpe:CPE1364	K12373	hexosaminidase [EC:3.2.1.52]	ko00511;ko00513;ko00520;ko00531;ko00603;ko00604;ko04142	Other glycan degradation;Various types of N-glycan biosynthesis;Amino sugar and nucleotide sugar metabolism;Glycosaminoglycan degradation;Glycosphingolipid biosynthesis - globo and isoglobo series;Glycosphingolipid biosynthesis - ganglio series;Lysosome	3.2.1.52	beta-N-acetylhexosaminidase	M00079	Keratan sulfate degradation	Metabolism;Metabolism;Metabolism;Metabolism;Metabolism;Metabolism;Cellular Processes	Glycan biosynthesis and metabolism;Glycan biosynthesis and metabolism;Carbohydrate metabolism;Glycan biosynthesis and metabolism;Glycan biosynthesis and metabolism;Glycan biosynthesis and metabolism;Transport and catabolism	CBM32	CBM	Carbohydrate-Binding Modules	Binding to galactose and lactose has been demonstrated for the module of Micromonospora viridifaciens sialidase (PMID: 16239725). Binding to polygalacturonic acid has been shown for a Yersinia member (PMID: 17292916). Binding to LacNAc (beta-D-galactosyl-1,4-beta-D-N-acetylglucosamine) has been shown for an N-acetylglucosaminidase from Clostridium perfingens (PMID: 16990278).
d__Bacteria	k__unclassified_d__Bacteria	p__Proteobacteria	c__Gammaproteobacteria	o__Enterobacteriales	f__Enterobacteriaceae	g__Klebsiella	s__unclassified_g__Klebsiella	koy:J415_20175	K01207	beta-N-acetylhexosaminidase [EC:3.2.1.52]	ko00520;ko00531;ko01501	Amino sugar and nucleotide sugar metabolism;Glycosaminoglycan degradation;beta-Lactam resistance	3.2.1.52	beta-N-acetylhexosaminidase	M00628	beta-Lactam resistance, AmpC system	Metabolism;Metabolism;Human Diseases	Carbohydrate metabolism;Glycan biosynthesis and metabolism;Drug resistance: Antimicrobial	GH3	GH	Glycoside Hydrolases	beta-glucosidase (EC 3.2.1.21); xylan 1,4-beta-xylosidase (EC 3.2.1.37); beta-glucosylceramidase (EC 3.2.1.45); beta-N-acetylhexosaminidase (EC 3.2.1.52); alpha-L-arabinofuranosidase (EC 3.2.1.55); glucan 1,3-beta-glucosidase (EC 3.2.1.58); glucan 1,4-beta-glucosidase (EC 3.2.1.74); isoprimeverose-producing oligoxyloglucan hydrolase (EC 3.2.1.120); coniferin beta-glucosidase (EC 3.2.1.126); exo-1…
d__Bacteria	k__unclassified_d__Bacteria	p__Firmicutes	c__Clostridia	o__Clostridiales	f__Clostridiaceae	g__Clostridium	s__Clostridium_disporicum	cbv:U729_898	K00700	1,4-alpha-glucan branching enzyme [EC:2.4.1.18]	ko00500	Starch and sucrose metabolism	2.4.1.18	1,4-alpha-glucan branching enzyme	M00565	Trehalose biosynthesis, D-glucose 1P => trehalose	Metabolism	Carbohydrate metabolism	GH13_9	GH	Glycoside Hydrolases	GH13's subfamily
d__Bacteria	k__unclassified_d__Bacteria	p__Proteobacteria	c__Gammaproteobacteria	o__Enterobacteriales	f__Enterobacteriaceae	g__Klebsiella	s__Klebsiella_pneumoniae	kpe:KPK_0316	K00700	1,4-alpha-glucan branching enzyme [EC:2.4.1.18]	ko00500	Starch and sucrose metabolism	2.4.1.18	1,4-alpha-glucan branching enzyme	M00565	Trehalose biosynthesis, D-glucose 1P => trehalose	Metabolism	Carbohydrate metabolism	GH13_9	GH	Glycoside Hydrolases	GH13's subfamily
d__Bacteria	k__unclassified_d__Bacteria	p__Proteobacteria	c__Gammaproteobacteria	o__Enterobacteriales	f__Enterobacteriaceae	g__Enterobacter	s__Enterobacter_sp._DC1	enx:NI40_011365	K01236	maltooligosyltrehalose trehalohydrolase [EC:3.2.1.141]	ko00500	Starch and sucrose metabolism	3.2.1.141	4-alpha-D-{(1->4)-alpha-D-glucano}trehalose trehalohydrolase	M00565	Trehalose biosynthesis, D-glucose 1P => trehalose	Metabolism	Carbohydrate metabolism	GH13_10	GH	Glycoside Hydrolases	GH13's subfamily
d__Bacteria	k__unclassified_d__Bacteria	p__Firmicutes	c__Bacilli	o__Bacillales	f__Paenibacillaceae	g__Paenibacillus	s__Paenibacillus_macerans	paef:R50345_22120	K01207	beta-N-acetylhexosaminidase [EC:3.2.1.52]	ko00520;ko00531;ko01501	Amino sugar and nucleotide sugar metabolism;Glycosaminoglycan degradation;beta-Lactam resistance	3.2.1.52	beta-N-acetylhexosaminidase	M00628	beta-Lactam resistance, AmpC system	Metabolism;Metabolism;Human Diseases	Carbohydrate metabolism;Glycan biosynthesis and metabolism;Drug resistance: Antimicrobial	GH3	GH	Glycoside Hydrolases	beta-glucosidase (EC 3.2.1.21); xylan 1,4-beta-xylosidase (EC 3.2.1.37); beta-glucosylceramidase (EC 3.2.1.45); beta-N-acetylhexosaminidase (EC 3.2.1.52); alpha-L-arabinofuranosidase (EC 3.2.1.55); glucan 1,3-beta-glucosidase (EC 3.2.1.58); glucan 1,4-beta-glucosidase (EC 3.2.1.74); isoprimeverose-producing oligoxyloglucan hydrolase (EC 3.2.1.120); coniferin beta-glucosidase (EC 3.2.1.126); exo-1…
d__Eukaryota	k__Viridiplantae	p__Streptophyta	c__Liliopsida	o__Poales	f__Poaceae	g__Setaria	s__Setaria_italica	sita:101756133	K01230	mannosyl-oligosaccharide alpha-1,2-mannosidase [EC:3.2.1.113]	ko00510;ko00513;ko04141	N-Glycan biosynthesis;Various types of N-glycan biosynthesis;Protein processing in endoplasmic reticulum	3.2.1.113	mannosyl-oligosaccharide 1,2-alpha-mannosidase	M00073	N-glycan precursor trimming	Metabolism;Metabolism;Genetic Information Processing	Glycan biosynthesis and metabolism;Glycan biosynthesis and metabolism;Folding, sorting and degradation	GH47	GH	Glycoside Hydrolases	alpha-mannosidase (EC 3.2.1.113)
d__Bacteria	k__unclassified_d__Bacteria	p__Proteobacteria	c__Gammaproteobacteria	o__Enterobacteriales	f__Enterobacteriaceae	g__Serratia	s__Serratia_marcescens	serf:L085_03255	K00700	1,4-alpha-glucan branching enzyme [EC:2.4.1.18]	ko00500	Starch and sucrose metabolism	2.4.1.18	1,4-alpha-glucan branching enzyme	M00565	Trehalose biosynthesis, D-glucose 1P => trehalose	Metabolism	Carbohydrate metabolism	GH13_9	GH	Glycoside Hydrolases	GH13's subfamily
d__Eukaryota	k__Viridiplantae	p__Streptophyta	c__Liliopsida	o__Poales	f__Poaceae	g__Brachypodium	s__Brachypodium_distachyon	bdi:100827516	K12373	hexosaminidase [EC:3.2.1.52]	ko00511;ko00513;ko00520;ko00531;ko00603;ko00604;ko04142	Other glycan degradation;Various types of N-glycan biosynthesis;Amino sugar and nucleotide sugar metabolism;Glycosaminoglycan degradation;Glycosphingolipid biosynthesis - globo and isoglobo series;Glycosphingolipid biosynthesis - ganglio series;Lysosome	3.2.1.52	beta-N-acetylhexosaminidase	M00079	Keratan sulfate degradation	Metabolism;Metabolism;Metabolism;Metabolism;Metabolism;Metabolism;Cellular Processes	Glycan biosynthesis and metabolism;Glycan biosynthesis and metabolism;Carbohydrate metabolism;Glycan biosynthesis and metabolism;Glycan biosynthesis and metabolism;Glycan biosynthesis and metabolism;Transport and catabolism	GH20	GH	Glycoside Hydrolases	beta-hexosaminidase (EC 3.2.1.52); lacto-N-biosidase (EC 3.2.1.140); beta-1,6-N-acetylglucosaminidase) (EC 3.2.1.-); beta-6-SO3-N-acetylglucosaminidase (EC 3.2.1.-)
d__Eukaryota	k__Viridiplantae	p__Streptophyta	c__Liliopsida	o__Poales	f__Poaceae	g__Aegilops	s__Aegilops_tauschii	ats:F775_32056	K12373	hexosaminidase [EC:3.2.1.52]	ko00511;ko00513;ko00520;ko00531;ko00603;ko00604;ko04142	Other glycan degradation;Various types of N-glycan biosynthesis;Amino sugar and nucleotide sugar metabolism;Glycosaminoglycan degradation;Glycosphingolipid biosynthesis - globo and isoglobo series;Glycosphingolipid biosynthesis - ganglio series;Lysosome	3.2.1.52	beta-N-acetylhexosaminidase	M00079	Keratan sulfate degradation	Metabolism;Metabolism;Metabolism;Metabolism;Metabolism;Metabolism;Cellular Processes	Glycan biosynthesis and metabolism;Glycan biosynthesis and metabolism;Carbohydrate metabolism;Glycan biosynthesis and metabolism;Glycan biosynthesis and metabolism;Glycan biosynthesis and metabolism;Transport and catabolism	GH20	GH	Glycoside Hydrolases	beta-hexosaminidase (EC 3.2.1.52); lacto-N-biosidase (EC 3.2.1.140); beta-1,6-N-acetylglucosaminidase) (EC 3.2.1.-); beta-6-SO3-N-acetylglucosaminidase (EC 3.2.1.-)
d__Eukaryota	k__Viridiplantae	p__Streptophyta	c__Liliopsida	o__Poales	f__Poaceae	g__Setaria	s__Setaria_italica	sita:101756133	K01230	mannosyl-oligosaccharide alpha-1,2-mannosidase [EC:3.2.1.113]	ko00510;ko00513;ko04141	N-Glycan biosynthesis;Various types of N-glycan biosynthesis;Protein processing in endoplasmic reticulum	3.2.1.113	mannosyl-oligosaccharide 1,2-alpha-mannosidase	M00073	N-glycan precursor trimming	Metabolism;Metabolism;Genetic Information Processing	Glycan biosynthesis and metabolism;Glycan biosynthesis and metabolism;Folding, sorting and degradation	GH47	GH	Glycoside Hydrolases	alpha-mannosidase (EC 3.2.1.113)
d__Bacteria	k__unclassified_d__Bacteria	p__Firmicutes	c__Bacilli	o__Lactobacillales	f__Streptococcaceae	g__Lactococcus	s__Lactococcus_lactis	lli:uc509_0132	K00700	1,4-alpha-glucan branching enzyme [EC:2.4.1.18]	ko00500	Starch and sucrose metabolism	2.4.1.18	1,4-alpha-glucan branching enzyme	M00565	Trehalose biosynthesis, D-glucose 1P => trehalose	Metabolism	Carbohydrate metabolism	CBM48	CBM	Carbohydrate-Binding Modules	Modules of approx. 100 residues with glycogen-binding function, appended to GH13 modules. Also found in the beta subunit (glycogen-binding) of AMP-activated protein kinases (AMPK)
d__Bacteria	k__unclassified_d__Bacteria	p__Actinobacteria	c__Actinobacteria	o__Actinomycetales	f__Actinomycetaceae	g__Actinomyces	s__Actinomyces_slackii	aos:AXE84_08585	K01214	isoamylase [EC:3.2.1.68]	ko00500	Starch and sucrose metabolism	3.2.1.68	isoamylase	M00565	Trehalose biosynthesis, D-glucose 1P => trehalose	Metabolism	Carbohydrate metabolism	GH13_11	GH	Glycoside Hydrolases	GH13's subfamily
d__Bacteria	k__unclassified_d__Bacteria	p__Proteobacteria	c__Gammaproteobacteria	o__Pseudomonadales	f__Pseudomonadaceae	g__Pseudomonas	s__Pseudomonas_sp._NBRC_111130	ppu:PP_4055	K01214	isoamylase [EC:3.2.1.68]	ko00500	Starch and sucrose metabolism	3.2.1.68	isoamylase	M00565	Trehalose biosynthesis, D-glucose 1P => trehalose	Metabolism	Carbohydrate metabolism	GH13_11	GH	Glycoside Hydrolases	GH13's subfamily
d__Bacteria	k__unclassified_d__Bacteria	p__Firmicutes	c__Clostridia	o__Clostridiales	f__Clostridiaceae	g__Clostridium	s__Clostridium_disporicum	cbt:CLH_1368	K12373	hexosaminidase [EC:3.2.1.52]	ko00511;ko00513;ko00520;ko00531;ko00603;ko00604;ko04142	Other glycan degradation;Various types of N-glycan biosynthesis;Amino sugar and nucleotide sugar metabolism;Glycosaminoglycan degradation;Glycosphingolipid biosynthesis - globo and isoglobo series;Glycosphingolipid biosynthesis - ganglio series;Lysosome	3.2.1.52	beta-N-acetylhexosaminidase	M00079	Keratan sulfate degradation	Metabolism;Metabolism;Metabolism;Metabolism;Metabolism;Metabolism;Cellular Processes	Glycan biosynthesis and metabolism;Glycan biosynthesis and metabolism;Carbohydrate metabolism;Glycan biosynthesis and metabolism;Glycan biosynthesis and metabolism;Glycan biosynthesis and metabolism;Transport and catabolism	GH20	GH	Glycoside Hydrolases	beta-hexosaminidase (EC 3.2.1.52); lacto-N-biosidase (EC 3.2.1.140); beta-1,6-N-acetylglucosaminidase) (EC 3.2.1.-); beta-6-SO3-N-acetylglucosaminidase (EC 3.2.1.-)
d__Bacteria	k__unclassified_d__Bacteria	p__Proteobacteria	c__Alphaproteobacteria	o__Rhizobiales	f__Methylobacteriaceae	g__Methylobacterium	s__Methylobacterium_sp._GXF4	mrd:Mrad2831_1597	K00700	1,4-alpha-glucan branching enzyme [EC:2.4.1.18]	ko00500	Starch and sucrose metabolism	2.4.1.18	1,4-alpha-glucan branching enzyme	M00565	Trehalose biosynthesis, D-glucose 1P => trehalose	Metabolism	Carbohydrate metabolism	GH13_9	GH	Glycoside Hydrolases	GH13's subfamily
d__Bacteria	k__unclassified_d__Bacteria	p__Actinobacteria	c__Actinobacteria	o__Micrococcales	f__Microbacteriaceae	g__Microbacterium	s__Microbacterium_oxydans	mim:AKG07_16195	K06044	(1->4)-alpha-D-glucan 1-alpha-D-glucosylmutase [EC:5.4.99.15]	ko00500	Starch and sucrose metabolism	5.4.99.15	(1->4)-alpha-D-glucan 1-alpha-D-glucosylmutase	M00565	Trehalose biosynthesis, D-glucose 1P => trehalose	Metabolism	Carbohydrate metabolism	GH13_26	GH	Glycoside Hydrolases	GH13's subfamily
d__Bacteria	k__unclassified_d__Bacteria	p__Firmicutes	c__Bacilli	o__Bacillales	f__Paenibacillaceae	g__Paenibacillus	s__Paenibacillus_macerans	paef:R50345_22120	K01207	beta-N-acetylhexosaminidase [EC:3.2.1.52]	ko00520;ko00531;ko01501	Amino sugar and nucleotide sugar metabolism;Glycosaminoglycan degradation;beta-Lactam resistance	3.2.1.52	beta-N-acetylhexosaminidase	M00628	beta-Lactam resistance, AmpC system	Metabolism;Metabolism;Human Diseases	Carbohydrate metabolism;Glycan biosynthesis and metabolism;Drug resistance: Antimicrobial	GH3	GH	Glycoside Hydrolases	beta-glucosidase (EC 3.2.1.21); xylan 1,4-beta-xylosidase (EC 3.2.1.37); beta-glucosylceramidase (EC 3.2.1.45); beta-N-acetylhexosaminidase (EC 3.2.1.52); alpha-L-arabinofuranosidase (EC 3.2.1.55); glucan 1,3-beta-glucosidase (EC 3.2.1.58); glucan 1,4-beta-glucosidase (EC 3.2.1.74); isoprimeverose-producing oligoxyloglucan hydrolase (EC 3.2.1.120); coniferin beta-glucosidase (EC 3.2.1.126); exo-1…
d__Bacteria	k__unclassified_d__Bacteria	p__Actinobacteria	c__Actinobacteria	o__Propionibacteriales	f__Propionibacteriaceae	g__Propionibacterium	s__Propionibacterium_acidipropionici	pbo:PACID_33320	K12373	hexosaminidase [EC:3.2.1.52]	ko00511;ko00513;ko00520;ko00531;ko00603;ko00604;ko04142	Other glycan degradation;Various types of N-glycan biosynthesis;Amino sugar and nucleotide sugar metabolism;Glycosaminoglycan degradation;Glycosphingolipid biosynthesis - globo and isoglobo series;Glycosphingolipid biosynthesis - ganglio series;Lysosome	3.2.1.52	beta-N-acetylhexosaminidase	M00079	Keratan sulfate degradation	Metabolism;Metabolism;Metabolism;Metabolism;Metabolism;Metabolism;Cellular Processes	Glycan biosynthesis and metabolism;Glycan biosynthesis and metabolism;Carbohydrate metabolism;Glycan biosynthesis and metabolism;Glycan biosynthesis and metabolism;Glycan biosynthesis and metabolism;Transport and catabolism	GH20	GH	Glycoside Hydrolases	beta-hexosaminidase (EC 3.2.1.52); lacto-N-biosidase (EC 3.2.1.140); beta-1,6-N-acetylglucosaminidase) (EC 3.2.1.-); beta-6-SO3-N-acetylglucosaminidase (EC 3.2.1.-)
d__Bacteria	k__unclassified_d__Bacteria	p__Proteobacteria	c__Gammaproteobacteria	o__Enterobacteriales	f__Enterobacteriaceae	g__Providencia	s__Providencia_rettgeri	prg:RB151_025450	K01207	beta-N-acetylhexosaminidase [EC:3.2.1.52]	ko00520;ko00531;ko01501	Amino sugar and nucleotide sugar metabolism;Glycosaminoglycan degradation;beta-Lactam resistance	3.2.1.52	beta-N-acetylhexosaminidase	M00628	beta-Lactam resistance, AmpC system	Metabolism;Metabolism;Human Diseases	Carbohydrate metabolism;Glycan biosynthesis and metabolism;Drug resistance: Antimicrobial	GH3	GH	Glycoside Hydrolases	beta-glucosidase (EC 3.2.1.21); xylan 1,4-beta-xylosidase (EC 3.2.1.37); beta-glucosylceramidase (EC 3.2.1.45); beta-N-acetylhexosaminidase (EC 3.2.1.52); alpha-L-arabinofuranosidase (EC 3.2.1.55); glucan 1,3-beta-glucosidase (EC 3.2.1.58); glucan 1,4-beta-glucosidase (EC 3.2.1.74); isoprimeverose-producing oligoxyloglucan hydrolase (EC 3.2.1.120); coniferin beta-glucosidase (EC 3.2.1.126); exo-1…
d__Eukaryota	k__Viridiplantae	p__Streptophyta	c__Liliopsida	o__Poales	f__Poaceae	g__Oryza	s__Oryza_sativa	osa:4336917	K01230	mannosyl-oligosaccharide alpha-1,2-mannosidase [EC:3.2.1.113]	ko00510;ko00513;ko04141	N-Glycan biosynthesis;Various types of N-glycan biosynthesis;Protein processing in endoplasmic reticulum	3.2.1.113	mannosyl-oligosaccharide 1,2-alpha-mannosidase	M00073	N-glycan precursor trimming	Metabolism;Metabolism;Genetic Information Processing	Glycan biosynthesis and metabolism;Glycan biosynthesis and metabolism;Folding, sorting and degradation	GH47	GH	Glycoside Hydrolases	alpha-mannosidase (EC 3.2.1.113)
d__Bacteria	k__unclassified_d__Bacteria	p__Firmicutes	c__Clostridia	o__Clostridiales	f__Clostridiaceae	g__Clostridium	s__Clostridium_butyricum	cbut:ATN24_09430	K01214	isoamylase [EC:3.2.1.68]	ko00500	Starch and sucrose metabolism	3.2.1.68	isoamylase	M00565	Trehalose biosynthesis, D-glucose 1P => trehalose	Metabolism	Carbohydrate metabolism	GH13_11	GH	Glycoside Hydrolases	GH13's subfamily
d__Bacteria	k__unclassified_d__Bacteria	p__Firmicutes	c__Clostridia	o__Clostridiales	f__Clostridiaceae	g__Clostridium	s__Clostridium_intestinale	paef:R50345_22120	K01207	beta-N-acetylhexosaminidase [EC:3.2.1.52]	ko00520;ko00531;ko01501	Amino sugar and nucleotide sugar metabolism;Glycosaminoglycan degradation;beta-Lactam resistance	3.2.1.52	beta-N-acetylhexosaminidase	M00628	beta-Lactam resistance, AmpC system	Metabolism;Metabolism;Human Diseases	Carbohydrate metabolism;Glycan biosynthesis and metabolism;Drug resistance: Antimicrobial	GH3	GH	Glycoside Hydrolases	beta-glucosidase (EC 3.2.1.21); xylan 1,4-beta-xylosidase (EC 3.2.1.37); beta-glucosylceramidase (EC 3.2.1.45); beta-N-acetylhexosaminidase (EC 3.2.1.52); alpha-L-arabinofuranosidase (EC 3.2.1.55); glucan 1,3-beta-glucosidase (EC 3.2.1.58); glucan 1,4-beta-glucosidase (EC 3.2.1.74); isoprimeverose-producing oligoxyloglucan hydrolase (EC 3.2.1.120); coniferin beta-glucosidase (EC 3.2.1.126); exo-1…
d__Bacteria	k__unclassified_d__Bacteria	p__Firmicutes	c__Bacilli	o__Lactobacillales	f__Carnobacteriaceae	g__Trichococcus	s__Trichococcus_palustris	arw:MB46_11115	K01207	beta-N-acetylhexosaminidase [EC:3.2.1.52]	ko00520;ko00531;ko01501	Amino sugar and nucleotide sugar metabolism;Glycosaminoglycan degradation;beta-Lactam resistance	3.2.1.52	beta-N-acetylhexosaminidase	M00628	beta-Lactam resistance, AmpC system	Metabolism;Metabolism;Human Diseases	Carbohydrate metabolism;Glycan biosynthesis and metabolism;Drug resistance: Antimicrobial	GH3	GH	Glycoside Hydrolases	beta-glucosidase (EC 3.2.1.21); xylan 1,4-beta-xylosidase (EC 3.2.1.37); beta-glucosylceramidase (EC 3.2.1.45); beta-N-acetylhexosaminidase (EC 3.2.1.52); alpha-L-arabinofuranosidase (EC 3.2.1.55); glucan 1,3-beta-glucosidase (EC 3.2.1.58); glucan 1,4-beta-glucosidase (EC 3.2.1.74); isoprimeverose-producing oligoxyloglucan hydrolase (EC 3.2.1.120); coniferin beta-glucosidase (EC 3.2.1.126); exo-1…
d__Bacteria	k__unclassified_d__Bacteria	p__Actinobacteria	c__Actinobacteria	o__Propionibacteriales	f__Propionibacteriaceae	g__Propionibacterium	s__Propionibacterium_propionicum	ppc:HMPREF9154_0121	K01214	isoamylase [EC:3.2.1.68]	ko00500	Starch and sucrose metabolism	3.2.1.68	isoamylase	M00565	Trehalose biosynthesis, D-glucose 1P => trehalose	Metabolism	Carbohydrate metabolism	GH13_11	GH	Glycoside Hydrolases	GH13's subfamily
d__Bacteria	k__unclassified_d__Bacteria	p__Proteobacteria	c__Gammaproteobacteria	o__Enterobacteriales	f__Enterobacteriaceae	g__Pantoea	s__Pantoea_ananatis	paq:PAGR_g0333	K00700	1,4-alpha-glucan branching enzyme [EC:2.4.1.18]	ko00500	Starch and sucrose metabolism	2.4.1.18	1,4-alpha-glucan branching enzyme	M00565	Trehalose biosynthesis, D-glucose 1P => trehalose	Metabolism	Carbohydrate metabolism	CBM48	CBM	Carbohydrate-Binding Modules	Modules of approx. 100 residues with glycogen-binding function, appended to GH13 modules. Also found in the beta subunit (glycogen-binding) of AMP-activated protein kinases (AMPK)
d__Bacteria	k__unclassified_d__Bacteria	p__Actinobacteria	c__Actinobacteria	o__Corynebacteriales	f__Corynebacteriaceae	g__Corynebacterium	s__Corynebacterium_freiburgense	acq:AM609_01120	K01214	isoamylase [EC:3.2.1.68]	ko00500	Starch and sucrose metabolism	3.2.1.68	isoamylase	M00565	Trehalose biosynthesis, D-glucose 1P => trehalose	Metabolism	Carbohydrate metabolism	GH13_11	GH	Glycoside Hydrolases	GH13's subfamily
d__Bacteria	k__unclassified_d__Bacteria	p__Actinobacteria	c__Actinobacteria	o__Actinomycetales	f__Actinomycetaceae	g__Actinomyces	s__Actinomyces_graevenitzii	cacn:RN83_03935	K01197	hyaluronoglucosaminidase [EC:3.2.1.35]	ko00531	Glycosaminoglycan degradation	3.2.1.35	hyaluronoglucosaminidase	M00076	Dermatan sulfate degradation	Metabolism	Glycan biosynthesis and metabolism	GH84	GH	Glycoside Hydrolases	N-acetyl beta-glucosaminidase (EC 3.2.1.52); hyaluronidase (EC 3.2.1.35); [protein]-3-O-(GlcNAc)-L-Ser/Thr beta-N-acetylglucosaminidase (EC 3.2.1.169)
d__Bacteria	k__unclassified_d__Bacteria	p__Actinobacteria	c__Actinobacteria	o__Kineosporiales	f__Kineosporiaceae	g__Angustibacter	s__Angustibacter_sp._Root456	serj:SGUI_1225	K00700	1,4-alpha-glucan branching enzyme [EC:2.4.1.18]	ko00500	Starch and sucrose metabolism	2.4.1.18	1,4-alpha-glucan branching enzyme	M00565	Trehalose biosynthesis, D-glucose 1P => trehalose	Metabolism	Carbohydrate metabolism	GH13_9	GH	Glycoside Hydrolases	GH13's subfamily
d__Bacteria	k__unclassified_d__Bacteria	p__Actinobacteria	c__Actinobacteria	o__Micrococcales	f__Micrococcaceae	g__Glutamicibacter	s__Glutamicibacter_arilaitensis	gar:AOZ07_09830	K00700	1,4-alpha-glucan branching enzyme [EC:2.4.1.18]	ko00500	Starch and sucrose metabolism	2.4.1.18	1,4-alpha-glucan branching enzyme	M00565	Trehalose biosynthesis, D-glucose 1P => trehalose	Metabolism	Carbohydrate metabolism	GH13_9	GH	Glycoside Hydrolases	GH13's subfamily
d__Bacteria	k__unclassified_d__Bacteria	p__Firmicutes	c__Clostridia	o__Clostridiales	f__Clostridiaceae	g__Clostridium	s__Clostridium_perfringens	cbt:CLH_1368	K12373	hexosaminidase [EC:3.2.1.52]	ko00511;ko00513;ko00520;ko00531;ko00603;ko00604;ko04142	Other glycan degradation;Various types of N-glycan biosynthesis;Amino sugar and nucleotide sugar metabolism;Glycosaminoglycan degradation;Glycosphingolipid biosynthesis - globo and isoglobo series;Glycosphingolipid biosynthesis - ganglio series;Lysosome	3.2.1.52	beta-N-acetylhexosaminidase	M00079	Keratan sulfate degradation	Metabolism;Metabolism;Metabolism;Metabolism;Metabolism;Metabolism;Cellular Processes	Glycan biosynthesis and metabolism;Glycan biosynthesis and metabolism;Carbohydrate metabolism;Glycan biosynthesis and metabolism;Glycan biosynthesis and metabolism;Glycan biosynthesis and metabolism;Transport and catabolism	GH20	GH	Glycoside Hydrolases	beta-hexosaminidase (EC 3.2.1.52); lacto-N-biosidase (EC 3.2.1.140); beta-1,6-N-acetylglucosaminidase) (EC 3.2.1.-); beta-6-SO3-N-acetylglucosaminidase (EC 3.2.1.-)
d__Bacteria	k__unclassified_d__Bacteria	p__Firmicutes	c__Clostridia	o__Clostridiales	f__Peptostreptococcaceae	g__Terrisporobacter	s__Terrisporobacter_othiniensis	cpe:CPE0154	K01207	beta-N-acetylhexosaminidase [EC:3.2.1.52]	ko00520;ko00531;ko01501	Amino sugar and nucleotide sugar metabolism;Glycosaminoglycan degradation;beta-Lactam resistance	3.2.1.52	beta-N-acetylhexosaminidase	M00628	beta-Lactam resistance, AmpC system	Metabolism;Metabolism;Human Diseases	Carbohydrate metabolism;Glycan biosynthesis and metabolism;Drug resistance: Antimicrobial	GH3	GH	Glycoside Hydrolases	beta-glucosidase (EC 3.2.1.21); xylan 1,4-beta-xylosidase (EC 3.2.1.37); beta-glucosylceramidase (EC 3.2.1.45); beta-N-acetylhexosaminidase (EC 3.2.1.52); alpha-L-arabinofuranosidase (EC 3.2.1.55); glucan 1,3-beta-glucosidase (EC 3.2.1.58); glucan 1,4-beta-glucosidase (EC 3.2.1.74); isoprimeverose-producing oligoxyloglucan hydrolase (EC 3.2.1.120); coniferin beta-glucosidase (EC 3.2.1.126); exo-1…
d__Bacteria	k__unclassified_d__Bacteria	p__Proteobacteria	c__Gammaproteobacteria	o__Enterobacteriales	f__Enterobacteriaceae	g__Escherichia	s__Escherichia_coli	eoc:CE10_1188	K01207	beta-N-acetylhexosaminidase [EC:3.2.1.52]	ko00520;ko00531;ko01501	Amino sugar and nucleotide sugar metabolism;Glycosaminoglycan degradation;beta-Lactam resistance	3.2.1.52	beta-N-acetylhexosaminidase	M00628	beta-Lactam resistance, AmpC system	Metabolism;Metabolism;Human Diseases	Carbohydrate metabolism;Glycan biosynthesis and metabolism;Drug resistance: Antimicrobial	GH3	GH	Glycoside Hydrolases	beta-glucosidase (EC 3.2.1.21); xylan 1,4-beta-xylosidase (EC 3.2.1.37); beta-glucosylceramidase (EC 3.2.1.45); beta-N-acetylhexosaminidase (EC 3.2.1.52); alpha-L-arabinofuranosidase (EC 3.2.1.55); glucan 1,3-beta-glucosidase (EC 3.2.1.58); glucan 1,4-beta-glucosidase (EC 3.2.1.74); isoprimeverose-producing oligoxyloglucan hydrolase (EC 3.2.1.120); coniferin beta-glucosidase (EC 3.2.1.126); exo-1…
d__Bacteria	k__unclassified_d__Bacteria	p__Firmicutes	c__Clostridia	o__Clostridiales	f__Clostridiaceae	g__Clostridium	s__Clostridium_botulinum	cbt:CLH_1368	K12373	hexosaminidase [EC:3.2.1.52]	ko00511;ko00513;ko00520;ko00531;ko00603;ko00604;ko04142	Other glycan degradation;Various types of N-glycan biosynthesis;Amino sugar and nucleotide sugar metabolism;Glycosaminoglycan degradation;Glycosphingolipid biosynthesis - globo and isoglobo series;Glycosphingolipid biosynthesis - ganglio series;Lysosome	3.2.1.52	beta-N-acetylhexosaminidase	M00079	Keratan sulfate degradation	Metabolism;Metabolism;Metabolism;Metabolism;Metabolism;Metabolism;Cellular Processes	Glycan biosynthesis and metabolism;Glycan biosynthesis and metabolism;Carbohydrate metabolism;Glycan biosynthesis and metabolism;Glycan biosynthesis and metabolism;Glycan biosynthesis and metabolism;Transport and catabolism	GH20	GH	Glycoside Hydrolases	beta-hexosaminidase (EC 3.2.1.52); lacto-N-biosidase (EC 3.2.1.140); beta-1,6-N-acetylglucosaminidase) (EC 3.2.1.-); beta-6-SO3-N-acetylglucosaminidase (EC 3.2.1.-)
d__Eukaryota	k__Viridiplantae	p__Streptophyta	c__Liliopsida	o__Poales	f__Poaceae	g__Hordeum	s__Hordeum_vulgare	vvi:100259360	K07964	heparanase [EC:3.2.1.166]	ko00531;ko05205	Glycosaminoglycan degradation;Proteoglycans in cancer	3.2.1.166	heparanase	M00078	Heparan sulfate degradation	Metabolism;Human Diseases	Glycan biosynthesis and metabolism;Cancers: Overview	GH79	GH	Glycoside Hydrolases	beta-glucuronidase (EC 3.2.1.31); hyaluronoglucuronidase (EC 3.2.1.36); heparanase (EC 3.2.1.166); baicalin beta-glucuronidase (EC 3.2.1.167); beta-4-O-methyl-glucuronidase (EC 3.2.1.-)
d__Bacteria	k__unclassified_d__Bacteria	p__Proteobacteria	c__Gammaproteobacteria	o__Enterobacteriales	f__Enterobacteriaceae	g__Cronobacter	s__Cronobacter_condimenti	csi:P262_p1157	K01214	isoamylase [EC:3.2.1.68]	ko00500	Starch and sucrose metabolism	3.2.1.68	isoamylase	M00565	Trehalose biosynthesis, D-glucose 1P => trehalose	Metabolism	Carbohydrate metabolism	CBM48	CBM	Carbohydrate-Binding Modules	Modules of approx. 100 residues with glycogen-binding function, appended to GH13 modules. Also found in the beta subunit (glycogen-binding) of AMP-activated protein kinases (AMPK)
d__Bacteria	k__unclassified_d__Bacteria	p__Actinobacteria	c__Actinobacteria	o__Micrococcales	f__Microbacteriaceae	g__Leifsonia	s__Leifsonia_sp._Leaf325	cub:BJK06_07940	K01214	isoamylase [EC:3.2.1.68]	ko00500	Starch and sucrose metabolism	3.2.1.68	isoamylase	M00565	Trehalose biosynthesis, D-glucose 1P => trehalose	Metabolism	Carbohydrate metabolism	GH13_11	GH	Glycoside Hydrolases	GH13's subfamily
d__Eukaryota	k__Viridiplantae	p__Streptophyta	c__Liliopsida	o__Poales	f__Poaceae	g__Setaria	s__Setaria_italica	sita:101762752	K07964	heparanase [EC:3.2.1.166]	ko00531;ko05205	Glycosaminoglycan degradation;Proteoglycans in cancer	3.2.1.166	heparanase	M00078	Heparan sulfate degradation	Metabolism;Human Diseases	Glycan biosynthesis and metabolism;Cancers: Overview	GH79	GH	Glycoside Hydrolases	beta-glucuronidase (EC 3.2.1.31); hyaluronoglucuronidase (EC 3.2.1.36); heparanase (EC 3.2.1.166); baicalin beta-glucuronidase (EC 3.2.1.167); beta-4-O-methyl-glucuronidase (EC 3.2.1.-)
d__Bacteria	k__unclassified_d__Bacteria	p__Firmicutes	c__Clostridia	o__Clostridiales	f__Peptostreptococcaceae	g__Terrisporobacter	s__Terrisporobacter_othiniensis	cad:Curi_c05950	K00700	1,4-alpha-glucan branching enzyme [EC:2.4.1.18]	ko00500	Starch and sucrose metabolism	2.4.1.18	1,4-alpha-glucan branching enzyme	M00565	Trehalose biosynthesis, D-glucose 1P => trehalose	Metabolism	Carbohydrate metabolism	GH13_9	GH	Glycoside Hydrolases	GH13's subfamily
d__Bacteria	k__unclassified_d__Bacteria	p__Firmicutes	c__Clostridia	o__Clostridiales	f__Clostridiaceae	g__Clostridium	s__Clostridium_sp._ND2	pmq:PM3016_2398	K01207	beta-N-acetylhexosaminidase [EC:3.2.1.52]	ko00520;ko00531;ko01501	Amino sugar and nucleotide sugar metabolism;Glycosaminoglycan degradation;beta-Lactam resistance	3.2.1.52	beta-N-acetylhexosaminidase	M00628	beta-Lactam resistance, AmpC system	Metabolism;Metabolism;Human Diseases	Carbohydrate metabolism;Glycan biosynthesis and metabolism;Drug resistance: Antimicrobial	GH3	GH	Glycoside Hydrolases	beta-glucosidase (EC 3.2.1.21); xylan 1,4-beta-xylosidase (EC 3.2.1.37); beta-glucosylceramidase (EC 3.2.1.45); beta-N-acetylhexosaminidase (EC 3.2.1.52); alpha-L-arabinofuranosidase (EC 3.2.1.55); glucan 1,3-beta-glucosidase (EC 3.2.1.58); glucan 1,4-beta-glucosidase (EC 3.2.1.74); isoprimeverose-producing oligoxyloglucan hydrolase (EC 3.2.1.120); coniferin beta-glucosidase (EC 3.2.1.126); exo-1…
d__Eukaryota	k__Viridiplantae	p__Streptophyta	c__Liliopsida	o__Poales	f__Poaceae	g__Brachypodium	s__Brachypodium_distachyon	bdi:100838983	K12373	hexosaminidase [EC:3.2.1.52]	ko00511;ko00513;ko00520;ko00531;ko00603;ko00604;ko04142	Other glycan degradation;Various types of N-glycan biosynthesis;Amino sugar and nucleotide sugar metabolism;Glycosaminoglycan degradation;Glycosphingolipid biosynthesis - globo and isoglobo series;Glycosphingolipid biosynthesis - ganglio series;Lysosome	3.2.1.52	beta-N-acetylhexosaminidase	M00079	Keratan sulfate degradation	Metabolism;Metabolism;Metabolism;Metabolism;Metabolism;Metabolism;Cellular Processes	Glycan biosynthesis and metabolism;Glycan biosynthesis and metabolism;Carbohydrate metabolism;Glycan biosynthesis and metabolism;Glycan biosynthesis and metabolism;Glycan biosynthesis and metabolism;Transport and catabolism	GH20	GH	Glycoside Hydrolases	beta-hexosaminidase (EC 3.2.1.52); lacto-N-biosidase (EC 3.2.1.140); beta-1,6-N-acetylglucosaminidase) (EC 3.2.1.-); beta-6-SO3-N-acetylglucosaminidase (EC 3.2.1.-)
d__Bacteria	k__unclassified_d__Bacteria	p__Proteobacteria	c__Gammaproteobacteria	o__Enterobacteriales	f__Enterobacteriaceae	g__Klebsiella	s__Klebsiella_cf._planticola_B43	kco:BWI95_16490	K01214	isoamylase [EC:3.2.1.68]	ko00500	Starch and sucrose metabolism	3.2.1.68	isoamylase	M00565	Trehalose biosynthesis, D-glucose 1P => trehalose	Metabolism	Carbohydrate metabolism	CBM48	CBM	Carbohydrate-Binding Modules	Modules of approx. 100 residues with glycogen-binding function, appended to GH13 modules. Also found in the beta subunit (glycogen-binding) of AMP-activated protein kinases (AMPK)
d__Bacteria	k__unclassified_d__Bacteria	p__Actinobacteria	c__Actinobacteria	o__Corynebacteriales	f__Segniliparaceae	g__Segniliparus	s__Segniliparus_rugosus	srt:Srot_1827	K00700	1,4-alpha-glucan branching enzyme [EC:2.4.1.18]	ko00500	Starch and sucrose metabolism	2.4.1.18	1,4-alpha-glucan branching enzyme	M00565	Trehalose biosynthesis, D-glucose 1P => trehalose	Metabolism	Carbohydrate metabolism	CBM48	CBM	Carbohydrate-Binding Modules	Modules of approx. 100 residues with glycogen-binding function, appended to GH13 modules. Also found in the beta subunit (glycogen-binding) of AMP-activated protein kinases (AMPK)
d__Eukaryota	k__Viridiplantae	p__Streptophyta	c__Liliopsida	o__Poales	f__Poaceae	g__Oryza	s__Oryza_brachyantha	obr:102715307	K12373	hexosaminidase [EC:3.2.1.52]	ko00511;ko00513;ko00520;ko00531;ko00603;ko00604;ko04142	Other glycan degradation;Various types of N-glycan biosynthesis;Amino sugar and nucleotide sugar metabolism;Glycosaminoglycan degradation;Glycosphingolipid biosynthesis - globo and isoglobo series;Glycosphingolipid biosynthesis - ganglio series;Lysosome	3.2.1.52	beta-N-acetylhexosaminidase	M00079	Keratan sulfate degradation	Metabolism;Metabolism;Metabolism;Metabolism;Metabolism;Metabolism;Cellular Processes	Glycan biosynthesis and metabolism;Glycan biosynthesis and metabolism;Carbohydrate metabolism;Glycan biosynthesis and metabolism;Glycan biosynthesis and metabolism;Glycan biosynthesis and metabolism;Transport and catabolism	GH20	GH	Glycoside Hydrolases	beta-hexosaminidase (EC 3.2.1.52); lacto-N-biosidase (EC 3.2.1.140); beta-1,6-N-acetylglucosaminidase) (EC 3.2.1.-); beta-6-SO3-N-acetylglucosaminidase (EC 3.2.1.-)
d__Bacteria	k__unclassified_d__Bacteria	p__Firmicutes	c__Clostridia	o__Clostridiales	f__Clostridiaceae	g__Clostridium	s__Clostridium_botulinum	cbt:CLH_1368	K12373	hexosaminidase [EC:3.2.1.52]	ko00511;ko00513;ko00520;ko00531;ko00603;ko00604;ko04142	Other glycan degradation;Various types of N-glycan biosynthesis;Amino sugar and nucleotide sugar metabolism;Glycosaminoglycan degradation;Glycosphingolipid biosynthesis - globo and isoglobo series;Glycosphingolipid biosynthesis - ganglio series;Lysosome	3.2.1.52	beta-N-acetylhexosaminidase	M00079	Keratan sulfate degradation	Metabolism;Metabolism;Metabolism;Metabolism;Metabolism;Metabolism;Cellular Processes	Glycan biosynthesis and metabolism;Glycan biosynthesis and metabolism;Carbohydrate metabolism;Glycan biosynthesis and metabolism;Glycan biosynthesis and metabolism;Glycan biosynthesis and metabolism;Transport and catabolism	GH20	GH	Glycoside Hydrolases	beta-hexosaminidase (EC 3.2.1.52); lacto-N-biosidase (EC 3.2.1.140); beta-1,6-N-acetylglucosaminidase) (EC 3.2.1.-); beta-6-SO3-N-acetylglucosaminidase (EC 3.2.1.-)
d__Bacteria	k__unclassified_d__Bacteria	p__Firmicutes	c__Clostridia	o__Clostridiales	f__Clostridiaceae	g__Clostridium	s__Clostridium_celatum	vhl:BME96_15580	K12373	hexosaminidase [EC:3.2.1.52]	ko00511;ko00513;ko00520;ko00531;ko00603;ko00604;ko04142	Other glycan degradation;Various types of N-glycan biosynthesis;Amino sugar and nucleotide sugar metabolism;Glycosaminoglycan degradation;Glycosphingolipid biosynthesis - globo and isoglobo series;Glycosphingolipid biosynthesis - ganglio series;Lysosome	3.2.1.52	beta-N-acetylhexosaminidase	M00079	Keratan sulfate degradation	Metabolism;Metabolism;Metabolism;Metabolism;Metabolism;Metabolism;Cellular Processes	Glycan biosynthesis and metabolism;Glycan biosynthesis and metabolism;Carbohydrate metabolism;Glycan biosynthesis and metabolism;Glycan biosynthesis and metabolism;Glycan biosynthesis and metabolism;Transport and catabolism	GH20	GH	Glycoside Hydrolases	beta-hexosaminidase (EC 3.2.1.52); lacto-N-biosidase (EC 3.2.1.140); beta-1,6-N-acetylglucosaminidase) (EC 3.2.1.-); beta-6-SO3-N-acetylglucosaminidase (EC 3.2.1.-)
d__Bacteria	k__unclassified_d__Bacteria	p__Firmicutes	c__Clostridia	o__Clostridiales	f__Clostridiaceae	g__Clostridium	s__Clostridium_sp._7_2_43FAA	cpe:CPE1364	K12373	hexosaminidase [EC:3.2.1.52]	ko00511;ko00513;ko00520;ko00531;ko00603;ko00604;ko04142	Other glycan degradation;Various types of N-glycan biosynthesis;Amino sugar and nucleotide sugar metabolism;Glycosaminoglycan degradation;Glycosphingolipid biosynthesis - globo and isoglobo series;Glycosphingolipid biosynthesis - ganglio series;Lysosome	3.2.1.52	beta-N-acetylhexosaminidase	M00079	Keratan sulfate degradation	Metabolism;Metabolism;Metabolism;Metabolism;Metabolism;Metabolism;Cellular Processes	Glycan biosynthesis and metabolism;Glycan biosynthesis and metabolism;Carbohydrate metabolism;Glycan biosynthesis and metabolism;Glycan biosynthesis and metabolism;Glycan biosynthesis and metabolism;Transport and catabolism	CBM32	CBM	Carbohydrate-Binding Modules	Binding to galactose and lactose has been demonstrated for the module of Micromonospora viridifaciens sialidase (PMID: 16239725). Binding to polygalacturonic acid has been shown for a Yersinia member (PMID: 17292916). Binding to LacNAc (beta-D-galactosyl-1,4-beta-D-N-acetylglucosamine) has been shown for an N-acetylglucosaminidase from Clostridium perfingens (PMID: 16990278).
d__Bacteria	k__unclassified_d__Bacteria	p__Proteobacteria	c__Gammaproteobacteria	o__Enterobacteriales	f__Enterobacteriaceae	g__Enterobacter	s__Enterobacter_cloacae	eclx:LI66_10950	K01236	maltooligosyltrehalose trehalohydrolase [EC:3.2.1.141]	ko00500	Starch and sucrose metabolism	3.2.1.141	4-alpha-D-{(1->4)-alpha-D-glucano}trehalose trehalohydrolase	M00565	Trehalose biosynthesis, D-glucose 1P => trehalose	Metabolism	Carbohydrate metabolism	CBM48	CBM	Carbohydrate-Binding Modules	Modules of approx. 100 residues with glycogen-binding function, appended to GH13 modules. Also found in the beta subunit (glycogen-binding) of AMP-activated protein kinases (AMPK)
d__Bacteria	k__unclassified_d__Bacteria	p__Firmicutes	c__Clostridia	o__Clostridiales	f__Clostridiaceae	g__Clostridium	s__Clostridium_ventriculi	cpr:CPR_1559	K00700	1,4-alpha-glucan branching enzyme [EC:2.4.1.18]	ko00500	Starch and sucrose metabolism	2.4.1.18	1,4-alpha-glucan branching enzyme	M00565	Trehalose biosynthesis, D-glucose 1P => trehalose	Metabolism	Carbohydrate metabolism	GH13_9	GH	Glycoside Hydrolases	GH13's subfamily
d__Bacteria	k__unclassified_d__Bacteria	p__Firmicutes	c__Clostridia	o__Clostridiales	f__Clostridiaceae	g__Clostridium	s__Clostridium_cylindrosporum	cbt:CLH_1368	K12373	hexosaminidase [EC:3.2.1.52]	ko00511;ko00513;ko00520;ko00531;ko00603;ko00604;ko04142	Other glycan degradation;Various types of N-glycan biosynthesis;Amino sugar and nucleotide sugar metabolism;Glycosaminoglycan degradation;Glycosphingolipid biosynthesis - globo and isoglobo series;Glycosphingolipid biosynthesis - ganglio series;Lysosome	3.2.1.52	beta-N-acetylhexosaminidase	M00079	Keratan sulfate degradation	Metabolism;Metabolism;Metabolism;Metabolism;Metabolism;Metabolism;Cellular Processes	Glycan biosynthesis and metabolism;Glycan biosynthesis and metabolism;Carbohydrate metabolism;Glycan biosynthesis and metabolism;Glycan biosynthesis and metabolism;Glycan biosynthesis and metabolism;Transport and catabolism	GH20	GH	Glycoside Hydrolases	beta-hexosaminidase (EC 3.2.1.52); lacto-N-biosidase (EC 3.2.1.140); beta-1,6-N-acetylglucosaminidase) (EC 3.2.1.-); beta-6-SO3-N-acetylglucosaminidase (EC 3.2.1.-)
d__Bacteria	k__unclassified_d__Bacteria	p__Actinobacteria	c__Actinobacteria	o__Actinomycetales	f__Actinomycetaceae	g__Actinomyces	s__Actinomyces_slackii	aos:AXE84_10520	K01214	isoamylase [EC:3.2.1.68]	ko00500	Starch and sucrose metabolism	3.2.1.68	isoamylase	M00565	Trehalose biosynthesis, D-glucose 1P => trehalose	Metabolism	Carbohydrate metabolism	GH13_11	GH	Glycoside Hydrolases	GH13's subfamily
d__Bacteria	k__unclassified_d__Bacteria	p__Firmicutes	c__Clostridia	o__Clostridiales	f__Clostridiaceae	g__Clostridium	s__Clostridium_colicanis	has:Halsa_1077	K01207	beta-N-acetylhexosaminidase [EC:3.2.1.52]	ko00520;ko00531;ko01501	Amino sugar and nucleotide sugar metabolism;Glycosaminoglycan degradation;beta-Lactam resistance	3.2.1.52	beta-N-acetylhexosaminidase	M00628	beta-Lactam resistance, AmpC system	Metabolism;Metabolism;Human Diseases	Carbohydrate metabolism;Glycan biosynthesis and metabolism;Drug resistance: Antimicrobial	GH3	GH	Glycoside Hydrolases	beta-glucosidase (EC 3.2.1.21); xylan 1,4-beta-xylosidase (EC 3.2.1.37); beta-glucosylceramidase (EC 3.2.1.45); beta-N-acetylhexosaminidase (EC 3.2.1.52); alpha-L-arabinofuranosidase (EC 3.2.1.55); glucan 1,3-beta-glucosidase (EC 3.2.1.58); glucan 1,4-beta-glucosidase (EC 3.2.1.74); isoprimeverose-producing oligoxyloglucan hydrolase (EC 3.2.1.120); coniferin beta-glucosidase (EC 3.2.1.126); exo-1…
d__Bacteria	k__unclassified_d__Bacteria	p__Actinobacteria	c__Actinobacteria	o__Bifidobacteriales	f__Bifidobacteriaceae	g__Bifidobacterium	s__Bifidobacterium_pseudolongum	bpsp:AH67_02045	K01214	isoamylase [EC:3.2.1.68]	ko00500	Starch and sucrose metabolism	3.2.1.68	isoamylase	M00565	Trehalose biosynthesis, D-glucose 1P => trehalose	Metabolism	Carbohydrate metabolism	GH13_11	GH	Glycoside Hydrolases	GH13's subfamily
d__Bacteria	k__unclassified_d__Bacteria	p__Firmicutes	c__Bacilli	o__Lactobacillales	f__Enterococcaceae	g__Enterococcus	s__Enterococcus_sp._AM1	ecas:ECBG_02433	K12373	hexosaminidase [EC:3.2.1.52]	ko00511;ko00513;ko00520;ko00531;ko00603;ko00604;ko04142	Other glycan degradation;Various types of N-glycan biosynthesis;Amino sugar and nucleotide sugar metabolism;Glycosaminoglycan degradation;Glycosphingolipid biosynthesis - globo and isoglobo series;Glycosphingolipid biosynthesis - ganglio series;Lysosome	3.2.1.52	beta-N-acetylhexosaminidase	M00079	Keratan sulfate degradation	Metabolism;Metabolism;Metabolism;Metabolism;Metabolism;Metabolism;Cellular Processes	Glycan biosynthesis and metabolism;Glycan biosynthesis and metabolism;Carbohydrate metabolism;Glycan biosynthesis and metabolism;Glycan biosynthesis and metabolism;Glycan biosynthesis and metabolism;Transport and catabolism	GH20	GH	Glycoside Hydrolases	beta-hexosaminidase (EC 3.2.1.52); lacto-N-biosidase (EC 3.2.1.140); beta-1,6-N-acetylglucosaminidase) (EC 3.2.1.-); beta-6-SO3-N-acetylglucosaminidase (EC 3.2.1.-)
d__Bacteria	k__unclassified_d__Bacteria	p__Firmicutes	c__Clostridia	o__Clostridiales	f__Clostridiaceae	g__Clostridium	s__Clostridium_colicanis	cpe:CPE0147	K01195	beta-glucuronidase [EC:3.2.1.31]	ko00040;ko00531;ko00860;ko00944;ko00983;ko04142	Pentose and glucuronate interconversions;Glycosaminoglycan degradation;Porphyrin and chlorophyll metabolism;Flavone and flavonol biosynthesis;Drug metabolism - other enzymes;Lysosome	3.2.1.31	beta-glucuronidase	M00014	Glucuronate pathway (uronate pathway)	Metabolism;Metabolism;Metabolism;Metabolism;Metabolism;Cellular Processes	Carbohydrate metabolism;Glycan biosynthesis and metabolism;Metabolism of cofactors and vitamins;Biosynthesis of other secondary metabolites;Xenobiotics biodegradation and metabolism;Transport and catabolism	GH2	GH	Glycoside Hydrolases	beta-galactosidase (EC 3.2.1.23) ; beta-mannosidase (EC 3.2.1.25); beta-glucuronidase (EC 3.2.1.31); alpha-L-arabinofuranosidase (EC 3.2.1.55); mannosylglycoprotein endo-beta-mannosidase (EC 3.2.1.152); exo-beta-glucosaminidase (EC 3.2.1.165)
d__Bacteria	k__unclassified_d__Bacteria	p__Proteobacteria	c__Gammaproteobacteria	o__Enterobacteriales	f__Enterobacteriaceae	g__Enterobacter	s__Enterobacter_sp._DC1	eec:EcWSU1_04214	K00700	1,4-alpha-glucan branching enzyme [EC:2.4.1.18]	ko00500	Starch and sucrose metabolism	2.4.1.18	1,4-alpha-glucan branching enzyme	M00565	Trehalose biosynthesis, D-glucose 1P => trehalose	Metabolism	Carbohydrate metabolism	CBM48	CBM	Carbohydrate-Binding Modules	Modules of approx. 100 residues with glycogen-binding function, appended to GH13 modules. Also found in the beta subunit (glycogen-binding) of AMP-activated protein kinases (AMPK)
d__Bacteria	k__unclassified_d__Bacteria	p__Actinobacteria	c__Actinobacteria	o__Actinomycetales	f__Actinomycetaceae	g__Actinomyces	s__Actinomyces_slackii	aos:AXE84_10520	K01214	isoamylase [EC:3.2.1.68]	ko00500	Starch and sucrose metabolism	3.2.1.68	isoamylase	M00565	Trehalose biosynthesis, D-glucose 1P => trehalose	Metabolism	Carbohydrate metabolism	CBM48	CBM	Carbohydrate-Binding Modules	Modules of approx. 100 residues with glycogen-binding function, appended to GH13 modules. Also found in the beta subunit (glycogen-binding) of AMP-activated protein kinases (AMPK)
d__Bacteria	k__unclassified_d__Bacteria	p__Firmicutes	c__Clostridia	o__Clostridiales	f__Clostridiaceae	g__Clostridium	s__Clostridium_botulinum	cbv:U729_898	K00700	1,4-alpha-glucan branching enzyme [EC:2.4.1.18]	ko00500	Starch and sucrose metabolism	2.4.1.18	1,4-alpha-glucan branching enzyme	M00565	Trehalose biosynthesis, D-glucose 1P => trehalose	Metabolism	Carbohydrate metabolism	GH13_9	GH	Glycoside Hydrolases	GH13's subfamily
d__Bacteria	k__unclassified_d__Bacteria	p__Firmicutes	c__Clostridia	o__Clostridiales	f__Peptostreptococcaceae	g__Terrisporobacter	s__Terrisporobacter_othiniensis	cad:Curi_c05950	K00700	1,4-alpha-glucan branching enzyme [EC:2.4.1.18]	ko00500	Starch and sucrose metabolism	2.4.1.18	1,4-alpha-glucan branching enzyme	M00565	Trehalose biosynthesis, D-glucose 1P => trehalose	Metabolism	Carbohydrate metabolism	GH13_9	GH	Glycoside Hydrolases	GH13's subfamily
d__Bacteria	k__unclassified_d__Bacteria	p__Proteobacteria	c__Gammaproteobacteria	o__Enterobacteriales	f__Enterobacteriaceae	g__Enterobacter	s__Enterobacter_cloacae	kco:BWI95_16490	K01214	isoamylase [EC:3.2.1.68]	ko00500	Starch and sucrose metabolism	3.2.1.68	isoamylase	M00565	Trehalose biosynthesis, D-glucose 1P => trehalose	Metabolism	Carbohydrate metabolism	CBM48	CBM	Carbohydrate-Binding Modules	Modules of approx. 100 residues with glycogen-binding function, appended to GH13 modules. Also found in the beta subunit (glycogen-binding) of AMP-activated protein kinases (AMPK)
d__Bacteria	k__unclassified_d__Bacteria	p__Firmicutes	c__Clostridia	o__Clostridiales	f__Peptostreptococcaceae	g__Peptoclostridium	s__[Clostridium]_sordellii	asf:SFBM_0269	K01809	mannose-6-phosphate isomerase [EC:5.3.1.8]	ko00051;ko00520	Fructose and mannose metabolism;Amino sugar and nucleotide sugar metabolism	5.3.1.8	mannose-6-phosphate isomerase	M00114	Ascorbate biosynthesis, plants, glucose-6P => ascorbate	Metabolism;Metabolism	Carbohydrate metabolism;Carbohydrate metabolism	GH134	GH	Glycoside Hydrolases	endo-beta-1,4-mannanase (EC 3.2.1.78);
d__Bacteria	k__unclassified_d__Bacteria	p__Firmicutes	c__Erysipelotrichia	o__Erysipelotrichales	f__Erysipelotrichaceae	g__Turicibacter	s__Turicibacter_sanguinis	tur:AT726_09140	K00700	1,4-alpha-glucan branching enzyme [EC:2.4.1.18]	ko00500	Starch and sucrose metabolism	2.4.1.18	1,4-alpha-glucan branching enzyme	M00565	Trehalose biosynthesis, D-glucose 1P => trehalose	Metabolism	Carbohydrate metabolism	GH13_9	GH	Glycoside Hydrolases	GH13's subfamily
d__Eukaryota	k__Viridiplantae	p__Streptophyta	c__Liliopsida	o__Poales	f__Poaceae	g__Oryza	s__Oryza_brachyantha	obr:102705802	K12373	hexosaminidase [EC:3.2.1.52]	ko00511;ko00513;ko00520;ko00531;ko00603;ko00604;ko04142	Other glycan degradation;Various types of N-glycan biosynthesis;Amino sugar and nucleotide sugar metabolism;Glycosaminoglycan degradation;Glycosphingolipid biosynthesis - globo and isoglobo series;Glycosphingolipid biosynthesis - ganglio series;Lysosome	3.2.1.52	beta-N-acetylhexosaminidase	M00079	Keratan sulfate degradation	Metabolism;Metabolism;Metabolism;Metabolism;Metabolism;Metabolism;Cellular Processes	Glycan biosynthesis and metabolism;Glycan biosynthesis and metabolism;Carbohydrate metabolism;Glycan biosynthesis and metabolism;Glycan biosynthesis and metabolism;Glycan biosynthesis and metabolism;Transport and catabolism	GH20	GH	Glycoside Hydrolases	beta-hexosaminidase (EC 3.2.1.52); lacto-N-biosidase (EC 3.2.1.140); beta-1,6-N-acetylglucosaminidase) (EC 3.2.1.-); beta-6-SO3-N-acetylglucosaminidase (EC 3.2.1.-)
d__Bacteria	k__unclassified_d__Bacteria	p__Actinobacteria	c__Actinobacteria	o__Actinomycetales	f__Actinomycetaceae	g__Actinomyces	s__Actinomyces_slackii	aos:AXE84_08560	K00700	1,4-alpha-glucan branching enzyme [EC:2.4.1.18]	ko00500	Starch and sucrose metabolism	2.4.1.18	1,4-alpha-glucan branching enzyme	M00565	Trehalose biosynthesis, D-glucose 1P => trehalose	Metabolism	Carbohydrate metabolism	GH13_9	GH	Glycoside Hydrolases	GH13's subfamily
d__Bacteria	k__unclassified_d__Bacteria	p__Firmicutes	c__Bacilli	o__Lactobacillales	f__Lactobacillaceae	g__Lactobacillus	s__Lactobacillus_mucosae	lmu:LBLM1_04395	K00700	1,4-alpha-glucan branching enzyme [EC:2.4.1.18]	ko00500	Starch and sucrose metabolism	2.4.1.18	1,4-alpha-glucan branching enzyme	M00565	Trehalose biosynthesis, D-glucose 1P => trehalose	Metabolism	Carbohydrate metabolism	GH13_9	GH	Glycoside Hydrolases	GH13's subfamily
d__Eukaryota	k__Viridiplantae	p__Streptophyta	c__Liliopsida	o__Poales	f__Poaceae	g__Oryza	s__Oryza_brachyantha	obr:102705802	K12373	hexosaminidase [EC:3.2.1.52]	ko00511;ko00513;ko00520;ko00531;ko00603;ko00604;ko04142	Other glycan degradation;Various types of N-glycan biosynthesis;Amino sugar and nucleotide sugar metabolism;Glycosaminoglycan degradation;Glycosphingolipid biosynthesis - globo and isoglobo series;Glycosphingolipid biosynthesis - ganglio series;Lysosome	3.2.1.52	beta-N-acetylhexosaminidase	M00079	Keratan sulfate degradation	Metabolism;Metabolism;Metabolism;Metabolism;Metabolism;Metabolism;Cellular Processes	Glycan biosynthesis and metabolism;Glycan biosynthesis and metabolism;Carbohydrate metabolism;Glycan biosynthesis and metabolism;Glycan biosynthesis and metabolism;Glycan biosynthesis and metabolism;Transport and catabolism	GH20	GH	Glycoside Hydrolases	beta-hexosaminidase (EC 3.2.1.52); lacto-N-biosidase (EC 3.2.1.140); beta-1,6-N-acetylglucosaminidase) (EC 3.2.1.-); beta-6-SO3-N-acetylglucosaminidase (EC 3.2.1.-)
d__Bacteria	k__unclassified_d__Bacteria	p__Actinobacteria	c__Actinobacteria	o__Micrococcales	f__Intrasporangiaceae	g__Serinicoccus	s__Serinicoccus_marinus	serj:SGUI_2589	K06044	(1->4)-alpha-D-glucan 1-alpha-D-glucosylmutase [EC:5.4.99.15]	ko00500	Starch and sucrose metabolism	5.4.99.15	(1->4)-alpha-D-glucan 1-alpha-D-glucosylmutase	M00565	Trehalose biosynthesis, D-glucose 1P => trehalose	Metabolism	Carbohydrate metabolism	GH13_26	GH	Glycoside Hydrolases	GH13's subfamily
d__Bacteria	k__unclassified_d__Bacteria	p__Proteobacteria	c__Gammaproteobacteria	o__Enterobacteriales	f__Enterobacteriaceae	g__Yokenella	s__Yokenella_regensburgei	ron:TE10_04730	K12373	hexosaminidase [EC:3.2.1.52]	ko00511;ko00513;ko00520;ko00531;ko00603;ko00604;ko04142	Other glycan degradation;Various types of N-glycan biosynthesis;Amino sugar and nucleotide sugar metabolism;Glycosaminoglycan degradation;Glycosphingolipid biosynthesis - globo and isoglobo series;Glycosphingolipid biosynthesis - ganglio series;Lysosome	3.2.1.52	beta-N-acetylhexosaminidase	M00079	Keratan sulfate degradation	Metabolism;Metabolism;Metabolism;Metabolism;Metabolism;Metabolism;Cellular Processes	Glycan biosynthesis and metabolism;Glycan biosynthesis and metabolism;Carbohydrate metabolism;Glycan biosynthesis and metabolism;Glycan biosynthesis and metabolism;Glycan biosynthesis and metabolism;Transport and catabolism	GH20	GH	Glycoside Hydrolases	beta-hexosaminidase (EC 3.2.1.52); lacto-N-biosidase (EC 3.2.1.140); beta-1,6-N-acetylglucosaminidase) (EC 3.2.1.-); beta-6-SO3-N-acetylglucosaminidase (EC 3.2.1.-)
d__Bacteria	k__unclassified_d__Bacteria	p__Proteobacteria	c__Alphaproteobacteria	o__Rhodobacterales	f__Rhodobacteraceae	g__Paracoccus	s__Paracoccus_sanguinis	pami:JCM7686_1087	K01207	beta-N-acetylhexosaminidase [EC:3.2.1.52]	ko00520;ko00531;ko01501	Amino sugar and nucleotide sugar metabolism;Glycosaminoglycan degradation;beta-Lactam resistance	3.2.1.52	beta-N-acetylhexosaminidase	M00628	beta-Lactam resistance, AmpC system	Metabolism;Metabolism;Human Diseases	Carbohydrate metabolism;Glycan biosynthesis and metabolism;Drug resistance: Antimicrobial	GH3	GH	Glycoside Hydrolases	beta-glucosidase (EC 3.2.1.21); xylan 1,4-beta-xylosidase (EC 3.2.1.37); beta-glucosylceramidase (EC 3.2.1.45); beta-N-acetylhexosaminidase (EC 3.2.1.52); alpha-L-arabinofuranosidase (EC 3.2.1.55); glucan 1,3-beta-glucosidase (EC 3.2.1.58); glucan 1,4-beta-glucosidase (EC 3.2.1.74); isoprimeverose-producing oligoxyloglucan hydrolase (EC 3.2.1.120); coniferin beta-glucosidase (EC 3.2.1.126); exo-1…
d__Bacteria	k__unclassified_d__Bacteria	p__Firmicutes	c__Clostridia	o__Clostridiales	f__Clostridiaceae	g__Clostridium	s__Clostridium_celatum	cpe:CPE1523	K01197	hyaluronoglucosaminidase [EC:3.2.1.35]	ko00531	Glycosaminoglycan degradation	3.2.1.35	hyaluronoglucosaminidase	M00076	Dermatan sulfate degradation	Metabolism	Glycan biosynthesis and metabolism	CBM32	CBM	Carbohydrate-Binding Modules	Binding to galactose and lactose has been demonstrated for the module of Micromonospora viridifaciens sialidase (PMID: 16239725). Binding to polygalacturonic acid has been shown for a Yersinia member (PMID: 17292916). Binding to LacNAc (beta-D-galactosyl-1,4-beta-D-N-acetylglucosamine) has been shown for an N-acetylglucosaminidase from Clostridium perfingens (PMID: 16990278).
d__Bacteria	k__unclassified_d__Bacteria	p__Proteobacteria	c__Alphaproteobacteria	o__Rhodobacterales	f__Rhodobacteraceae	g__Paracoccus	s__Paracoccus_sp._228	rsq:Rsph17025_1783	K00700	1,4-alpha-glucan branching enzyme [EC:2.4.1.18]	ko00500	Starch and sucrose metabolism	2.4.1.18	1,4-alpha-glucan branching enzyme	M00565	Trehalose biosynthesis, D-glucose 1P => trehalose	Metabolism	Carbohydrate metabolism	GH13_9	GH	Glycoside Hydrolases	GH13's subfamily
d__Eukaryota	k__Viridiplantae	p__Streptophyta	c__Liliopsida	o__Poales	f__Poaceae	g__Brachypodium	s__Brachypodium_distachyon	bdi:100839193	K01213	galacturan 1,4-alpha-galacturonidase [EC:3.2.1.67]	ko00040	Pentose and glucuronate interconversions	3.2.1.67	galacturan 1,4-alpha-galacturonidase	M00081	Pectin degradation	Metabolism	Carbohydrate metabolism	GH28	GH	Glycoside Hydrolases	polygalacturonase (EC 3.2.1.15); alpha-L-rhamnosidase (EC 3.2.1.40); exo-polygalacturonase (EC 3.2.1.67); exo-polygalacturonosidase (EC 3.2.1.82); rhamnogalacturonase (EC 3.2.1.171); rhamnogalacturonan alpha-1,2-galacturonohydrolase (EC 3.2.1.173); endo-xylogalacturonan hydrolase (EC 3.2.1.-)
d__Bacteria	k__unclassified_d__Bacteria	p__Firmicutes	c__Bacilli	o__Lactobacillales	f__Streptococcaceae	g__Lactococcus	s__Lactococcus_lactis	lla:L126168	K12373	hexosaminidase [EC:3.2.1.52]	ko00511;ko00513;ko00520;ko00531;ko00603;ko00604;ko04142	Other glycan degradation;Various types of N-glycan biosynthesis;Amino sugar and nucleotide sugar metabolism;Glycosaminoglycan degradation;Glycosphingolipid biosynthesis - globo and isoglobo series;Glycosphingolipid biosynthesis - ganglio series;Lysosome	3.2.1.52	beta-N-acetylhexosaminidase	M00079	Keratan sulfate degradation	Metabolism;Metabolism;Metabolism;Metabolism;Metabolism;Metabolism;Cellular Processes	Glycan biosynthesis and metabolism;Glycan biosynthesis and metabolism;Carbohydrate metabolism;Glycan biosynthesis and metabolism;Glycan biosynthesis and metabolism;Glycan biosynthesis and metabolism;Transport and catabolism	GH20	GH	Glycoside Hydrolases	beta-hexosaminidase (EC 3.2.1.52); lacto-N-biosidase (EC 3.2.1.140); beta-1,6-N-acetylglucosaminidase) (EC 3.2.1.-); beta-6-SO3-N-acetylglucosaminidase (EC 3.2.1.-)
d__Bacteria	k__unclassified_d__Bacteria	p__Firmicutes	c__Clostridia	o__Clostridiales	f__Peptostreptococcaceae	g__Intestinibacter	s__Intestinibacter_bartlettii	psul:AU252_07635	K01207	beta-N-acetylhexosaminidase [EC:3.2.1.52]	ko00520;ko00531;ko01501	Amino sugar and nucleotide sugar metabolism;Glycosaminoglycan degradation;beta-Lactam resistance	3.2.1.52	beta-N-acetylhexosaminidase	M00628	beta-Lactam resistance, AmpC system	Metabolism;Metabolism;Human Diseases	Carbohydrate metabolism;Glycan biosynthesis and metabolism;Drug resistance: Antimicrobial	GH3	GH	Glycoside Hydrolases	beta-glucosidase (EC 3.2.1.21); xylan 1,4-beta-xylosidase (EC 3.2.1.37); beta-glucosylceramidase (EC 3.2.1.45); beta-N-acetylhexosaminidase (EC 3.2.1.52); alpha-L-arabinofuranosidase (EC 3.2.1.55); glucan 1,3-beta-glucosidase (EC 3.2.1.58); glucan 1,4-beta-glucosidase (EC 3.2.1.74); isoprimeverose-producing oligoxyloglucan hydrolase (EC 3.2.1.120); coniferin beta-glucosidase (EC 3.2.1.126); exo-1…
d__Bacteria	k__unclassified_d__Bacteria	p__Proteobacteria	c__Gammaproteobacteria	o__Enterobacteriales	f__Enterobacteriaceae	g__Klebsiella	s__unclassified_g__Klebsiella	kpk:A593_20020	K01207	beta-N-acetylhexosaminidase [EC:3.2.1.52]	ko00520;ko00531;ko01501	Amino sugar and nucleotide sugar metabolism;Glycosaminoglycan degradation;beta-Lactam resistance	3.2.1.52	beta-N-acetylhexosaminidase	M00628	beta-Lactam resistance, AmpC system	Metabolism;Metabolism;Human Diseases	Carbohydrate metabolism;Glycan biosynthesis and metabolism;Drug resistance: Antimicrobial	GH3	GH	Glycoside Hydrolases	beta-glucosidase (EC 3.2.1.21); xylan 1,4-beta-xylosidase (EC 3.2.1.37); beta-glucosylceramidase (EC 3.2.1.45); beta-N-acetylhexosaminidase (EC 3.2.1.52); alpha-L-arabinofuranosidase (EC 3.2.1.55); glucan 1,3-beta-glucosidase (EC 3.2.1.58); glucan 1,4-beta-glucosidase (EC 3.2.1.74); isoprimeverose-producing oligoxyloglucan hydrolase (EC 3.2.1.120); coniferin beta-glucosidase (EC 3.2.1.126); exo-1…
d__Eukaryota	k__Viridiplantae	p__Streptophyta	c__Liliopsida	o__Poales	f__Poaceae	g__Sorghum	s__Sorghum_halepense	sbi:SORBI_10g024010	K01213	galacturan 1,4-alpha-galacturonidase [EC:3.2.1.67]	ko00040	Pentose and glucuronate interconversions	3.2.1.67	galacturan 1,4-alpha-galacturonidase	M00081	Pectin degradation	Metabolism	Carbohydrate metabolism	GH28	GH	Glycoside Hydrolases	polygalacturonase (EC 3.2.1.15); alpha-L-rhamnosidase (EC 3.2.1.40); exo-polygalacturonase (EC 3.2.1.67); exo-polygalacturonosidase (EC 3.2.1.82); rhamnogalacturonase (EC 3.2.1.171); rhamnogalacturonan alpha-1,2-galacturonohydrolase (EC 3.2.1.173); endo-xylogalacturonan hydrolase (EC 3.2.1.-)
d__Bacteria	k__unclassified_d__Bacteria	p__Actinobacteria	c__Actinobacteria	o__Propionibacteriales	f__Propionibacteriaceae	g__Propionibacterium	s__Propionibacterium_sp._oral_taxon_192	tfl:RPIT_14320	K01214	isoamylase [EC:3.2.1.68]	ko00500	Starch and sucrose metabolism	3.2.1.68	isoamylase	M00565	Trehalose biosynthesis, D-glucose 1P => trehalose	Metabolism	Carbohydrate metabolism	GH13_11	GH	Glycoside Hydrolases	GH13's subfamily
d__Bacteria	k__unclassified_d__Bacteria	p__Actinobacteria	c__Actinobacteria	o__Corynebacteriales	f__Corynebacteriaceae	g__Corynebacterium	s__Corynebacterium_glutamicum	cgq:CGLAR1_09955	K01236	maltooligosyltrehalose trehalohydrolase [EC:3.2.1.141]	ko00500	Starch and sucrose metabolism	3.2.1.141	4-alpha-D-{(1->4)-alpha-D-glucano}trehalose trehalohydrolase	M00565	Trehalose biosynthesis, D-glucose 1P => trehalose	Metabolism	Carbohydrate metabolism	GH13_10	GH	Glycoside Hydrolases	GH13's subfamily
d__Bacteria	k__unclassified_d__Bacteria	p__Firmicutes	c__Clostridia	o__Clostridiales	f__Clostridiaceae	g__Clostridium	s__Clostridium_celatum	cpe:CPE1364	K12373	hexosaminidase [EC:3.2.1.52]	ko00511;ko00513;ko00520;ko00531;ko00603;ko00604;ko04142	Other glycan degradation;Various types of N-glycan biosynthesis;Amino sugar and nucleotide sugar metabolism;Glycosaminoglycan degradation;Glycosphingolipid biosynthesis - globo and isoglobo series;Glycosphingolipid biosynthesis - ganglio series;Lysosome	3.2.1.52	beta-N-acetylhexosaminidase	M00079	Keratan sulfate degradation	Metabolism;Metabolism;Metabolism;Metabolism;Metabolism;Metabolism;Cellular Processes	Glycan biosynthesis and metabolism;Glycan biosynthesis and metabolism;Carbohydrate metabolism;Glycan biosynthesis and metabolism;Glycan biosynthesis and metabolism;Glycan biosynthesis and metabolism;Transport and catabolism	GH20	GH	Glycoside Hydrolases	beta-hexosaminidase (EC 3.2.1.52); lacto-N-biosidase (EC 3.2.1.140); beta-1,6-N-acetylglucosaminidase) (EC 3.2.1.-); beta-6-SO3-N-acetylglucosaminidase (EC 3.2.1.-)
d__Eukaryota	k__Viridiplantae	p__Streptophyta	c__Liliopsida	o__Poales	f__Poaceae	g__Aegilops	s__Aegilops_tauschii	ats:F775_29638	K01184	polygalacturonase [EC:3.2.1.15]	ko00040	Pentose and glucuronate interconversions	3.2.1.15	polygalacturonase	M00081	Pectin degradation	Metabolism	Carbohydrate metabolism	GH28	GH	Glycoside Hydrolases	polygalacturonase (EC 3.2.1.15); alpha-L-rhamnosidase (EC 3.2.1.40); exo-polygalacturonase (EC 3.2.1.67); exo-polygalacturonosidase (EC 3.2.1.82); rhamnogalacturonase (EC 3.2.1.171); rhamnogalacturonan alpha-1,2-galacturonohydrolase (EC 3.2.1.173); endo-xylogalacturonan hydrolase (EC 3.2.1.-)
d__Eukaryota	k__Fungi	p__Ascomycota	c__Dothideomycetes	o__Botryosphaeriales	f__Botryosphaeriaceae	g__Diplodia	s__Diplodia_seriata	pfj:MYCFIDRAFT_88469	K00700	1,4-alpha-glucan branching enzyme [EC:2.4.1.18]	ko00500	Starch and sucrose metabolism	2.4.1.18	1,4-alpha-glucan branching enzyme	M00565	Trehalose biosynthesis, D-glucose 1P => trehalose	Metabolism	Carbohydrate metabolism	GH13_8	GH	Glycoside Hydrolases	GH13's subfamily
d__Bacteria	k__unclassified_d__Bacteria	p__Actinobacteria	c__Actinobacteria	o__Micrococcales	f__Micrococcaceae	g__Glutamicibacter	s__Glutamicibacter_arilaitensis	gar:AOZ07_09830	K00700	1,4-alpha-glucan branching enzyme [EC:2.4.1.18]	ko00500	Starch and sucrose metabolism	2.4.1.18	1,4-alpha-glucan branching enzyme	M00565	Trehalose biosynthesis, D-glucose 1P => trehalose	Metabolism	Carbohydrate metabolism	GH13_9	GH	Glycoside Hydrolases	GH13's subfamily
d__Bacteria	k__unclassified_d__Bacteria	p__Proteobacteria	c__Gammaproteobacteria	o__Enterobacteriales	f__Enterobacteriaceae	g__Enterobacter	s__Enterobacter_cloacae	enx:NI40_011360	K06044	(1->4)-alpha-D-glucan 1-alpha-D-glucosylmutase [EC:5.4.99.15]	ko00500	Starch and sucrose metabolism	5.4.99.15	(1->4)-alpha-D-glucan 1-alpha-D-glucosylmutase	M00565	Trehalose biosynthesis, D-glucose 1P => trehalose	Metabolism	Carbohydrate metabolism	GH13_26	GH	Glycoside Hydrolases	GH13's subfamily
d__Bacteria	k__unclassified_d__Bacteria	p__Actinobacteria	c__Actinobacteria	o__Propionibacteriales	f__Propionibacteriaceae	g__Microlunatus	s__Microlunatus_phosphovorus	mph:MLP_36670	K01214	isoamylase [EC:3.2.1.68]	ko00500	Starch and sucrose metabolism	3.2.1.68	isoamylase	M00565	Trehalose biosynthesis, D-glucose 1P => trehalose	Metabolism	Carbohydrate metabolism	CBM48	CBM	Carbohydrate-Binding Modules	Modules of approx. 100 residues with glycogen-binding function, appended to GH13 modules. Also found in the beta subunit (glycogen-binding) of AMP-activated protein kinases (AMPK)
d__Bacteria	k__unclassified_d__Bacteria	p__Firmicutes	c__Clostridia	o__Clostridiales	f__Clostridiaceae	g__Clostridium	s__Clostridium_baratii	has:Halsa_1077	K01207	beta-N-acetylhexosaminidase [EC:3.2.1.52]	ko00520;ko00531;ko01501	Amino sugar and nucleotide sugar metabolism;Glycosaminoglycan degradation;beta-Lactam resistance	3.2.1.52	beta-N-acetylhexosaminidase	M00628	beta-Lactam resistance, AmpC system	Metabolism;Metabolism;Human Diseases	Carbohydrate metabolism;Glycan biosynthesis and metabolism;Drug resistance: Antimicrobial	GH3	GH	Glycoside Hydrolases	beta-glucosidase (EC 3.2.1.21); xylan 1,4-beta-xylosidase (EC 3.2.1.37); beta-glucosylceramidase (EC 3.2.1.45); beta-N-acetylhexosaminidase (EC 3.2.1.52); alpha-L-arabinofuranosidase (EC 3.2.1.55); glucan 1,3-beta-glucosidase (EC 3.2.1.58); glucan 1,4-beta-glucosidase (EC 3.2.1.74); isoprimeverose-producing oligoxyloglucan hydrolase (EC 3.2.1.120); coniferin beta-glucosidase (EC 3.2.1.126); exo-1…
d__Bacteria	k__unclassified_d__Bacteria	p__Proteobacteria	c__Gammaproteobacteria	o__Enterobacteriales	f__Enterobacteriaceae	g__Enterobacter	s__Enterobacter_sp._MGH_24	eau:DI57_07575	K01236	maltooligosyltrehalose trehalohydrolase [EC:3.2.1.141]	ko00500	Starch and sucrose metabolism	3.2.1.141	4-alpha-D-{(1->4)-alpha-D-glucano}trehalose trehalohydrolase	M00565	Trehalose biosynthesis, D-glucose 1P => trehalose	Metabolism	Carbohydrate metabolism	GH13_10	GH	Glycoside Hydrolases	GH13's subfamily
d__Bacteria	k__unclassified_d__Bacteria	p__Firmicutes	c__Bacilli	o__Lactobacillales	f__Lactobacillaceae	g__Lactobacillus	s__Lactobacillus_helveticus	lhr:R0052_02330	K01207	beta-N-acetylhexosaminidase [EC:3.2.1.52]	ko00520;ko00531;ko01501	Amino sugar and nucleotide sugar metabolism;Glycosaminoglycan degradation;beta-Lactam resistance	3.2.1.52	beta-N-acetylhexosaminidase	M00628	beta-Lactam resistance, AmpC system	Metabolism;Metabolism;Human Diseases	Carbohydrate metabolism;Glycan biosynthesis and metabolism;Drug resistance: Antimicrobial	GH3	GH	Glycoside Hydrolases	beta-glucosidase (EC 3.2.1.21); xylan 1,4-beta-xylosidase (EC 3.2.1.37); beta-glucosylceramidase (EC 3.2.1.45); beta-N-acetylhexosaminidase (EC 3.2.1.52); alpha-L-arabinofuranosidase (EC 3.2.1.55); glucan 1,3-beta-glucosidase (EC 3.2.1.58); glucan 1,4-beta-glucosidase (EC 3.2.1.74); isoprimeverose-producing oligoxyloglucan hydrolase (EC 3.2.1.120); coniferin beta-glucosidase (EC 3.2.1.126); exo-1…
d__Bacteria	k__unclassified_d__Bacteria	p__Proteobacteria	c__Gammaproteobacteria	o__Enterobacteriales	f__Enterobacteriaceae	g__Enterobacter	s__Enterobacter_cloacae	eau:DI57_07585	K01214	isoamylase [EC:3.2.1.68]	ko00500	Starch and sucrose metabolism	3.2.1.68	isoamylase	M00565	Trehalose biosynthesis, D-glucose 1P => trehalose	Metabolism	Carbohydrate metabolism	GH13_11	GH	Glycoside Hydrolases	GH13's subfamily
d__Bacteria	k__unclassified_d__Bacteria	p__Proteobacteria	c__Gammaproteobacteria	o__Enterobacteriales	f__Enterobacteriaceae	g__Raoultella	s__Raoultella_ornithinolytica	ror:RORB6_20445	K00700	1,4-alpha-glucan branching enzyme [EC:2.4.1.18]	ko00500	Starch and sucrose metabolism	2.4.1.18	1,4-alpha-glucan branching enzyme	M00565	Trehalose biosynthesis, D-glucose 1P => trehalose	Metabolism	Carbohydrate metabolism	GH13_9	GH	Glycoside Hydrolases	GH13's subfamily
d__Bacteria	k__unclassified_d__Bacteria	p__Firmicutes	c__Clostridia	o__Clostridiales	f__Clostridiaceae	g__Clostridium	s__Clostridium_baratii	cbv:U729_898	K00700	1,4-alpha-glucan branching enzyme [EC:2.4.1.18]	ko00500	Starch and sucrose metabolism	2.4.1.18	1,4-alpha-glucan branching enzyme	M00565	Trehalose biosynthesis, D-glucose 1P => trehalose	Metabolism	Carbohydrate metabolism	CBM48	CBM	Carbohydrate-Binding Modules	Modules of approx. 100 residues with glycogen-binding function, appended to GH13 modules. Also found in the beta subunit (glycogen-binding) of AMP-activated protein kinases (AMPK)
d__Bacteria	k__unclassified_d__Bacteria	p__Firmicutes	c__Bacilli	o__Lactobacillales	f__Enterococcaceae	g__Enterococcus	s__Enterococcus_faecalis	ene:ENT_01640	K12373	hexosaminidase [EC:3.2.1.52]	ko00511;ko00513;ko00520;ko00531;ko00603;ko00604;ko04142	Other glycan degradation;Various types of N-glycan biosynthesis;Amino sugar and nucleotide sugar metabolism;Glycosaminoglycan degradation;Glycosphingolipid biosynthesis - globo and isoglobo series;Glycosphingolipid biosynthesis - ganglio series;Lysosome	3.2.1.52	beta-N-acetylhexosaminidase	M00079	Keratan sulfate degradation	Metabolism;Metabolism;Metabolism;Metabolism;Metabolism;Metabolism;Cellular Processes	Glycan biosynthesis and metabolism;Glycan biosynthesis and metabolism;Carbohydrate metabolism;Glycan biosynthesis and metabolism;Glycan biosynthesis and metabolism;Glycan biosynthesis and metabolism;Transport and catabolism	GH20	GH	Glycoside Hydrolases	beta-hexosaminidase (EC 3.2.1.52); lacto-N-biosidase (EC 3.2.1.140); beta-1,6-N-acetylglucosaminidase) (EC 3.2.1.-); beta-6-SO3-N-acetylglucosaminidase (EC 3.2.1.-)
d__Bacteria	k__unclassified_d__Bacteria	p__Proteobacteria	c__Gammaproteobacteria	o__Enterobacteriales	f__Enterobacteriaceae	g__Enterobacter	s__Enterobacter_cloacae	kco:BWI95_16495	K06044	(1->4)-alpha-D-glucan 1-alpha-D-glucosylmutase [EC:5.4.99.15]	ko00500	Starch and sucrose metabolism	5.4.99.15	(1->4)-alpha-D-glucan 1-alpha-D-glucosylmutase	M00565	Trehalose biosynthesis, D-glucose 1P => trehalose	Metabolism	Carbohydrate metabolism	GH13_26	GH	Glycoside Hydrolases	GH13's subfamily
d__Bacteria	k__unclassified_d__Bacteria	p__Firmicutes	c__Clostridia	o__Clostridiales	f__Clostridiaceae	g__Clostridium	s__Clostridium_colicanis	cbv:U729_898	K00700	1,4-alpha-glucan branching enzyme [EC:2.4.1.18]	ko00500	Starch and sucrose metabolism	2.4.1.18	1,4-alpha-glucan branching enzyme	M00565	Trehalose biosynthesis, D-glucose 1P => trehalose	Metabolism	Carbohydrate metabolism	GH13_9	GH	Glycoside Hydrolases	GH13's subfamily
d__Bacteria	k__unclassified_d__Bacteria	p__Firmicutes	c__Clostridia	o__Clostridiales	f__Clostridiaceae	g__Alkaliphilus	s__Alkaliphilus_transvaalensis	erb:A4V01_21325	K13327	dTDP-3,4-didehydro-2,6-dideoxy-alpha-D-glucose 3-reductase [EC:1.1.1.384]	ko00523	Polyketide sugar unit biosynthesis	1.1.1.384	dTDP-3,4-didehydro-2,6-dideoxy-alpha-D-glucose 3-reductase	M00801	dTDP-L-olivose biosynthesis	Metabolism	Metabolism of terpenoids and polyketides	GH109	GH	Glycoside Hydrolases	alpha-N-acetylgalactosaminidase (EC 3.2.1.49)
d__Eukaryota	k__Viridiplantae	p__Streptophyta	c__Liliopsida	o__Poales	f__Poaceae	g__Brachypodium	s__Brachypodium_distachyon	bdi:100839193	K01213	galacturan 1,4-alpha-galacturonidase [EC:3.2.1.67]	ko00040	Pentose and glucuronate interconversions	3.2.1.67	galacturan 1,4-alpha-galacturonidase	M00081	Pectin degradation	Metabolism	Carbohydrate metabolism	GH28	GH	Glycoside Hydrolases	polygalacturonase (EC 3.2.1.15); alpha-L-rhamnosidase (EC 3.2.1.40); exo-polygalacturonase (EC 3.2.1.67); exo-polygalacturonosidase (EC 3.2.1.82); rhamnogalacturonase (EC 3.2.1.171); rhamnogalacturonan alpha-1,2-galacturonohydrolase (EC 3.2.1.173); endo-xylogalacturonan hydrolase (EC 3.2.1.-)
d__Bacteria	k__unclassified_d__Bacteria	p__Proteobacteria	c__Gammaproteobacteria	o__Enterobacteriales	f__Enterobacteriaceae	g__Leclercia	s__Leclercia_adecarboxylata	lax:APT61_01625	K00700	1,4-alpha-glucan branching enzyme [EC:2.4.1.18]	ko00500	Starch and sucrose metabolism	2.4.1.18	1,4-alpha-glucan branching enzyme	M00565	Trehalose biosynthesis, D-glucose 1P => trehalose	Metabolism	Carbohydrate metabolism	CBM48	CBM	Carbohydrate-Binding Modules	Modules of approx. 100 residues with glycogen-binding function, appended to GH13 modules. Also found in the beta subunit (glycogen-binding) of AMP-activated protein kinases (AMPK)
d__Bacteria	k__unclassified_d__Bacteria	p__Proteobacteria	c__Gammaproteobacteria	o__Enterobacteriales	f__Enterobacteriaceae	g__unclassified_f__Enterobacteriaceae	s__unclassified_f__Enterobacteriaceae	ror:RORB6_16300	K12373	hexosaminidase [EC:3.2.1.52]	ko00511;ko00513;ko00520;ko00531;ko00603;ko00604;ko04142	Other glycan degradation;Various types of N-glycan biosynthesis;Amino sugar and nucleotide sugar metabolism;Glycosaminoglycan degradation;Glycosphingolipid biosynthesis - globo and isoglobo series;Glycosphingolipid biosynthesis - ganglio series;Lysosome	3.2.1.52	beta-N-acetylhexosaminidase	M00079	Keratan sulfate degradation	Metabolism;Metabolism;Metabolism;Metabolism;Metabolism;Metabolism;Cellular Processes	Glycan biosynthesis and metabolism;Glycan biosynthesis and metabolism;Carbohydrate metabolism;Glycan biosynthesis and metabolism;Glycan biosynthesis and metabolism;Glycan biosynthesis and metabolism;Transport and catabolism	GH20	GH	Glycoside Hydrolases	beta-hexosaminidase (EC 3.2.1.52); lacto-N-biosidase (EC 3.2.1.140); beta-1,6-N-acetylglucosaminidase) (EC 3.2.1.-); beta-6-SO3-N-acetylglucosaminidase (EC 3.2.1.-)
d__Eukaryota	k__Viridiplantae	p__Streptophyta	c__Liliopsida	o__Poales	f__Poaceae	g__Zea	s__Zea_mays	zma:100280704	K12373	hexosaminidase [EC:3.2.1.52]	ko00511;ko00513;ko00520;ko00531;ko00603;ko00604;ko04142	Other glycan degradation;Various types of N-glycan biosynthesis;Amino sugar and nucleotide sugar metabolism;Glycosaminoglycan degradation;Glycosphingolipid biosynthesis - globo and isoglobo series;Glycosphingolipid biosynthesis - ganglio series;Lysosome	3.2.1.52	beta-N-acetylhexosaminidase	M00079	Keratan sulfate degradation	Metabolism;Metabolism;Metabolism;Metabolism;Metabolism;Metabolism;Cellular Processes	Glycan biosynthesis and metabolism;Glycan biosynthesis and metabolism;Carbohydrate metabolism;Glycan biosynthesis and metabolism;Glycan biosynthesis and metabolism;Glycan biosynthesis and metabolism;Transport and catabolism	GH20	GH	Glycoside Hydrolases	beta-hexosaminidase (EC 3.2.1.52); lacto-N-biosidase (EC 3.2.1.140); beta-1,6-N-acetylglucosaminidase) (EC 3.2.1.-); beta-6-SO3-N-acetylglucosaminidase (EC 3.2.1.-)
d__Bacteria	k__unclassified_d__Bacteria	p__Proteobacteria	c__Gammaproteobacteria	o__Enterobacteriales	f__Enterobacteriaceae	g__Enterobacter	s__Enterobacter_sp._DC1	eau:DI57_07575	K01236	maltooligosyltrehalose trehalohydrolase [EC:3.2.1.141]	ko00500	Starch and sucrose metabolism	3.2.1.141	4-alpha-D-{(1->4)-alpha-D-glucano}trehalose trehalohydrolase	M00565	Trehalose biosynthesis, D-glucose 1P => trehalose	Metabolism	Carbohydrate metabolism	CBM48	CBM	Carbohydrate-Binding Modules	Modules of approx. 100 residues with glycogen-binding function, appended to GH13 modules. Also found in the beta subunit (glycogen-binding) of AMP-activated protein kinases (AMPK)
d__Bacteria	k__unclassified_d__Bacteria	p__Firmicutes	c__Clostridia	o__Clostridiales	f__Clostridiaceae	g__Clostridium	s__Clostridium_butyricum	cbut:ATN24_12980	K00700	1,4-alpha-glucan branching enzyme [EC:2.4.1.18]	ko00500	Starch and sucrose metabolism	2.4.1.18	1,4-alpha-glucan branching enzyme	M00565	Trehalose biosynthesis, D-glucose 1P => trehalose	Metabolism	Carbohydrate metabolism	GH13_9	GH	Glycoside Hydrolases	GH13's subfamily
d__Bacteria	k__unclassified_d__Bacteria	p__Actinobacteria	c__Actinobacteria	o__Micrococcales	f__Cellulomonadaceae	g__Cellulomonas	s__Cellulomonas_carbonis	iva:Isova_2028	K01236	maltooligosyltrehalose trehalohydrolase [EC:3.2.1.141]	ko00500	Starch and sucrose metabolism	3.2.1.141	4-alpha-D-{(1->4)-alpha-D-glucano}trehalose trehalohydrolase	M00565	Trehalose biosynthesis, D-glucose 1P => trehalose	Metabolism	Carbohydrate metabolism	CBM48	CBM	Carbohydrate-Binding Modules	Modules of approx. 100 residues with glycogen-binding function, appended to GH13 modules. Also found in the beta subunit (glycogen-binding) of AMP-activated protein kinases (AMPK)
d__Bacteria	k__unclassified_d__Bacteria	p__Actinobacteria	c__Actinobacteria	o__Corynebacteriales	f__Corynebacteriaceae	g__Corynebacterium	s__Corynebacterium_mustelae	cmv:CMUST_10430	K01214	isoamylase [EC:3.2.1.68]	ko00500	Starch and sucrose metabolism	3.2.1.68	isoamylase	M00565	Trehalose biosynthesis, D-glucose 1P => trehalose	Metabolism	Carbohydrate metabolism	GH13_11	GH	Glycoside Hydrolases	GH13's subfamily
d__Bacteria	k__unclassified_d__Bacteria	p__Actinobacteria	c__Actinobacteria	o__Actinomycetales	f__Actinomycetaceae	g__Actinomyces	s__Actinomyces_sp._oral_taxon_414	acq:AM609_01120	K01214	isoamylase [EC:3.2.1.68]	ko00500	Starch and sucrose metabolism	3.2.1.68	isoamylase	M00565	Trehalose biosynthesis, D-glucose 1P => trehalose	Metabolism	Carbohydrate metabolism	CBM48	CBM	Carbohydrate-Binding Modules	Modules of approx. 100 residues with glycogen-binding function, appended to GH13 modules. Also found in the beta subunit (glycogen-binding) of AMP-activated protein kinases (AMPK)
d__Bacteria	k__unclassified_d__Bacteria	p__Proteobacteria	c__Gammaproteobacteria	o__Enterobacteriales	f__Enterobacteriaceae	g__Enterobacter	s__Enterobacter_sp.	sers:SERRSCBI_05665	K12373	hexosaminidase [EC:3.2.1.52]	ko00511;ko00513;ko00520;ko00531;ko00603;ko00604;ko04142	Other glycan degradation;Various types of N-glycan biosynthesis;Amino sugar and nucleotide sugar metabolism;Glycosaminoglycan degradation;Glycosphingolipid biosynthesis - globo and isoglobo series;Glycosphingolipid biosynthesis - ganglio series;Lysosome	3.2.1.52	beta-N-acetylhexosaminidase	M00079	Keratan sulfate degradation	Metabolism;Metabolism;Metabolism;Metabolism;Metabolism;Metabolism;Cellular Processes	Glycan biosynthesis and metabolism;Glycan biosynthesis and metabolism;Carbohydrate metabolism;Glycan biosynthesis and metabolism;Glycan biosynthesis and metabolism;Glycan biosynthesis and metabolism;Transport and catabolism	GH20	GH	Glycoside Hydrolases	beta-hexosaminidase (EC 3.2.1.52); lacto-N-biosidase (EC 3.2.1.140); beta-1,6-N-acetylglucosaminidase) (EC 3.2.1.-); beta-6-SO3-N-acetylglucosaminidase (EC 3.2.1.-)
d__Bacteria	k__unclassified_d__Bacteria	p__Firmicutes	c__Bacilli	o__Lactobacillales	f__Streptococcaceae	g__Lactococcus	s__Lactococcus_lactis	llm:llmg_0158	K00700	1,4-alpha-glucan branching enzyme [EC:2.4.1.18]	ko00500	Starch and sucrose metabolism	2.4.1.18	1,4-alpha-glucan branching enzyme	M00565	Trehalose biosynthesis, D-glucose 1P => trehalose	Metabolism	Carbohydrate metabolism	GH13_9	GH	Glycoside Hydrolases	GH13's subfamily
d__Bacteria	k__unclassified_d__Bacteria	p__Firmicutes	c__Clostridia	o__Clostridiales	f__Clostridiaceae	g__Clostridium	s__Clostridium_celatum	cpe:CPE1523	K01197	hyaluronoglucosaminidase [EC:3.2.1.35]	ko00531	Glycosaminoglycan degradation	3.2.1.35	hyaluronoglucosaminidase	M00076	Dermatan sulfate degradation	Metabolism	Glycan biosynthesis and metabolism	CBM32	CBM	Carbohydrate-Binding Modules	Binding to galactose and lactose has been demonstrated for the module of Micromonospora viridifaciens sialidase (PMID: 16239725). Binding to polygalacturonic acid has been shown for a Yersinia member (PMID: 17292916). Binding to LacNAc (beta-D-galactosyl-1,4-beta-D-N-acetylglucosamine) has been shown for an N-acetylglucosaminidase from Clostridium perfingens (PMID: 16990278).
d__Bacteria	k__unclassified_d__Bacteria	p__Proteobacteria	c__Gammaproteobacteria	o__Enterobacteriales	f__Enterobacteriaceae	g__Raoultella	s__Raoultella_ornithinolytica	ror:RORB6_20445	K00700	1,4-alpha-glucan branching enzyme [EC:2.4.1.18]	ko00500	Starch and sucrose metabolism	2.4.1.18	1,4-alpha-glucan branching enzyme	M00565	Trehalose biosynthesis, D-glucose 1P => trehalose	Metabolism	Carbohydrate metabolism	GH13_9	GH	Glycoside Hydrolases	GH13's subfamily
d__Bacteria	k__unclassified_d__Bacteria	p__Firmicutes	c__Erysipelotrichia	o__Erysipelotrichales	f__Erysipelotrichaceae	g__unclassified_f__Erysipelotrichaceae	s__[Eubacterium]_dolichum	vhl:BME96_05190	K12373	hexosaminidase [EC:3.2.1.52]	ko00511;ko00513;ko00520;ko00531;ko00603;ko00604;ko04142	Other glycan degradation;Various types of N-glycan biosynthesis;Amino sugar and nucleotide sugar metabolism;Glycosaminoglycan degradation;Glycosphingolipid biosynthesis - globo and isoglobo series;Glycosphingolipid biosynthesis - ganglio series;Lysosome	3.2.1.52	beta-N-acetylhexosaminidase	M00079	Keratan sulfate degradation	Metabolism;Metabolism;Metabolism;Metabolism;Metabolism;Metabolism;Cellular Processes	Glycan biosynthesis and metabolism;Glycan biosynthesis and metabolism;Carbohydrate metabolism;Glycan biosynthesis and metabolism;Glycan biosynthesis and metabolism;Glycan biosynthesis and metabolism;Transport and catabolism	GH20	GH	Glycoside Hydrolases	beta-hexosaminidase (EC 3.2.1.52); lacto-N-biosidase (EC 3.2.1.140); beta-1,6-N-acetylglucosaminidase) (EC 3.2.1.-); beta-6-SO3-N-acetylglucosaminidase (EC 3.2.1.-)
d__Bacteria	k__unclassified_d__Bacteria	p__Actinobacteria	c__Actinobacteria	o__Actinomycetales	f__Actinomycetaceae	g__Actinomyces	s__Actinomyces_slackii	aos:AXE84_10510	K01236	maltooligosyltrehalose trehalohydrolase [EC:3.2.1.141]	ko00500	Starch and sucrose metabolism	3.2.1.141	4-alpha-D-{(1->4)-alpha-D-glucano}trehalose trehalohydrolase	M00565	Trehalose biosynthesis, D-glucose 1P => trehalose	Metabolism	Carbohydrate metabolism	GH13_10	GH	Glycoside Hydrolases	GH13's subfamily
d__Bacteria	k__unclassified_d__Bacteria	p__Firmicutes	c__Bacilli	o__Lactobacillales	f__Streptococcaceae	g__Lactococcus	s__Lactococcus_lactis	llk:LLKF_0125	K00700	1,4-alpha-glucan branching enzyme [EC:2.4.1.18]	ko00500	Starch and sucrose metabolism	2.4.1.18	1,4-alpha-glucan branching enzyme	M00565	Trehalose biosynthesis, D-glucose 1P => trehalose	Metabolism	Carbohydrate metabolism	GH13_8	GH	Glycoside Hydrolases	GH13's subfamily
d__Bacteria	k__unclassified_d__Bacteria	p__Firmicutes	c__Clostridia	o__Clostridiales	f__Clostridiaceae	g__Clostridium	s__Clostridium_sp._CL-2	cpe:CPE1588	K00700	1,4-alpha-glucan branching enzyme [EC:2.4.1.18]	ko00500	Starch and sucrose metabolism	2.4.1.18	1,4-alpha-glucan branching enzyme	M00565	Trehalose biosynthesis, D-glucose 1P => trehalose	Metabolism	Carbohydrate metabolism	GH13_9	GH	Glycoside Hydrolases	GH13's subfamily
d__Bacteria	k__unclassified_d__Bacteria	p__Firmicutes	c__Clostridia	o__Clostridiales	f__Peptostreptococcaceae	g__Terrisporobacter	s__Terrisporobacter_othiniensis	crn:CAR_c20910	K01207	beta-N-acetylhexosaminidase [EC:3.2.1.52]	ko00520;ko00531;ko01501	Amino sugar and nucleotide sugar metabolism;Glycosaminoglycan degradation;beta-Lactam resistance	3.2.1.52	beta-N-acetylhexosaminidase	M00628	beta-Lactam resistance, AmpC system	Metabolism;Metabolism;Human Diseases	Carbohydrate metabolism;Glycan biosynthesis and metabolism;Drug resistance: Antimicrobial	GH3	GH	Glycoside Hydrolases	beta-glucosidase (EC 3.2.1.21); xylan 1,4-beta-xylosidase (EC 3.2.1.37); beta-glucosylceramidase (EC 3.2.1.45); beta-N-acetylhexosaminidase (EC 3.2.1.52); alpha-L-arabinofuranosidase (EC 3.2.1.55); glucan 1,3-beta-glucosidase (EC 3.2.1.58); glucan 1,4-beta-glucosidase (EC 3.2.1.74); isoprimeverose-producing oligoxyloglucan hydrolase (EC 3.2.1.120); coniferin beta-glucosidase (EC 3.2.1.126); exo-1…
d__Bacteria	k__unclassified_d__Bacteria	p__Proteobacteria	c__Gammaproteobacteria	o__Enterobacteriales	f__Enterobacteriaceae	g__Cedecea	s__Cedecea_davisae	cnt:JT31_15035	K12373	hexosaminidase [EC:3.2.1.52]	ko00511;ko00513;ko00520;ko00531;ko00603;ko00604;ko04142	Other glycan degradation;Various types of N-glycan biosynthesis;Amino sugar and nucleotide sugar metabolism;Glycosaminoglycan degradation;Glycosphingolipid biosynthesis - globo and isoglobo series;Glycosphingolipid biosynthesis - ganglio series;Lysosome	3.2.1.52	beta-N-acetylhexosaminidase	M00079	Keratan sulfate degradation	Metabolism;Metabolism;Metabolism;Metabolism;Metabolism;Metabolism;Cellular Processes	Glycan biosynthesis and metabolism;Glycan biosynthesis and metabolism;Carbohydrate metabolism;Glycan biosynthesis and metabolism;Glycan biosynthesis and metabolism;Glycan biosynthesis and metabolism;Transport and catabolism	GH20	GH	Glycoside Hydrolases	beta-hexosaminidase (EC 3.2.1.52); lacto-N-biosidase (EC 3.2.1.140); beta-1,6-N-acetylglucosaminidase) (EC 3.2.1.-); beta-6-SO3-N-acetylglucosaminidase (EC 3.2.1.-)
d__Bacteria	k__unclassified_d__Bacteria	p__Firmicutes	c__Clostridia	o__Clostridiales	f__Clostridiaceae	g__Clostridium	s__Clostridium_saccharobutylicum	csb:CLSA_c41520	K01448	N-acetylmuramoyl-L-alanine amidase [EC:3.5.1.28]	ko01503	Cationic antimicrobial peptide (CAMP) resistance	3.5.1.28	N-acetylmuramoyl-L-alanine amidase	M00727	Cationic antimicrobial peptide (CAMP) resistance, N-acetylmuramoyl-L-alanine amidase AmiA and AmiC	Human Diseases	Drug resistance: Antimicrobial	GH73	GH	Glycoside Hydrolases	lysozyme (EC 3.2.1.17); mannosyl-glycoprotein endo-beta-N-acetylglucosaminidase (EC 3.2.1.96); peptidoglycan hydrolase with endo-beta-N-acetylglucosaminidase specificity (EC 3.2.1.-)
d__Bacteria	k__unclassified_d__Bacteria	p__Actinobacteria	c__Actinobacteria	o__Propionibacteriales	f__Propionibacteriaceae	g__Propionibacterium	s__Propionibacterium_propionicum	ppc:HMPREF9154_0660	K01207	beta-N-acetylhexosaminidase [EC:3.2.1.52]	ko00520;ko00531;ko01501	Amino sugar and nucleotide sugar metabolism;Glycosaminoglycan degradation;beta-Lactam resistance	3.2.1.52	beta-N-acetylhexosaminidase	M00628	beta-Lactam resistance, AmpC system	Metabolism;Metabolism;Human Diseases	Carbohydrate metabolism;Glycan biosynthesis and metabolism;Drug resistance: Antimicrobial	GH3	GH	Glycoside Hydrolases	beta-glucosidase (EC 3.2.1.21); xylan 1,4-beta-xylosidase (EC 3.2.1.37); beta-glucosylceramidase (EC 3.2.1.45); beta-N-acetylhexosaminidase (EC 3.2.1.52); alpha-L-arabinofuranosidase (EC 3.2.1.55); glucan 1,3-beta-glucosidase (EC 3.2.1.58); glucan 1,4-beta-glucosidase (EC 3.2.1.74); isoprimeverose-producing oligoxyloglucan hydrolase (EC 3.2.1.120); coniferin beta-glucosidase (EC 3.2.1.126); exo-1…
d__Bacteria	k__unclassified_d__Bacteria	p__Proteobacteria	c__Gammaproteobacteria	o__Enterobacteriales	f__Enterobacteriaceae	g__Escherichia	s__Escherichia_coli	kin:AB182_27270	K00700	1,4-alpha-glucan branching enzyme [EC:2.4.1.18]	ko00500	Starch and sucrose metabolism	2.4.1.18	1,4-alpha-glucan branching enzyme	M00565	Trehalose biosynthesis, D-glucose 1P => trehalose	Metabolism	Carbohydrate metabolism	GH13_9	GH	Glycoside Hydrolases	GH13's subfamily
d__Eukaryota	k__Viridiplantae	p__Streptophyta	c__Liliopsida	o__Poales	f__Poaceae	g__Zea	s__Zea_mays	zma:542679	K01214	isoamylase [EC:3.2.1.68]	ko00500	Starch and sucrose metabolism	3.2.1.68	isoamylase	M00565	Trehalose biosynthesis, D-glucose 1P => trehalose	Metabolism	Carbohydrate metabolism	CBM48	CBM	Carbohydrate-Binding Modules	Modules of approx. 100 residues with glycogen-binding function, appended to GH13 modules. Also found in the beta subunit (glycogen-binding) of AMP-activated protein kinases (AMPK)
d__Bacteria	k__unclassified_d__Bacteria	p__Proteobacteria	c__Gammaproteobacteria	o__Enterobacteriales	f__Enterobacteriaceae	g__Leclercia	s__Leclercia_adecarboxylata	lax:APT61_11245	K01236	maltooligosyltrehalose trehalohydrolase [EC:3.2.1.141]	ko00500	Starch and sucrose metabolism	3.2.1.141	4-alpha-D-{(1->4)-alpha-D-glucano}trehalose trehalohydrolase	M00565	Trehalose biosynthesis, D-glucose 1P => trehalose	Metabolism	Carbohydrate metabolism	GH13_10	GH	Glycoside Hydrolases	GH13's subfamily
d__Bacteria	k__unclassified_d__Bacteria	p__Proteobacteria	c__Gammaproteobacteria	o__Enterobacteriales	f__Enterobacteriaceae	g__Salmonella	s__Salmonella_enterica	ecd:ECDH10B_3606	K00700	1,4-alpha-glucan branching enzyme [EC:2.4.1.18]	ko00500	Starch and sucrose metabolism	2.4.1.18	1,4-alpha-glucan branching enzyme	M00565	Trehalose biosynthesis, D-glucose 1P => trehalose	Metabolism	Carbohydrate metabolism	GH13_9	GH	Glycoside Hydrolases	GH13's subfamily
d__Bacteria	k__unclassified_d__Bacteria	p__Firmicutes	c__Bacilli	o__Lactobacillales	f__Streptococcaceae	g__Streptococcus	s__Streptococcus_gallolyticus	sgg:SGGBAA2069_c07540	K00700	1,4-alpha-glucan branching enzyme [EC:2.4.1.18]	ko00500	Starch and sucrose metabolism	2.4.1.18	1,4-alpha-glucan branching enzyme	M00565	Trehalose biosynthesis, D-glucose 1P => trehalose	Metabolism	Carbohydrate metabolism	GH13_9	GH	Glycoside Hydrolases	GH13's subfamily
d__Bacteria	k__unclassified_d__Bacteria	p__Firmicutes	c__Clostridia	o__Clostridiales	f__Peptostreptococcaceae	g__Terrisporobacter	s__Terrisporobacter_othiniensis	cpe:CPE0147	K01195	beta-glucuronidase [EC:3.2.1.31]	ko00040;ko00531;ko00860;ko00944;ko00983;ko04142	Pentose and glucuronate interconversions;Glycosaminoglycan degradation;Porphyrin and chlorophyll metabolism;Flavone and flavonol biosynthesis;Drug metabolism - other enzymes;Lysosome	3.2.1.31	beta-glucuronidase	M00014	Glucuronate pathway (uronate pathway)	Metabolism;Metabolism;Metabolism;Metabolism;Metabolism;Cellular Processes	Carbohydrate metabolism;Glycan biosynthesis and metabolism;Metabolism of cofactors and vitamins;Biosynthesis of other secondary metabolites;Xenobiotics biodegradation and metabolism;Transport and catabolism	GH2	GH	Glycoside Hydrolases	beta-galactosidase (EC 3.2.1.23) ; beta-mannosidase (EC 3.2.1.25); beta-glucuronidase (EC 3.2.1.31); alpha-L-arabinofuranosidase (EC 3.2.1.55); mannosylglycoprotein endo-beta-mannosidase (EC 3.2.1.152); exo-beta-glucosaminidase (EC 3.2.1.165)
d__Bacteria	k__unclassified_d__Bacteria	p__Firmicutes	c__Clostridia	o__Clostridiales	f__Clostridiaceae	g__Clostridium	s__Clostridium_saccharobutylicum	csb:CLSA_c43820	K00700	1,4-alpha-glucan branching enzyme [EC:2.4.1.18]	ko00500	Starch and sucrose metabolism	2.4.1.18	1,4-alpha-glucan branching enzyme	M00565	Trehalose biosynthesis, D-glucose 1P => trehalose	Metabolism	Carbohydrate metabolism	GH13_9	GH	Glycoside Hydrolases	GH13's subfamily
d__Eukaryota	k__Viridiplantae	p__Streptophyta	c__Liliopsida	o__Poales	f__Poaceae	g__Oryza	s__Oryza_brachyantha	obr:102703551	K01213	galacturan 1,4-alpha-galacturonidase [EC:3.2.1.67]	ko00040	Pentose and glucuronate interconversions	3.2.1.67	galacturan 1,4-alpha-galacturonidase	M00081	Pectin degradation	Metabolism	Carbohydrate metabolism	GH28	GH	Glycoside Hydrolases	polygalacturonase (EC 3.2.1.15); alpha-L-rhamnosidase (EC 3.2.1.40); exo-polygalacturonase (EC 3.2.1.67); exo-polygalacturonosidase (EC 3.2.1.82); rhamnogalacturonase (EC 3.2.1.171); rhamnogalacturonan alpha-1,2-galacturonohydrolase (EC 3.2.1.173); endo-xylogalacturonan hydrolase (EC 3.2.1.-)
d__Eukaryota	k__Viridiplantae	p__Streptophyta	c__Liliopsida	o__Poales	f__Poaceae	g__Hordeum	s__Hordeum_vulgare	dosa:Os11t0249400-00	K01184	polygalacturonase [EC:3.2.1.15]	ko00040	Pentose and glucuronate interconversions	3.2.1.15	polygalacturonase	M00081	Pectin degradation	Metabolism	Carbohydrate metabolism	GH28	GH	Glycoside Hydrolases	polygalacturonase (EC 3.2.1.15); alpha-L-rhamnosidase (EC 3.2.1.40); exo-polygalacturonase (EC 3.2.1.67); exo-polygalacturonosidase (EC 3.2.1.82); rhamnogalacturonase (EC 3.2.1.171); rhamnogalacturonan alpha-1,2-galacturonohydrolase (EC 3.2.1.173); endo-xylogalacturonan hydrolase (EC 3.2.1.-)
d__Bacteria	k__unclassified_d__Bacteria	p__Actinobacteria	c__Actinobacteria	o__Micrococcales	f__Dermabacteraceae	g__Brachybacterium	s__Brachybacterium_sp._SW0106-09	bfa:Bfae_26320	K12373	hexosaminidase [EC:3.2.1.52]	ko00511;ko00513;ko00520;ko00531;ko00603;ko00604;ko04142	Other glycan degradation;Various types of N-glycan biosynthesis;Amino sugar and nucleotide sugar metabolism;Glycosaminoglycan degradation;Glycosphingolipid biosynthesis - globo and isoglobo series;Glycosphingolipid biosynthesis - ganglio series;Lysosome	3.2.1.52	beta-N-acetylhexosaminidase	M00079	Keratan sulfate degradation	Metabolism;Metabolism;Metabolism;Metabolism;Metabolism;Metabolism;Cellular Processes	Glycan biosynthesis and metabolism;Glycan biosynthesis and metabolism;Carbohydrate metabolism;Glycan biosynthesis and metabolism;Glycan biosynthesis and metabolism;Glycan biosynthesis and metabolism;Transport and catabolism	GH20	GH	Glycoside Hydrolases	beta-hexosaminidase (EC 3.2.1.52); lacto-N-biosidase (EC 3.2.1.140); beta-1,6-N-acetylglucosaminidase) (EC 3.2.1.-); beta-6-SO3-N-acetylglucosaminidase (EC 3.2.1.-)
d__Bacteria	k__unclassified_d__Bacteria	p__Firmicutes	c__Erysipelotrichia	o__Erysipelotrichales	f__Erysipelotrichaceae	g__Turicibacter	s__unclassified_g__Turicibacter	tur:AT726_09140	K00700	1,4-alpha-glucan branching enzyme [EC:2.4.1.18]	ko00500	Starch and sucrose metabolism	2.4.1.18	1,4-alpha-glucan branching enzyme	M00565	Trehalose biosynthesis, D-glucose 1P => trehalose	Metabolism	Carbohydrate metabolism	GH13_9	GH	Glycoside Hydrolases	GH13's subfamily
d__Bacteria	k__unclassified_d__Bacteria	p__Proteobacteria	c__Gammaproteobacteria	o__Pseudomonadales	f__Moraxellaceae	g__Acinetobacter	s__Acinetobacter_sp._CIP_101934	aei:AOY20_01680	K01207	beta-N-acetylhexosaminidase [EC:3.2.1.52]	ko00520;ko00531;ko01501	Amino sugar and nucleotide sugar metabolism;Glycosaminoglycan degradation;beta-Lactam resistance	3.2.1.52	beta-N-acetylhexosaminidase	M00628	beta-Lactam resistance, AmpC system	Metabolism;Metabolism;Human Diseases	Carbohydrate metabolism;Glycan biosynthesis and metabolism;Drug resistance: Antimicrobial	GH3	GH	Glycoside Hydrolases	beta-glucosidase (EC 3.2.1.21); xylan 1,4-beta-xylosidase (EC 3.2.1.37); beta-glucosylceramidase (EC 3.2.1.45); beta-N-acetylhexosaminidase (EC 3.2.1.52); alpha-L-arabinofuranosidase (EC 3.2.1.55); glucan 1,3-beta-glucosidase (EC 3.2.1.58); glucan 1,4-beta-glucosidase (EC 3.2.1.74); isoprimeverose-producing oligoxyloglucan hydrolase (EC 3.2.1.120); coniferin beta-glucosidase (EC 3.2.1.126); exo-1…
d__Bacteria	k__unclassified_d__Bacteria	p__Proteobacteria	c__Gammaproteobacteria	o__Enterobacteriales	f__Enterobacteriaceae	g__Providencia	s__Providencia_alcalifaciens	prg:RB151_025450	K01207	beta-N-acetylhexosaminidase [EC:3.2.1.52]	ko00520;ko00531;ko01501	Amino sugar and nucleotide sugar metabolism;Glycosaminoglycan degradation;beta-Lactam resistance	3.2.1.52	beta-N-acetylhexosaminidase	M00628	beta-Lactam resistance, AmpC system	Metabolism;Metabolism;Human Diseases	Carbohydrate metabolism;Glycan biosynthesis and metabolism;Drug resistance: Antimicrobial	GH3	GH	Glycoside Hydrolases	beta-glucosidase (EC 3.2.1.21); xylan 1,4-beta-xylosidase (EC 3.2.1.37); beta-glucosylceramidase (EC 3.2.1.45); beta-N-acetylhexosaminidase (EC 3.2.1.52); alpha-L-arabinofuranosidase (EC 3.2.1.55); glucan 1,3-beta-glucosidase (EC 3.2.1.58); glucan 1,4-beta-glucosidase (EC 3.2.1.74); isoprimeverose-producing oligoxyloglucan hydrolase (EC 3.2.1.120); coniferin beta-glucosidase (EC 3.2.1.126); exo-1…
d__Bacteria	k__unclassified_d__Bacteria	p__Firmicutes	c__Bacilli	o__Lactobacillales	f__Streptococcaceae	g__Streptococcus	s__Streptococcus_caballi	smu:SMU_1539	K00700	1,4-alpha-glucan branching enzyme [EC:2.4.1.18]	ko00500	Starch and sucrose metabolism	2.4.1.18	1,4-alpha-glucan branching enzyme	M00565	Trehalose biosynthesis, D-glucose 1P => trehalose	Metabolism	Carbohydrate metabolism	CBM48	CBM	Carbohydrate-Binding Modules	Modules of approx. 100 residues with glycogen-binding function, appended to GH13 modules. Also found in the beta subunit (glycogen-binding) of AMP-activated protein kinases (AMPK)
d__Bacteria	k__unclassified_d__Bacteria	p__Firmicutes	c__Clostridia	o__Clostridiales	f__Clostridiaceae	g__Clostridium	s__Clostridium_disporicum	cbv:U729_898	K00700	1,4-alpha-glucan branching enzyme [EC:2.4.1.18]	ko00500	Starch and sucrose metabolism	2.4.1.18	1,4-alpha-glucan branching enzyme	M00565	Trehalose biosynthesis, D-glucose 1P => trehalose	Metabolism	Carbohydrate metabolism	GH13_9	GH	Glycoside Hydrolases	GH13's subfamily
d__Bacteria	k__unclassified_d__Bacteria	p__Firmicutes	c__Clostridia	o__Clostridiales	f__Clostridiaceae	g__Clostridium	s__Clostridium_sp._ND2	pmw:B2K_12155	K01207	beta-N-acetylhexosaminidase [EC:3.2.1.52]	ko00520;ko00531;ko01501	Amino sugar and nucleotide sugar metabolism;Glycosaminoglycan degradation;beta-Lactam resistance	3.2.1.52	beta-N-acetylhexosaminidase	M00628	beta-Lactam resistance, AmpC system	Metabolism;Metabolism;Human Diseases	Carbohydrate metabolism;Glycan biosynthesis and metabolism;Drug resistance: Antimicrobial	GH3	GH	Glycoside Hydrolases	beta-glucosidase (EC 3.2.1.21); xylan 1,4-beta-xylosidase (EC 3.2.1.37); beta-glucosylceramidase (EC 3.2.1.45); beta-N-acetylhexosaminidase (EC 3.2.1.52); alpha-L-arabinofuranosidase (EC 3.2.1.55); glucan 1,3-beta-glucosidase (EC 3.2.1.58); glucan 1,4-beta-glucosidase (EC 3.2.1.74); isoprimeverose-producing oligoxyloglucan hydrolase (EC 3.2.1.120); coniferin beta-glucosidase (EC 3.2.1.126); exo-1…
d__Bacteria	k__unclassified_d__Bacteria	p__Firmicutes	c__Bacilli	o__Lactobacillales	f__Lactobacillaceae	g__Lactobacillus	s__Lactobacillus_salivarius	lsi:HN6_01317	K01207	beta-N-acetylhexosaminidase [EC:3.2.1.52]	ko00520;ko00531;ko01501	Amino sugar and nucleotide sugar metabolism;Glycosaminoglycan degradation;beta-Lactam resistance	3.2.1.52	beta-N-acetylhexosaminidase	M00628	beta-Lactam resistance, AmpC system	Metabolism;Metabolism;Human Diseases	Carbohydrate metabolism;Glycan biosynthesis and metabolism;Drug resistance: Antimicrobial	GH3	GH	Glycoside Hydrolases	beta-glucosidase (EC 3.2.1.21); xylan 1,4-beta-xylosidase (EC 3.2.1.37); beta-glucosylceramidase (EC 3.2.1.45); beta-N-acetylhexosaminidase (EC 3.2.1.52); alpha-L-arabinofuranosidase (EC 3.2.1.55); glucan 1,3-beta-glucosidase (EC 3.2.1.58); glucan 1,4-beta-glucosidase (EC 3.2.1.74); isoprimeverose-producing oligoxyloglucan hydrolase (EC 3.2.1.120); coniferin beta-glucosidase (EC 3.2.1.126); exo-1…
d__Bacteria	k__unclassified_d__Bacteria	p__Actinobacteria	c__Actinobacteria	o__Propionibacteriales	f__Propionibacteriaceae	g__Microlunatus	s__Microlunatus_phosphovorus	mph:MLP_47790	K01207	beta-N-acetylhexosaminidase [EC:3.2.1.52]	ko00520;ko00531;ko01501	Amino sugar and nucleotide sugar metabolism;Glycosaminoglycan degradation;beta-Lactam resistance	3.2.1.52	beta-N-acetylhexosaminidase	M00628	beta-Lactam resistance, AmpC system	Metabolism;Metabolism;Human Diseases	Carbohydrate metabolism;Glycan biosynthesis and metabolism;Drug resistance: Antimicrobial	GH3	GH	Glycoside Hydrolases	beta-glucosidase (EC 3.2.1.21); xylan 1,4-beta-xylosidase (EC 3.2.1.37); beta-glucosylceramidase (EC 3.2.1.45); beta-N-acetylhexosaminidase (EC 3.2.1.52); alpha-L-arabinofuranosidase (EC 3.2.1.55); glucan 1,3-beta-glucosidase (EC 3.2.1.58); glucan 1,4-beta-glucosidase (EC 3.2.1.74); isoprimeverose-producing oligoxyloglucan hydrolase (EC 3.2.1.120); coniferin beta-glucosidase (EC 3.2.1.126); exo-1…
d__Bacteria	k__unclassified_d__Bacteria	p__Proteobacteria	c__Gammaproteobacteria	o__Enterobacteriales	f__Enterobacteriaceae	g__Obesumbacterium	s__Obesumbacterium_proteus	opo:DSM2777_17295	K01207	beta-N-acetylhexosaminidase [EC:3.2.1.52]	ko00520;ko00531;ko01501	Amino sugar and nucleotide sugar metabolism;Glycosaminoglycan degradation;beta-Lactam resistance	3.2.1.52	beta-N-acetylhexosaminidase	M00628	beta-Lactam resistance, AmpC system	Metabolism;Metabolism;Human Diseases	Carbohydrate metabolism;Glycan biosynthesis and metabolism;Drug resistance: Antimicrobial	GH3	GH	Glycoside Hydrolases	beta-glucosidase (EC 3.2.1.21); xylan 1,4-beta-xylosidase (EC 3.2.1.37); beta-glucosylceramidase (EC 3.2.1.45); beta-N-acetylhexosaminidase (EC 3.2.1.52); alpha-L-arabinofuranosidase (EC 3.2.1.55); glucan 1,3-beta-glucosidase (EC 3.2.1.58); glucan 1,4-beta-glucosidase (EC 3.2.1.74); isoprimeverose-producing oligoxyloglucan hydrolase (EC 3.2.1.120); coniferin beta-glucosidase (EC 3.2.1.126); exo-1…
[truncated: 7,212 more rows]
