# Supplementary material for: Succession of Gut Microbial Structure in Twin Giant Pandas During the Dietary Change Stage and Its Role in Polysaccharide Metabolism
Source: Front Microbiol. 2020 Sep 22;11:551038. doi: 10.3389/fmicb.2020.551038 (PMC7537565; doi:10.3389/fmicb.2020.551038)
Supplement: Supplementary Data Sheet 3 — Overview at CAZy family of gut microbes in giant panda. [file Data_Sheet_3.xlsx]

## Sheet: CAZy Family丰度表
DATASHEET 3: Overview at CAZy family of gut microbes in giant panda.
Family	Description	BS1_S62	BS3_S59	YS1_S60	BS2_S58	YS2_S61	YS3_S57	Total
AA4	vanillyl-alcohol oxidase (EC 1.1.3.38)	9290	6086	7810	7278	10168	2062	42694
AA3_3	AA3's subfamily	506	322	802	490	880	194	3194
AA1	Laccase / p-diphenol:oxygen oxidoreductase / ferroxidase (EC 1.10.3.2); ; ferroxidase (EC 1.10.3.-); Laccase-like multicopper oxidase (EC 1.10.3.-)	10698	10610	9530	9798	17170	5120	62926
AA3_2	AA3's subfamily	2260	1678	2010	3138	4374	594	14054
CBM5	Modules of approx. 60 residues found in bacterial enzymes. Chitin-binding described in several cases. Distantly related to the CBM12 family.	18	2	8	0	44	24	96
AA11	AA11 proteins are copper-dependent lytic polysaccharide monooxygenases (LPMOs); cleavage of chitin chains with oxidation of C-1 has been demonstrated for a AA11 LPMO from Aspergillus oryzae;	0	0	0	0	0	2	2
CBM41	Modules of approx. 100 residues found in primarily in bacterial pullulanases. The N-terminal module from Thermotoga maritima Pul13 has been shown to bind to the alpha-glucans amylose, amylopectin, pullulan, and oligosaccharide fragments derived from these polysaccharides (Lammerts van Bueren et al. (2004) Biochemistry 43:15633-42) (PMID: 15581376).	208	774	202	86	114	518	1902
AA1_2	AA1's subfamily	0	2	0	4	0	12	18
AA1_1	AA1's subfamily	0	0	0	6	20	0	26
AA6	1,4-benzoquinone reductase (EC. 1.6.5.6)	15862	13110	5328	5804	9928	10270	60302
AA5	Oxidase with oxygen as acceptor (EC 1.1.3.-); galactose oxidase (EC 1.1.3.9); glyoxal oxidase (EC 1.2.3.15); alcohol oxidase (EC 1.1.3.13)	178	74	78	148	600	152	1230
CBM40	Modules of approx. 200 residues, found at the N-terminus of GH33 sialidases. Can also be found inserted in the beta-propeller of GH33 sialidases. The sialic acid binding function has been demonstrated for the N-terminal CBM40 of Vibrio cholerae sialidase (Moustafa et al. (2004) J Biol Chem 279:40819-26) (PMID: 15226294).	396	1404	52	68	748	1134	3802
AA2	manganese peroxidase (EC 1.11.1.13); versatile peroxidase (EC 1.11.1.16); lignin peroxidase (EC 1.11.1.14); peroxidase (EC 1.11.1.-)	5760	5104	6332	6770	10464	2446	36876
AA3_1	AA3's subfamily	2454	2284	2898	2604	4622	1044	15906
CBM13	Modules of approx. 150 residues which always appear as a threefold internal repeat. The only apparent exception to this, xylanase II of Actinomadura sp. FC7 (GenBank U08894), is in fact not completely sequenced. These modules were first identified in several plant lectins such as ricin or agglutinin of Ricinus communis which bind galactose residues. The three-dimensional structure of a plant lect…	62	356	40	24	424	34	940
AA10	AA10 (formerly CBM33) proteins are copper-dependent lytic polysaccharide monooxygenases (LPMOs); some proteins have been shown to act on chitin, others on cellulose;	528	156	474	180	366	28	1732
CBM42	Modules of approx. 160 residues found mostly at the C-terminus of GH54 catalytic domains. Binding to arabinofuranose (present in arabinoxylan) has been demonstrated.	0	4	0	0	6	2	12
CBM71	The two CBM71s of S. pneumoniae BgaA bind lactose and LacNAc.	546	498	46	0	8	28	1126
CBM74	Modules of approx. 300 residues appended to several alpha-amylases. The starch-binding function has been demonstrated for the CBM74 appended to the GH13 alpha-amylase of Microbacterium aureum B8.A	0	30	0	0	0	0	30
CBM48	Modules of approx. 100 residues with glycogen-binding function, appended to GH13 modules. Also found in the beta subunit (glycogen-binding) of AMP-activated protein kinases (AMPK)	206	832	376	334	698	588	3034
CBM18	Modules of approx. 40 residues. The chitin-binding function has been demonstrated in many cases. These modules are found attached to a number of chitinase catalytic domains, but also in non-catalytic proteins either in isolation or as multiple repeats.	0	14	0	16	0	0	30
CBM43	Modules of approx. 90-100 residues found at the C-terminus of GH17 or GH72 enzymatic modules and also sometimes isolated. CBM43 modules sometimes carry a C-terminal membrane anchor. The beta-1,3-glucan binding function has been demonstrated with the olive pollen protein Ole e 10.	4	64	0	56	62	142	328
CBM53	Starch-binding function demonstrated by Valdez et al. (2008) [PMID: 18260645]	0	12	0	12	18	24	66
CBM54	Binding to xylan, yeast cell wall glucan and chitin shown in Dvortsov et al., Microbiology UK (2009) in press.	296	252	10	26	72	32	688
CBM59	Binding to mannan, xylan, and cellulose demonstrated for the CBM59 of ManF-X10 xylanase from an environmental genomic DNA library (Li et al. (2009) World Journal of Microbiology and Biotechnology 25:2071-2078; doi:10.1007/s11274-009-0111-6)	0	200	0	0	0	12	212
CBM66	The CBM66 module, derived from the Bacillus subtilis exo-acting beta-fructosidase SacC, targets the terminal fructoside residue of fructans.	436	720	20	20	92	494	1782
CBM56	beta-1,3-glucan binding function demonstrated by Yamamoto et al. (1998) FEBS Letters 433:41-43 [PMID: 9738929]	0	0	0	4	10	0	14
CBM23	Mannan-binding function demonstrated in one case.	4	190	0	0	2	10	206
CBM35	Modules of approx. 130 residues. A module that is conserved in three Cellvibrio xylan-degrading enzymes binds to xylan and the interaction is calcium dependent, while a module from a Cellvibrio mannanase binds to decorated soluble mannans and mannooligosaccharides. A module in a	80	72	52	6	22	12	244
CBM38	The inulin-binding function has been demonstrated in the case of the cycloinulo-oligosaccharide fructanotransferase from Paenibacillus macerans (Bacillus macerans) by Lee et al. (2004) FEMS Microbiol Lett 234:105-10. (PMID:15109727).	0	4	0	4	0	4	12
CBM78	Modules of approx. 150 residues appended to the C-terminus of GH5 and GH26 enzymes. So far found exclusively in Ruminococcal enzymes. The R. flavefaciens module has been shown to bind decorated beta-1,4-glucans with a preference for xyloglucan.	4	0	8	0	0	0	12
CBM2	Modules of approx. 100 residues and which are found in a large number of bacterial enzymes. The cellulose-binding function has been demonstrated in many cases. Several of these modules have been shown to also bind chitin or xylan.	10	0	2	0	12	0	24
CBM44	The C-terminal CBM44 module of the Clostridium thermocellum enzyme has been demonstrated to bind equally well cellulose and xyloglucan	0	0	0	0	0	40	40
CBM73	Modules of approx 65 residues found on various enzymes active of chitin. Chitin-binding function demonstrated for the Cellvibrio japonicus CjLPMO10A protein.	0	4	2	10	8	4	28
CBM47	Modules of approx 150 residues. Fucose-binding activity demonstrated	20	0	0	0	0	4	24
CBM50	Modules of approx. 50 residues found attached to various enzymes from families GH18, GH19, GH23, GH24, GH25 and GH73, i.e. enzymes cleaving either chitin or peptidoglycan. Binding to chitopentaose demonstrated in the case of Pteris ryukyuensis chitinase A [Ohnuma T et al. (2008) J. Biol. Chem. 283:5178-87 (PMID: 18083709)]. CBM50 modules are also found in a multitude of other enzymes targeting th…	4904	9372	6834	4630	8368	7576	41684
CBM67	Fujimoto et al. [PMID : 23486481] disclosed the L-rhamnose binding activity and 3-D structure of the CBM67 of Streptomyces avermitilis alpha-L-rhamnosidase (SaRha78A);	22	104	0	8	20	36	190
AA3	cellobiose dehydrogenase (EC 1.1.99.18); glucose 1-oxidase (EC 1.1.3.4); aryl alcohol oxidase (EC 1.1.3.7); alcohol oxidase (EC 1.1.3.13); pyranose oxidase (EC 1.1.3.10)	11286	5146	8356	4484	10196	2510	41978
CBM57	Created from reading Schallus et al (2008) Mol Biol Cell. 19:3404-3414 [PMID: 18524852] and finding related domains attached to various glycosidases.	6	120	2	62	108	120	418
CBM69	starch-binding function demonstrated in one case; distantly related to families CBM20 and CBM48	4	0	10	20	46	4	84
CBM70	The hyaluronan-specific binding function of the N-terminal CBM70 module of Streptococcus pneumoniae hyaluronate lyase has been demonstrated.	0	16	0	0	4	12	32
AA8	Iron reductase domain	8	24	0	14	10	6	62
CBM22	A xylan binding function has been demonstrated in several cases and affinity with mixed beta-1,3/beta-1,4-glucans in one. In several cases a thermostabilizing effect has also been seen.	100	970	8	62	112	174	1426
AA5_1	AA5's subfamily	0	68	0	10	22	30	130
CBM11	Modules of approx. 180-200 residues. The CBM11 of Clotridium thermocellum Cel26A-Cel5E has been shown to bind both beta-1,4-glucan and beta-1,3-1,4-mixed linked glucans.	4	10	8	10	8	0	40
CBM26	Starch-binding function demonstrated in two cases.	30	0	0	0	0	0	30
CBM27	Mannan-binding function demonstrated in two cases	34	624	4	10	46	402	1120
CBM4	Modules of approx. 150 residues found in bacterial enzymes. Binding of these modules has been demonstrated with xylan, beta-1,3-glucan, beta-1,3-1,4-glucan, beta-1,6-glucan and amorphous cellulose but not with crystalline cellulose.	1874	1082	20	94	188	384	3642
CBM68	Binding to maltotriose and maltotetraose shown for the pullulanase of Anoxybacillus sp. LM18-11. Binding function derived from crystal structure and deletion of the CBM, which showed reduced specific activity and increased Km value compared to the wild type enzyme.	0	22	0	0	14	6	42
AA7	glucooligosaccharide oxidase (EC 1.1.3.-); chitooligosaccharide oxidase (EC 1.1.3.-)	11610	14826	13190	5102	8260	10930	63918
CBM14	Modules of approx. 70 residues. The chitin-binding function has been demonstrated in several cases. These modules are found attached to a number of chitinase catalytic domains, but also in non-catalytic proteins either in isolation or as multiple repeats; chitin binding (EC IIa.chitin)	2	0	0	2	2	4	10
CBM20	The granular starch-binding function has been demonstrated in several cases. Interact strongly with cyclodextrins. Often designated as starch-binding domains (SBD).	52	12	2	4	2	4	76
CBM32	Binding to galactose and lactose has been demonstrated for the module of Micromonospora viridifaciens sialidase (PMID: 16239725). Binding to polygalacturonic acid has been shown for a Yersinia member (PMID: 17292916). Binding to LacNAc (beta-D-galactosyl-1,4-beta-D-N-acetylglucosamine) has been shown for an N-acetylglucosaminidase from Clostridium perfingens (PMID: 16990278).	3284	5954	282	664	1584	3816	15584
AA12	The pyrroloquinoline quinone-dependent oxidoreductase activity was demonstrated for the CC1G_09525 protein of Coprinopsis cinerea.	18	10	16	356	510	14	924
AA1_3	AA1's subfamily	90	58	2	0	82	2	234
AA3_4	AA3's subfamily	0	54	0	24	56	8	142
CBM16	Carbohydrate-binding module 16. Binding to cellulose and glucomannan demonstrated [B. Bae et al (2008) J Biol Chem. 283:12415-25 (PMID: 18025086)]	394	876	98	160	412	1686	3626
CBM34	Modules of approx. 120 residues. Granular starch-binding function has been demonstrated in the case of Thermoactinomyces vulgaris R-47 Î±-amylase 1 (TVAI).	292	450	190	204	554	258	1948
CBM51	Modules of approx. 150 residues found attached to various enzymes from families GH2, GH27, GH31, GH95, GH98 and GH101 . Binding to galactose and to blood group A/B-antigens demonstrated in the case of C. perfringens GH95CBM51 and GH98CBM51 respectively [Gregg KJ et al. (2008) J. Biol. Chem. 283:12604-13 PMID: 18292090].	1176	1608	66	44	138	662	3694
CBM61	Modules of approx. 150 residues found appended to GH16, GH30, GH31, GH43, GH53 and GH66 catalytic domains. A beta-1,4-galactan binding function has been demonstrated for the CBM60 of Thermotoga maritima GH53 galactanase [PMID: 20826814].	200	20	22	16	34	2	294
AA5_2	AA5's subfamily	0	12	0	2	6	10	30
CBM37	Modules of approx. 100 residues, conserved in numerous R. albus polysaccharide-degrading enzymes and other proteins from this bacterium. Several members of CBM37 have been shown to exhibit rather broad binding specificity to xylan, chitin, microcrystalline and phosphoric-acid swollen cellulose, as well as more heterogeneous substrates, such as alfalfa cell walls, banana stem and wheat straw.	0	4	0	2	16	0	22
CBM6	Modules of approx. 120 residues. The cellulose-binding function has been demonstrated in one case on amorphous cellulose and beta-1,4-xylan. Some of these modules also bind beta-1,3-glucan, beta-1,3-1,4-glucan, and beta-1,4-glucan.	46	2	2	0	2	2	54
CBM9	Modules of approx. 170 residues found so far only in xylanases. The cellulose-binding function has been demonstrated in one case.	96	560	26	0	258	80	1020
CE6	acetyl xylan esterase (EC 3.1.1.72).	632	574	656	570	914	176	3522
CE2	acetyl xylan esterase (EC 3.1.1.72).	6098	1844	2332	604	1854	464	13196
CE14	N-acetyl-1-D-myo-inosityl-2-amino-2-deoxy-alpha-D-glucopyranoside deacetylase (EC 3.5.1.89); diacetylchitobiose deacetylase (EC 3.5.1.-); mycothiol S-conjugate amidase (EC 3.5.1.-)	1158	4988	750	1660	2608	4574	15738
GH104	peptidoglycan lytic transglycosylase (EC 3.2.1.-)	1044	6940	1466	1344	3174	510	14478
GH119	alpha-amylase (EC 3.2.1.1)	176	48	124	64	108	28	548
CE16	acetylesterase (EC 3.1.1.6) active on various carbohydrate acetyl esters	14	378	8	258	298	396	1352
CE11	UDP-3-0-acyl N-acetylglucosamine deacetylase (EC 3.5.1.-).	1548	2296	1980	1906	3932	672	12334
GH10	endo-1,4-beta-xylanase (EC 3.2.1.8); endo-1,3-beta-xylanase (EC 3.2.1.32); tomatinase (EC 3.2.1.-); xylan endotransglycosylase (EC 2.4.2.-)	86	280	6	122	196	186	876
CE5	acetyl xylan esterase (EC 3.1.1.72); cutinase (EC 3.1.1.74)	108	8	8	16	12	8	160
CE1	acetyl xylan esterase (EC 3.1.1.72); cinnamoyl esterase (EC 3.1.1.-); feruloyl esterase (EC 3.1.1.73); carboxylesterase (EC 3.1.1.1); S-formylglutathione hydrolase (EC 3.1.2.12); diacylglycerol O-acyltransferase (EC 2.3.1.20); trehalose 6-O-mycolyltransferase (EC 2.3.1.122)	63220	37900	63312	52540	56922	21468	295362
GH100	alkaline and neutral invertase (EC 3.2.1.26)	4	54	2	26	30	90	206
CE10	arylesterase (EC 3.1.1.-); carboxyl esterase (EC 3.1.1.3); acetylcholinesterase (EC 3.1.1.7); cholinesterase (EC 3.1.1.8); sterol esterase (EC 3.1.1.13); brefeldin A esterase (EC 3.1.1.-).	53996	17434	33186	27802	28890	11334	172642
GH117	alpha-1,3-L-neoagarooligosaccharide hydrolase (EC 3.2.1.-); alpha-1,3-L-neoagarobiase / neoagarobiose hydrolase (EC 3.2.1.-)	0	0	0	0	0	4	4
CE3	acetyl xylan esterase (EC 3.1.1.72).	24418	16148	12608	26026	15274	12764	107238
GH135	alpha-1,4-galactosaminogalactan hydrolase (EC 3.2.1.-)	0	0	0	4	4	2	10
CE13	pectin acetylesterase (EC 3.1.1.-)	0	4	0	0	2	8	14
CE12	pectin acetylesterase (EC 3.1.1.-); rhamnogalacturonan acetylesterase (EC 3.1.1.-); acetyl xylan esterase (EC 3.1.1.72)	2266	4024	1738	320	996	1710	11054
GH101	endo-alpha-N-acetylgalactosaminidase (EC 3.2.1.97)	2236	1364	480	22	146	52	4300
GH109	alpha-N-acetylgalactosaminidase (EC 3.2.1.49)	14314	14872	12526	25762	16878	10154	94506
GH106	alpha-L-rhamnosidase (EC 3.2.1.40)	334	1148	2530	268	470	728	5478
GH133	amylo-alpha-1,6-glucosidase (EC 3.2.1.33);	1528	968	234	0	106	100	2936
GH136	lacto-N-biosidase (EC 3.2.1.140)	192	180	8	36	44	72	532
GH13_1	GH13's subfamily	0	0	0	6	22	6	34
CE15	4-O-methyl-glucuronoyl methylesterase (EC 3.1.1.-)	0	12	0	574	206	4	796
CE4	acetyl xylan esterase (EC 3.1.1.72); chitin deacetylase (EC 3.5.1.41); chitooligosaccharide deacetylase (EC 3.5.1.-); peptidoglycan GlcNAc deacetylase (EC 3.5.1.-); peptidoglycan N-acetylmuramic acid deacetylase (EC 3.5.1.-).	26108	65836	17336	21048	21142	50988	202458
GH103	peptidoglycan lytic transglycosylase (EC 3.2.1.-)	4944	3508	5746	5676	10686	1592	32152
GH110	alpha-galactosidase (EC 3.2.1.22); alpha-1,3-galactosidase (EC 3.2.1.-)	322	406	52	0	28	32	840
GH126	alpha-amylase (EC 3.2.1.-)	660	2	190	16	12	0	880
GH127	beta-L-arabinofuranosidase (EC 3.2.1.185); 3-C-carboxy-5-deoxy-L-xylose (aceric acid) hydrolase	2070	4916	1300	2606	4962	2062	17916
GH13_19	GH13's subfamily	3534	2920	4418	4324	5958	1190	22344
GH13_18	GH13's subfamily	13932	4462	11140	16416	8352	3246	57548
GH13_21	GH13's subfamily	4860	3406	5746	6054	7484	1380	28930
GH121	beta-L-arabinobiosidase (EC 3.2.1.-)	624	604	38	10	18	26	1320
GH130	beta-1,4-mannosylglucose phosphorylase (EC 2.4.1.281); beta-1,4-mannooligosaccharide phosphorylase (EC 2.4.1.319); beta-1,4-mannosyl-N-acetyl-glucosamine phosphorylase (EC 2.4.1.320); beta-1,2-mannobiose phosphorylase (EC 2.4.1.-); beta-1,2-oligomannan phosphorylase (EC 2.4.1.-); beta-1,2-mannosidase (EC 3.2.1.-)	406	700	20	134	144	238	1642
GH13_13	GH13's subfamily	3266	8602	342	304	1518	7462	21494
GH13_15	GH13's subfamily	332	14	14	4	2	6	372
GH111	keratan sulfate hydrolase (endo-beta-N-acetylglucosaminidase) (EC 3.2.1.-)	0	0	0	0	0	2	2
GH113	beta-mannanase (EC 3.2.1.78)	3372	3022	13010	216	708	1422	21750
GH115	xylan alpha-1,2-glucuronidase (3.2.1.131); alpha-(4-O-methyl)-glucuronidase (3.2.1.-)	24	78	32	78	152	22	386
GH12	endoglucanase (EC 3.2.1.4); xyloglucan hydrolase (EC 3.2.1.151); beta-1,3-1,4-glucanase (EC 3.2.1.73); xyloglucan endotransglycosylase (EC 2.4.1.207)	8	0	0	0	0	0	8
GH13	alpha-amylase (EC 3.2.1.1); pullulanase (EC 3.2.1.41); cyclomaltodextrin glucanotransferase (EC 2.4.1.19); cyclomaltodextrinase (EC 3.2.1.54); trehalose-6-phosphate hydrolase (EC 3.2.1.93); oligo-alpha-glucosidase (EC 3.2.1.10); maltogenic amylase (EC 3.2.1.133); neopullulanase (EC 3.2.1.135); alpha-glucosidase (EC 3.2.1.20); maltotetraose-forming alpha-amylase (EC 3.2.1.60); isoamylase (EC 3.2.1…	2110	6692	4830	2444	2328	4518	22922
GH13_16	GH13's subfamily	26	48	348	58	76	140	696
GH1	beta-glucosidase (EC 3.2.1.21); beta-galactosidase (EC 3.2.1.23); beta-mannosidase (EC 3.2.1.25); beta-glucuronidase (EC 3.2.1.31); beta-xylosidase (EC 3.2.1.37); beta-D-fucosidase (EC 3.2.1.38); phlorizin hydrolase (EC 3.2.1.62); exo-beta-1,4-glucanase (EC 3.2.1.74); 6-phospho-beta-galactosidase (EC 3.2.1.85); 6-phospho-beta-glucosidase (EC 3.2.1.86); strictosidine beta-glucosidase (EC 3.2.1.105…	89348	89732	114290	91048	64398	78910	527726
CE8	pectin methylesterase (EC 3.1.1.11).	4026	4586	3598	4428	5412	3002	25052
GH11	endo-beta-1,4-xylanase (EC 3.2.1.8); endo-beta-1,3-xylanase (EC 3.2.1.32)	0	26	0	12	6	10	54
CE7	acetyl xylan esterase (EC 3.1.1.72); cephalosporin-C deacetylase (EC 3.1.1.41).	26908	15232	34092	23016	17280	10898	127426
CE9	N-acetylglucosamine 6-phosphate deacetylase (EC 3.5.1.25); N-acetylglucosamine 6-phosphate deacetylase (EC 3.5.1.80)	37240	26984	32566	34034	29494	19910	180228
GH112	lacto-N-biose phosphorylase or galacto-N-biose phosphorylase (EC 2.4.1.211); D-galactosyl-beta-1,4-L-rhamnose phosphorylase (EC 2.4.1.247); galacto-N-biose/lacto-N-biose phosphorylase (EC 2.4.1.-)	1996	1816	250	154	384	1018	5618
GH123	beta-N-acetylgalactosaminidase (EC 3.2.1.53); glycosphingolipid beta-N-acetylgalactosaminidase (EC 3.2.1.-)	772	12	322	8	18	2	1134
GH13_11	GH13's subfamily	5304	2686	4690	4642	5974	1198	24494
GH114	endo-alpha-1,4-polygalactosaminidase (EC 3.2.1.109)	0	2	0	0	2	6	10
GH13_2	GH13's subfamily	90	272	10	414	212	178	1176
GH116	beta-glucosidase (EC 3.2.1.21); beta-xylosidase (EC 3.2.1.37); acid beta-glucosidase/beta-glucosylceramidase (EC 3.2.1.45); beta-N-acetylglucosaminidase (EC 3.2.1.52)	0	24	0	12	10	10	56
GH134	endo-beta-1,4-mannanase (EC 3.2.1.78);	0	2	0	0	0	4	6
GH105	unsaturated rhamnogalacturonyl hydrolase (EC 3.2.1.172); d-4,5-unsaturated beta-glucuronyl hydrolase (EC 3.2.1.-)	1012	2206	388	478	1254	1786	7124
GH13_10	GH13's subfamily	10	28	344	64	168	104	718
GH13_12	GH13's subfamily	5060	1690	1480	19332	4932	3056	35550
GH102	peptidoglycan lytic transglycosylase (EC 3.2.1.-)	2712	1910	2848	2846	4334	644	15294
GH129	alpha-N-acetylgalactosaminidase (EC 3.2.1.49);	60	554	2	24	186	558	1384
GH13_14	GH13's subfamily	108	3314	10	1114	916	3984	9446
GH13_20	GH13's subfamily	32814	8518	36698	1530	3790	3412	86762
GH108	N-acetylmuramidase (EC 3.2.1.17)	372	1544	782	442	1016	820	4976
GH125	exo-alpha-1,6-mannosidase (EC 3.2.1.-)	1532	2850	2906	390	520	594	8792
GH138	alpha-galacturonidase (EC 3.2.1.-)	32	6	0	0	6	6	50
GH43_17	GH43's subfamily	20	18	4	0	2	0	44
GH13_24	GH13's subfamily	0	4	0	2	4	14	24
GH13_31	GH13's subfamily	36036	15732	48428	17706	12140	10566	140608
GH13_40	GH13's subfamily	8	0	2	48	36	2	96
GH141	alpha-L-fucosidase (EC 3.2.1.51)	0	4	0	0	30	0	34
GH13_41	GH13's subfamily	8	0	0	0	0	0	8
GH13_30	GH13's subfamily	212	36	2	26	60	42	378
GH13_3	GH13's subfamily	134	182	6	16	20	162	520
GH13_38	GH13's subfamily	0	0	0	0	0	8	8
GH13_28	GH13's subfamily	460	0	8	664	112	0	1244
GH13_26	GH13's subfamily	8	16	420	28	108	114	694
GH13_29	GH13's subfamily	11368	5754	19700	18948	9936	4480	70186
GH13_33	GH13's subfamily	0	0	0	10	30	26	66
GH13_27	GH13's subfamily	2188	1744	1856	1412	2844	666	10710
GH13_36	GH13's subfamily	50	884	6	308	432	948	2628
GH13_23	GH13's subfamily	0	4	0	2	12	36	54
GH17	glucan endo-1,3-beta-glucosidase (EC 3.2.1.39); glucan 1,3-beta-glucosidase (EC 3.2.1.58); licheninase (EC 3.2.1.73); ABA-specific beta-glucosidase (EC 3.2.1.175); beta-1,3-glucanosyltransglycosylase (EC 2.4.1.-)	12	420	12	282	308	630	1664
GH3	beta-glucosidase (EC 3.2.1.21); xylan 1,4-beta-xylosidase (EC 3.2.1.37); beta-glucosylceramidase (EC 3.2.1.45); beta-N-acetylhexosaminidase (EC 3.2.1.52); alpha-L-arabinofuranosidase (EC 3.2.1.55); glucan 1,3-beta-glucosidase (EC 3.2.1.58); glucan 1,4-beta-glucosidase (EC 3.2.1.74); isoprimeverose-producing oligoxyloglucan hydrolase (EC 3.2.1.120); coniferin beta-glucosidase (EC 3.2.1.126); exo-1…	9720	13658	13378	5804	10610	7734	60904
GH36	alpha-galactosidase (EC 3.2.1.22); alpha-N-acetylgalactosaminidase (EC 3.2.1.49); stachyose synthase (EC 2.4.1.67); raffinose synthase (EC 2.4.1.82)	39180	29150	30802	25180	11806	23892	160010
GH38	alpha-mannosidase (EC 3.2.1.24); mannosyl-oligosaccharide alpha-1,2-mannosidase (EC 3.2.1.113); mannosyl-oligosaccharide alpha-1,3-1,6-mannosidase (EC 3.2.1.114); alpha-2-O-mannosylglycerate hydrolase (EC 3.2.1.170); mannosyl-oligosaccharide alpha-1,3-mannosidase (EC 3.2.1.-)	3366	2440	6310	2314	2858	1668	18956
GH43_1	GH43's subfamily	0	6	0	0	20	4	30
GH43_10	GH43's subfamily	202	52	12	10	0	0	276
GH33	sialidase or neuraminidase (EC 3.2.1.18); trans-sialidase (EC 2.4.1.-); 2-keto-3-deoxynononic acid hydrolase (EC 3.2.1.-); anhydrosialidase (EC 4.2.2.15); 3-deoxy-D-manno-octulosonic-acid hydrolase (EC 3.2.1.-)	3154	3410	1476	1722	1622	612	11996
GH14	beta-amylase (EC 3.2.1.2)	4	92	2	50	96	178	422
GH140	endo-apiosidase (EC 3.2.1.-)	252	508	2002	160	160	568	3650
GH29	alpha-L-fucosidase (EC 3.2.1.51); alpha-1,3/1,4-L-fucosidase (EC 3.2.1.111)	2576	518	3044	88	218	72	6516
GH30_5	GH30's subfamily	286	364	10	4	12	16	692
GH31	alpha-glucosidase (EC 3.2.1.20); alpha-galactosidase (EC 3.2.1.22); alpha-mannosidase (EC 3.2.1.24); alpha-1,3-glucosidase (EC 3.2.1.84); sucrase-isomaltase (EC 3.2.1.48) (EC 3.2.1.10); alpha-xylosidase (EC 3.2.1.177); alpha-glucan lyase (EC 4.2.2.13); isomaltosyltransferase (EC 2.4.1.-); oligosaccharide alpha-1,4-glucosyltransferase (EC 2.4.1.161); sulfoquinovosidase (EC 3.2.1.-)	15306	12292	8740	7978	13258	5120	62694
GH43_14	GH43's subfamily	204	2	2412	84	48	0	2750
GH144	endo-beta-1,2-glucanase (EC 3.2.1.71).	104	8	8	4	40	6	170
GH32	invertase (EC 3.2.1.26); endo-inulinase (EC 3.2.1.7); beta-2,6-fructan 6-levanbiohydrolase (EC 3.2.1.64); endo-levanase (EC 3.2.1.65); exo-inulinase (EC 3.2.1.80); fructan beta-(2,1)-fructosidase/1-exohydrolase (EC 3.2.1.153); fructan beta-(2,6)-fructosidase/6-exohydrolase (EC 3.2.1.154); sucrose:sucrose 1-fructosyltransferase (EC 2.4.1.99); fructan:fructan 1-fructosyltransferase (EC 2.4.1.100); …	37090	21014	33834	38956	17680	16636	165210
GH15	glucoamylase (EC 3.2.1.3); glucodextranase (EC 3.2.1.70); alpha,alpha-trehalase (EC 3.2.1.28); dextran dextrinase (EC 2.4.1.2)	184	134	258	148	460	106	1290
GH16	xyloglucan:xyloglucosyltransferase (EC 2.4.1.207); keratan-sulfate endo-1,4-beta-galactosidase (EC 3.2.1.103); endo-1,3-beta-glucanase (EC 3.2.1.39); endo-1,3(4)-beta-glucanase (EC 3.2.1.6); licheninase (EC 3.2.1.73); beta-agarase (EC 3.2.1.81); kappa;-carrageenase (EC 3.2.1.83); xyloglucanase (EC 3.2.1.151); endo-beta-1,3-galactanase (EC 3.2.1.181); beta-porphyranase (EC 3.2.1.178); hyaluronidas…	4244	2722	386	198	420	2828	10798
GH27	alpha-galactosidase (EC 3.2.1.22); alpha-N-acetylgalactosaminidase (EC 3.2.1.49); isomalto-dextranase (EC 3.2.1.94); beta-L-arabinopyranosidase (EC 3.2.1.88); galactan:galactan galactosyltransferase (EC 2.4.1.-)	650	816	32	6	308	102	1914
GH13_4	GH13's subfamily	4	18	0	20	20	58	120
GH13_6	GH13's subfamily	4	62	0	30	46	64	206
GH142	beta-L-arabinofuranosidase (EC 3.2.1.185)	12	8	26	22	16	20	104
GH25	lysozyme (EC 3.2.1.17)	40996	23466	70908	30784	14894	19862	200910
GH26	beta-mannanase (EC 3.2.1.78); exo-beta-1,4-mannobiohydrolase (EC 3.2.1.100); beta-1,3-xylanase (EC 3.2.1.32); lichenase / endo-beta-1,3-1,4-glucanase (EC 3.2.1.73); mannobiose-producing exo-beta-mannanase (EC 3.2.1.-)	380	412	12	48	48	162	1062
GH35	beta-galactosidase (EC 3.2.1.23); exo-beta-glucosaminidase (EC 3.2.1.165); exo-beta-1,4-galactanase (EC 3.2.1.-); beta-1,3-galactosidase (EC 3.2.1.-)	8064	268	21438	624	304	142	30840
GH18	chitinase (EC 3.2.1.14); lysozyme (EC 3.2.1.17); endo-beta-N-acetylglucosaminidase (EC 3.2.1.96); peptidoglycan hydrolase with endo-beta-N-acetylglucosaminidase specificity (EC 3.2.1.-); Nod factor hydrolase (EC 3.2.1.-); xylanase inhibitor; concanavalin B; narbonin	5180	12956	4436	3476	5098	2836	33982
GH22	lysozyme type C (EC 3.2.1.17); lysozyme type i (EC 3.2.1.17); alpha-lactalbumin	24	4	2	8	4	10	52
GH28	polygalacturonase (EC 3.2.1.15); alpha-L-rhamnosidase (EC 3.2.1.40); exo-polygalacturonase (EC 3.2.1.67); exo-polygalacturonosidase (EC 3.2.1.82); rhamnogalacturonase (EC 3.2.1.171); rhamnogalacturonan alpha-1,2-galacturonohydrolase (EC 3.2.1.173); endo-xylogalacturonan hydrolase (EC 3.2.1.-)	1882	4040	1122	1760	2330	2892	14026
GH30_1	GH30's subfamily	184	166	14	0	4	16	384
GH24	lysozyme (EC 3.2.1.17)	3588	5600	3806	4972	16514	2042	36522
GH43	beta-xylosidase (EC 3.2.1.37); alpha-L-arabinofuranosidase (EC 3.2.1.55); arabinanase (EC 3.2.1.99); xylanase (EC 3.2.1.8); galactan 1,3-beta-galactosidase (EC 3.2.1.145); alpha-1,2-L-arabinofuranosidase (EC 3.2.1.-); exo-alpha-1,5-L-arabinofuranosidase (EC 3.2.1.-); [inverting] exo-alpha-1,5-L-arabinanase (EC 3.2.1.-); beta-1,3-xylosidase (EC 3.2.1.-)	6018	1266	1296	74	218	1046	9918
GH43_11	GH43's subfamily	7186	2268	1286	1204	2200	442	14586
GH13_7	GH13's subfamily	2	0	148	2	22	4	178
GH30_2	GH30's subfamily	94	1426	2	56	116	1052	2746
GH39	alpha-L-iduronidase (EC 3.2.1.76); beta-xylosidase (EC 3.2.1.37).	932	3300	840	244	1034	3586	9936
GH42	beta-galactosidase (EC 3.2.1.23); alpha-L-arabinopyranosidase (EC 3.2.1.-)	10560	7372	1934	1232	2922	4894	28914
GH13_8	GH13's subfamily	20	392	16	158	288	46	920
GH19	chitinase (EC 3.2.1.14); lysozyme (EC 3.2.1.17)	386	832	836	664	3126	228	6072
GH2	beta-galactosidase (EC 3.2.1.23) ; beta-mannosidase (EC 3.2.1.25); beta-glucuronidase (EC 3.2.1.31); alpha-L-arabinofuranosidase (EC 3.2.1.55); mannosylglycoprotein endo-beta-mannosidase (EC 3.2.1.152); exo-beta-glucosaminidase (EC 3.2.1.165)	52406	28874	44784	25238	35782	11798	198882
GH30	endo-beta-1,4-xylanase (EC 3.2.1.8); beta-glucosidase (3.2.1.21); beta-glucuronidase (EC 3.2.1.31); beta-xylosidase (EC 3.2.1.37); beta-fucosidase (EC 3.2.1.38); glucosylceramidase (EC 3.2.1.45); beta-1,6-glucanase (EC 3.2.1.75); glucuronoarabinoxylan endo-beta-1,4-xylanase (EC 3.2.1.136); endo-beta-1,6-galactanase (EC:3.2.1.164); [reducing end] beta-xylosidase (EC 3.2.1.-)	3126	0	428	0	6	0	3560
GH13_9	GH13's subfamily	21426	17724	13280	20962	10920	14996	99308
GH43_12	GH43's subfamily	394	478	34	26	48	40	1020
GH13_37	GH13's subfamily	0	0	0	2	0	0	2
GH13_5	GH13's subfamily	6688	3110	5878	18784	7236	2280	43976
GH23	lysozyme type G (EC 3.2.1.17); peptidoglycan lyase (EC 4.2.2.n1) also known in the literature as peptidoglycan lytic transglycosylase; chitinase (EC 3.2.1.14)	24480	23172	19742	21778	36498	13802	139472
GH4	maltose-6-phosphate glucosidase (EC 3.2.1.122); alpha-glucosidase (EC 3.2.1.20); alpha-galactosidase (EC 3.2.1.22); 6-phospho-beta-glucosidase (EC 3.2.1.86); alpha-glucuronidase (EC 3.2.1.139); alpha-galacturonase (EC 3.2.1.67); palatinase (EC 3.2.1.-)	15222	14286	18382	9252	15082	5082	77306
GH20	beta-hexosaminidase (EC 3.2.1.52); lacto-N-biosidase (EC 3.2.1.140); beta-1,6-N-acetylglucosaminidase) (EC 3.2.1.-); beta-6-SO3-N-acetylglucosaminidase (EC 3.2.1.-)	3482	3174	1062	714	1746	1204	11382
GH30_7	GH30's subfamily	0	4	0	4	0	6	14
GH37	alpha,alpha-trehalase (EC 3.2.1.28).	7834	6246	9000	9454	12820	2482	47836
GH46	chitosanase (EC 3.2.1.132)	58	8	0	38	166	8	278
GH54	alpha-L-arabinofuranosidase (EC 3.2.1.55); beta-xylosidase (EC 3.2.1.37).	0	2	0	0	0	0	2
GH58	endo-N-acetylneuraminidase or endo-sialidase (EC 3.2.1.129)	2	12	2	176	246	4	442
GH43_30	GH43's subfamily	6	24	12	38	34	6	120
GH43_20	GH43's subfamily	34	38	8	0	10	0	90
GH53	endo-beta-1,4-galactanase (EC 3.2.1.89).	4852	4390	4788	11268	4934	3706	33938
GH43_35	GH43's subfamily	18	182	8	0	16	10	234
GH43_26	GH43's subfamily	3490	1792	1486	876	902	972	9518
GH43_21	GH43's subfamily	30	1328	2	72	94	828	2354
GH43_24	GH43's subfamily	426	394	10	14	28	18	890
GH43_19	GH43's subfamily	0	4	0	0	0	2	6
GH43_2	GH43's subfamily	0	0	0	4	6	0	10
GH5_36	GH5's subfamily	2034	4	6706	0	6	2	8752
GH50	beta-agarase (EC 3.2.1.81).	0	4	0	0	28	0	32
GH51	endoglucanase (EC 3.2.1.4); endo-beta-1,4-xylanase (EC 3.2.1.8); beta-xylosidase (EC 3.2.1.37); alpha-L-arabinofuranosidase (EC 3.2.1.55)	944	2688	46	1090	268	1874	6910
GH5_23	GH5's subfamily	0	0	0	0	38	0	38
GH43_4	GH43's subfamily	584	2182	18	1264	388	1252	5688
GH72	beta-1,3-glucanosyltransglycosylase (EC 2.4.1.-)	0	6	0	0	0	0	6
GH91	inulin lyase [DFA-I-forming] (EC 4.2.2.17); inulin lyase [DFA-III-forming] (EC 4.2.2.18); difructofuranose 1,2':2,3' dianhydride hydrolase [DFA-IIIase] (EC 3.2.1.-)	12	4	12	46	80	0	154
GT51	murein polymerase (EC 2.4.1.129).	12342	10950	14952	9362	16562	7514	71682
GT60	UDP-GlcNAc: polypeptide alpha-N-acetylglucosaminyltransferase (EC 2.4.1.-); UDP-GlcNAc: hydroxyproline polypeptide alpha-N-acetylglucosaminyltransferase (EC 2.4.1.-)	2	2	352	2	48	26	432
GT63	UDP-Glc: DNA beta-glucosyltransferase (EC 2.4.1.27)	0	0	0	26	1324	2	1352
PL1_11	PL1's subfamily	44	0	0	0	0	0	44
PL2_1	PL2's subfamily	6	0	0	26	104	0	136
GH59	beta-galactosidase (EC 3.2.1.23); galactocerebrosidase (EC 3.2.1.46)	0	0	0	0	4	0	4
GH5_13	GH5's subfamily	40	4	210	34	236	14	538
GH5_8	GH5's subfamily	140	34	2	0	0	0	176
GH63	processing alpha-glucosidase (EC 3.2.1.106); alpha-1,3-glucosidase (EC 3.2.1.84); alpha-glucosidase (EC 3.2.1.20); mannosylglycerate alpha-mannosidase / mannosylglycerate hydrolase (EC 3.2.1.170)	4636	3454	5658	5170	6690	1280	26888
GH74	endoglucanase (EC 3.2.1.4); oligoxyloglucan reducing end-specific cellobiohydrolase (EC 3.2.1.150); xyloglucanase (EC 3.2.1.151)	282	56	218	18	88	60	722
GT2_Cellulose_synt	Cellulose_synthase(EC 2.4.1.12)	734	4374	650	1534	2096	4500	13888
GT45	alpha-N-acteylglucosaminyltransferase (EC 2.4.1.-)	174	544	276	26	84	440	1544
GT77	alpha-xylosyltransferase (EC 2.4.2.39); alpha-1,3-galactosyltransferase (EC 2.4.1.37); arabinosyltransferase (EC 2.4.2.-); arabinosyltransferase (EC 2.4.2.-)	0	76	0	50	96	78	300
PL1_12	PL1's subfamily	0	0	0	4	2	2	8
GH43_27	GH43's subfamily	394	372	22	6	12	14	820
GH70	dextransucrase (EC 2.4.1.5); alternansucrase (EC 2.4.1.140); reuteransucrase (EC 2.4.1.-); alpha-4,6-glucanotransferase (EC 2.4.1.-); alpha-1,2-branched dextransucrase (EC 2.4.1.-); alpha-4,3-glucanotransferase (EC 2.4.1.-)	2808	3014	354	2168	3522	486	12352
GH79	beta-glucuronidase (EC 3.2.1.31); hyaluronoglucuronidase (EC 3.2.1.36); heparanase (EC 3.2.1.166); baicalin beta-glucuronidase (EC 3.2.1.167); beta-4-O-methyl-glucuronidase (EC 3.2.1.-)	302	28	2632	154	124	32	3272
GH84	N-acetyl beta-glucosaminidase (EC 3.2.1.52); hyaluronidase (EC 3.2.1.35); [protein]-3-O-(GlcNAc)-L-Ser/Thr beta-N-acetylglucosaminidase (EC 3.2.1.169)	2050	2038	136	16	120	130	4490
GT101	glucosyltransferase (EC 2.4.1.-)	298	718	52	58	204	764	2094
GT2	cellulose synthase (EC 2.4.1.12); chitin synthase (EC 2.4.1.16); dolichyl-phosphate beta-D-mannosyltransferase (EC 2.4.1.83); dolichyl-phosphate beta-glucosyltransferase (EC 2.4.1.117); N-acetylglucosaminyltransferase (EC 2.4.1.-); N-acetylgalactosaminyltransferase (EC 2.4.1.-); hyaluronan synthase (EC 2.4.1.212); chitin oligosaccharide synthase (EC 2.4.1.-); beta-1,3-glucan synthase (EC 2.4.1.34…	164724	145682	152060	83602	94966	129832	770866
GT21	UDP-Glc: ceramide beta-glucosyltransferase (EC 2.4.1.80).	2386	3170	3176	1526	1324	874	12456
GT32	alpha-1,6-mannosyltransferase (EC 2.4.1.-); alpha-1,4-N-acetylglucosaminyltransferase (EC 2.4.1.-); alpha-1,4-N-acetylgalactosaminyltransferase (EC 2.4.1.-);	7068	3266	3162	196	698	2374	16764
GT43	beta-glucuronyltransferase (EC 2.4.1.135); UDP-Xyl: xylan beta-1,4-xylosyltransferase (EC 2.4.2.-)	2	26	0	24	28	36	116
GT56	TDP-Fuc4NAc: lipid II Fuc4NAc transferase (EC 2.4.1.-)	3534	3014	4328	4148	7588	1312	23924
GT57	Dol-P-Glc: alpha-1,3-glucosyltransferase (EC 2.4.1.-)	0	8	0	8	14	24	54
GT68	GDP-Fuc: protein O-alpha-fucosyltransferase (EC 2.4.1.-)	0	2	0	0	76	2	80
GT81	NDP-Glc: glucosyl-3-phosphoglycerate synthase (EC 2.4.1.-); NDP-Man: mannosyl-3-phosphoglycerate synthase (EC 2.4.1.-);	176	6554	10	500	1024	7552	15816
GT90	UDP-Xyl: (mannosyl) glucuronoxylomannan/galactoxylomannan beta-1,2-xylosyltransferase (EC 2.4.2.-); UDP-Glc: protein O-beta-glucosyltransferase (EC 2.4.1.-); UDP-Xyl: protein O-beta-xylosyltransferase (EC 2.4.2.-)	94	1530	130	44	172	290	2260
PL15_2	PL15's subfamily	4	10	2	8	2	8	34
PL17_2	PL17's subfamily	0	0	0	4	12	0	16
PL18	alginate lyase (EC 4.2.2.3); poly(alpha-L-guluronate) lyase / G-specific alginate lyase (EC 4.2.2.11); MG-specific alginate lyase (EC 4.2.2.-)	24	248	2	0	0	30	304
PL26	rhamnogalacturonan exolyase (EC 4.2.2.24).	0	0	0	0	22	0	22
GH5_25	GH5's subfamily	238	4	4	80	240	18	584
GH66	cycloisomaltooligosaccharide glucanotransferase (EC 2.4.1.248); dextranase (EC 3.2.1.11).	102	2	114	2	0	0	220
GT4	sucrose synthase (EC 2.4.1.13); sucrose-phosphate synthase (EC 2.4.1.14); alpha-glucosyltransferase (EC 2.4.1.52); lipopolysaccharide N-acetylglucosaminyltransferase (EC 2.4.1.56); phosphatidylinositol alpha-mannosyltransferase (EC 2.4.1.57); GDP-Man: Man1GlcNAc2-PP-dolichol alpha-1,3-mannosyltransferase (EC 2.4.1.132); GDP-Man: Man3GlcNAc2-PP-dolichol/Man4GlcNAc2-PP-dolichol alpha-1,2-mannosyltr…	111244	104702	66414	68682	70234	87658	508934
GT54	UDP-GlcNAc: alpha-1,3-D-mannoside beta-1,4-N-acetylglucosaminyltransferase (EC 2.4.1.145)	0	2	0	6	0	0	8
PL3	pectate lyase (EC 4.2.2.2).	0	44	0	0	20	84	148
PL9_2	PL9's subfamily	4	4	4	16	10	2	40
GH5_2	GH5's subfamily	230	1712	8	72	230	1654	3906
GH5_4	GH5's subfamily	290	310	4	0	0	2	606
GH5_44	GH5's subfamily	2904	760	400	50	92	186	4392
GH94	cellobiose phosphorylase (EC 2.4.1.20); laminaribiose phosphorylase (EC 2.4.1.31); cellodextrin phosphorylase (EC 2.4.1.49); chitobiose phosphorylase (EC 2.4.1.-); cyclic beta-1,2-glucan synthase (EC 2.4.1.-); cellobionic acid phosphorylase (EC 2.4.1.321); beta-1,2-oligoglucan phosphorylase (EC 2.4.1.-)	3480	6442	626	944	1996	6588	20076
GT26	UDP-ManNAcA: beta-N-acetyl mannosaminuronyltransferase (EC 2.4.1.-); UDP-ManNAc: beta-N-acetyl-mannosaminyltransferase (EC 2.4.1.-); UDP-Glc: beta-1,4-glucosyltransferase (EC 2.4.1.-); beta-1,4-galactosyltransferase (EC 2.4.1.-)	10820	6400	10580	3624	5840	4340	41604
GT33	GDP-Man: chitobiosyldiphosphodolichol beta-mannosyltransferase (EC 2.4.1.142).	64	248	58	10	22	214	616
GT73	CMP-beta-KDO: alpha-3-deoxy-D-manno-octulosonic-acid (KDO) transferase (EC 2.4.99.-).	264	114	438	386	1418	144	2764
GT95	UDP-beta-L-Araf:hydroxyproline beta-L-arabinofuranosyltransferase (EC 2.4.2.-);	0	12	0	8	0	16	36
GT99	CMP-beta-KDO 3-deoxy-beta-D-manno-oct-2-ulosonic acid transferase (EC 2.4.99.-)	1002	1406	1594	544	1074	262	5882
GH5_27	GH5's subfamily	28	52	20	18	38	42	198
GH5_30	GH5's subfamily	0	4	0	0	2	6	12
GH5_41	GH5's subfamily	78	14	156	18	18	4	288
GH73	lysozyme (EC 3.2.1.17); mannosyl-glycoprotein endo-beta-N-acetylglucosaminidase (EC 3.2.1.96); peptidoglycan hydrolase with endo-beta-N-acetylglucosaminidase specificity (EC 3.2.1.-)	33326	28932	23374	27152	21172	22596	156552
GH89	alpha-N-acetylglucosaminidase (EC 3.2.1.50)	286	16	240	0	64	4	610
GT1	UDP-glucuronosyltransferase (EC 2.4.1.17); zeatin O-beta-xylosyltransferase (EC 2.4.2.40); 2-hydroxyacylsphingosine 1-beta-galactosyltransferase (EC 2.4.1.45); N-acylsphingosine galactosyltransferase (EC 2.4.1.47); flavonol 3-O-glucosyltransferase (EC 2.4.1.91); anthocyanidin 3-O-glucosyltransferase (EC 2.4.1.115); sinapate 1-glucosyltransferase (EC 2.4.1.120); indole-3-acetate beta-glucosyltrans…	6190	3530	368	3272	2692	1654	17706
GT20	alpha,alpha-trehalose-phosphate synthase [UDP-forming] (EC 2.4.1.15); Glucosylglycerol-phosphate synthase (EC 2.4.1.213); trehalose-6-P phosphatase (EC 3.1.3.12); [retaining] GDP-valeniol: validamine 7-phosphate valeniolyltransferase (EC 2.-.-.-)	3184	2112	3702	3606	5040	1134	18778
GT5	UDP-Glc: glycogen glucosyltransferase (EC 2.4.1.11); ADP-Glc: starch glucosyltransferase (EC 2.4.1.21); NDP-Glc: starch glucosyltransferase (EC 2.4.1.242); UDP-Glc: alpha-1,3-glucan synthase (EC 2.4.1.183) UDP-Glc: alpha-1,4-glucan synthase (EC 2.4.1.-)	32036	28370	42008	23100	14374	21628	161516
GT50	Dol-P-Man alpha-1,4-mannosyltransferase (EC 2.4.1.-)	0	0	0	4	4	0	8
PL11	rhamnogalacturonan endolyase (EC 4.2.2.23); rhamnogalacturonan exolyase (EC 4.2.2.24)	0	0	0	0	16	4	20
PL12_1	PL12's subfamily	718	622	42	12	30	16	1440
PL1_1	PL1's subfamily	0	42	0	46	46	50	184
PL8	hyaluronate lyase (EC 4.2.2.1); chondroitin AC lyase (EC 4.2.2.5); xanthan lyase (EC 4.2.2.12); chondroitin ABC lyase (EC 4.2.2.20)	422	14	90	68	42	0	636
GH47	alpha-mannosidase (EC 3.2.1.113)	0	14	0	2	16	20	52
GH5	endo-beta-1,4-glucanase / cellulase (EC 3.2.1.4); endo-beta-1,4-xylanase (EC 3.2.1.8); beta-glucosidase (EC 3.2.1.21); beta-mannosidase (EC 3.2.1.25); beta-glucosylceramidase (EC 3.2.1.45); glucan beta-1,3-glucosidase (EC 3.2.1.58); licheninase (EC 3.2.1.73); exo-beta-1,4-glucanase / cellodextrinase (EC 3.2.1.74); glucan endo-1,6-beta-glucosidase (EC 3.2.1.75); mannan endo-beta-1,4-mannosidase (E…	1534	276	814	1044	602	328	4598
GH75	chitosanase (EC 3.2.1.132)	8	0	6	0	0	0	14
GH8	chitosanase (EC 3.2.1.132); cellulase (EC 3.2.1.4); licheninase (EC 3.2.1.73); endo-1,4-beta-xylanase (EC 3.2.1.8); reducing-end-xylose releasing exo-oligoxylanase (EC 3.2.1.156)	7478	2800	4114	3958	6028	1044	25422
GT34	UDP-Gal: galactomannan alpha-1,6-galactosyltransferase (EC 2.4.1.-); UDP-Xyl: xyloglucan alpha-1,6-xylosyltransferase (EC 2.4.2.39); alpha-1,2-galactosyltransferase (EC 2.4.1.-)	6	32	0	34	38	64	174
PL17_1	PL17's subfamily	0	0	0	0	10	0	10
PL1_2	PL1's subfamily	0	0	0	0	0	4	4
PL1_6	PL1's subfamily	0	658	52	224	1628	170	2732
PL5_1	PL5's subfamily	2	0	14	8	136	0	160
PL6_2	PL6's subfamily	6	0	6	0	4	0	16
GH55	exo-beta-1,3-glucanase (EC 3.2.1.58); endo-beta-1,3-glucanase (EC 3.2.1.39)	36	302	24	18	168	122	670
GH5_14	GH5's subfamily	0	20	0	12	20	18	70
GH5_9	GH5's subfamily	0	4	0	0	4	0	8
GH77	amylomaltase or 4-alpha-glucanotransferase (EC 2.4.1.25)	14700	21342	13160	27182	19298	19520	115202
GH78	alpha-L-rhamnosidase (EC 3.2.1.40); rhamnogalacturonan alpha-L-rhamnohydrolase (EC 3.2.1.174)	1542	1500	9580	826	814	824	15086
GT31	N-acetyllactosaminide beta-1,3-N-acetylglucosaminyltransferase (EC 2.4.1.149); Glycoprotein-N-acetylgalactosamine 3-beta-galactosyltransferase (EC 2.4.1.122); fucose-specific beta-1,3-N-acetylglucosaminyltransferase (EC 2.4.1.-); globotriosylceramide beta-1,3-GalNAc transferase (EC 2.4.1.79); chondroitin synthase (beta-1,3-GlcUA and beta-1,4-GalNAc transferase (EC 2.4.1.175); chondroitin beta-1,3…	0	98	2	42	86	114	342
GT46	Deleted	232	204	0	0	118	52	606
PL27	L-rhamnose-alpha-1,4-D-glucuronate lyase (EC 4.2.2.-).	0	0	28	0	0	0	28
GH9	endoglucanase (EC 3.2.1.4); endo-beta-1,3(4)-glucanase / lichenase-laminarinase (EC 3.2.1.6); beta-glucosidase (EC 3.2.1.21); lichenase / endo-beta-1,3-1,4-glucanase (EC 3.2.1.73); exo-beta-1,4-glucanase / cellodextrinase (EC 3.2.1.74); cellobiohydrolase (EC 3.2.1.91); xyloglucan-specific endo-beta-1,4-glucanase / endo-xyloglucanase (EC 3.2.1.151); exo-beta-glucosaminidase (EC 3.2.1.165)	20	220	14	360	256	316	1186
GH90	endorhamnosidase (EC 3.2.1.-)	0	0	0	0	60	0	60
GT13	alpha-1,3-mannosyl-glycoprotein beta-1,2-N-acetylglucosaminyltransferase (EC 2.4.1.101)	322	0	28	168	86	2	606
GT27	polypeptide alpha-N-acetylgalactosaminyltransferase (EC 2.4.1.41)	1494	2710	1110	2436	2712	1476	11938
GT28	1,2-diacylglycerol 3-beta-galactosyltransferase (EC 2.4.1.46); 1,2-diacylglycerol 3-beta-glucosyltransferase (EC 2.4.1.157); UDP-GlcNAc: Und-PP-MurAc-pentapeptide beta-N-acetylglucosaminyltransferase (EC 2.4.1.227); digalactosyldiacylglycerol synthase (EC 2.4.1.241)	24260	34154	12456	21370	15636	29058	136934
GT38	polysialyltransferase (EC 2.4.-.-)	0	38	4	74	682	26	824
GT44	UDP-Glc: alpha-glucosyltransferase (EC 2.4.1.-); UDP-GlcNAc: alpha-N-acetylglucosaminyltransferase (EC 2.4.1.-).	6	0	26	0	2	0	34
GT72	UDP-Glc: DNA alpha-glucosyltransferase (EC 2.4.1.26)	18	0	0	206	16	0	240
PL23	chondroitin lyase (EC 4.2.2.-);	38	0	4	0	0	0	42
GH5_39	GH5's subfamily	0	4	0	2	2	18	26
GH5_48	GH5's subfamily	0	0	72	68	62	30	232
GH5_49	GH5's subfamily	0	6	0	0	2	0	8
GH68	levansucrase (EC 2.4.1.10); beta-fructofuranosidase (EC 3.2.1.26); inulosucrase (EC 2.4.1.9).	280	92	18	18	18	62	488
GH82	Iota;-carrageenase (EC 3.2.1.157)	0	6	0	0	2	10	18
GT19	lipid-A-disaccharide synthase (EC 2.4.1.182).	11936	10958	12164	4630	9024	6810	55522
GT25	lipopolysaccharide beta-1,4-galactosyltransferase (EC 2.4.1.-); beta-1,3-glucosyltransferase (EC 2.4.1.-); beta-1,2-glucosyltransferase (EC 2.4.1.-); beta-1,2-galactosyltransferase (EC 2.4.1.-); LPS beta-1,4-galactosyltransferase (EC 2.4.1.-); occidiofungin beta-xylosyltransferase (EC 2.4.2.-); UDP-Gal:procollagen beta-galactosyltransferase (EC 2.4.1.50)	486	1454	554	184	2532	254	5464
GT30	CMP-beta-KDO: alpha-3-deoxy-D-manno-octulosonic-acid (KDO) transferase (EC 2.4.99.-).	80	508	394	348	3104	160	4594
GT48	1,3-beta-glucan synthase (EC 2.4.1.34)	2	50	0	32	32	64	180
GT61	beta-1,2-xylosyltransferase (EC 2.4.2.38) ; protein O-beta-N-acetylglucosaminyltransferase (EC 2.4.1.94) ; xylan alpha-1,3-arabinofuranosyltransferase (EC 2.4.2.-) ;	2	188	2	172	166	240	770
GT7	lactose synthase (EC 2.4.1.22); beta-N-acetylglucosaminyl-glycopeptide beta-1,4-galactosyltransferase (EC 2.4.1.38); N-acetyllactosamine synthase (EC 2.4.1.90); xylosylprotein beta-4-galactosyltransferase (EC 2.4.1.133); UDP-Gal: neolactotriaosylceramide beta-1,4-galactosyltransferase (EC 2.4.1.275); beta-1,4-N-acetylglucosaminyltransferase (EC 2.4.1.-)	38	8	6	6	38	28	124
GT75	UDP-Glc: self-glucosylating beta-glucosyltransferase (EC 2.4.1.-); UDP-L-arabinopyranose mutase (EC 5.4.99.-)	2	26	0	20	34	66	148
GT83	undecaprenyl phosphate-alpha-L-Ara4N: 4-amino-4-deoxy-beta-L-arabinosyltransferase (EC 2.4.2.43); dodecaprenyl phosphate-beta-galacturonic acid: lipopolysaccharide core alpha-galacturonosyl transferase (EC 2.4.1.-)	5650	8840	6252	6752	11680	6062	45236
GT94	GDP-Man: GlcA-beta-1,2-Man-alpha-1,3-Glc-beta-1,4-Glc-alpha-1-PP-undecaprenol beta-1,4-mannosyltransferase (2.4.1.251)	48	606	0	24	138	562	1378
GH67	alpha-glucuronidase (EC 3.2.1.139); xylan alpha-1,2-glucuronidase (EC 3.2.1.131)	116	378	38	136	256	76	1000
GH92	mannosyl-oligosaccharide alpha-1,2-mannosidase (EC 3.2.1.113); mannosyl-oligosaccharide alpha-1,3-mannosidase (EC 3.2.1.-);	1448	226	3510	456	310	16	5966
GT104	dTDP-beta-L-Rhap : arginine alpha-L-rhamnosyltransferase (EC 2.4.1.-)	0	2	0	2	32	0	36
GT12	[N-acetylneuraminyl]-galactosylglucosylceramide N-acetylgalactosaminyltransferase (EC 2.4.1.92).	50	2966	14	18	266	2216	5530
GT40	beta-1,3-galactofuranosyltransferases (EC 2.4.1.-)	4	0	2	0	0	0	6
GT87	polyprenol-P-Man: alpha-1,2-mannosyltransferase (EC 2.4.1.-)	0	34	0	44	70	44	192
PL12_3	PL12's subfamily	6	16	6	0	0	26	54
PL22	oligogalacturonate lyase / oligogalacturonide lyase (EC 4.2.2.6)	2416	1408	1642	2564	3254	526	11810
GH5_22	GH5's subfamily	0	0	0	2	0	0	2
GH5_7	GH5's subfamily	2	16	0	14	28	64	124
GH6	endoglucanase (EC 3.2.1.4); cellobiohydrolase (EC 3.2.1.91)	36	0	0	0	0	2	38
GH85	endo-beta-N-acetylglucosaminidase (EC 3.2.1.96)	814	3344	3554	422	512	1330	9976
GH87	mycodextranase (EC 3.2.1.61); alpha-1,3-glucanase (EC 3.2.1.59)	12	442	2	10	216	150	832
GH88	d-4,5-unsaturated beta-glucuronyl hydrolase (EC 3.2.1.-)	1988	354	584	242	524	88	3780
GT14	beta-1,3-galactosyl-O-glycosyl-glycoprotein beta-1,6-N-acetylglucosaminyltransferase (EC 2.4.1.102); N-acetyllactosaminide beta-1,6-N-acetylglucosaminyltransferase (EC 2.4.1.150); protein O-beta-xylosyltransferase (EC 2.4.2.26); UDP-GlcA:arabinogalactan beta-glucuronosyltransferase (EC 2.4.1.-)	3524	5512	4434	328	1346	5510	20654
GT22	Dol-P-Man: Man6GlcNAc2-PP-Dol alpha-1,2-mannosyltransferase (EC 2.4.1.259); Dol-P-Man: Man8GlcNAc2-PP-Dol alpha-1,2-mannosyltransferase (EC 2.4.1.261); Dol-P-Man: Man2-GlcNAc-phosphatidylinositol alpha-1,2-mannosyltransferase (EC 2.4.1.-); Dol-P-Man: Man3-GlcNAc-phosphatidylinositol alpha-1,2-mannosyltransferase (EC 2.4.1.-)	2	34	0	8	26	6	76
GT29	sialyltransferase (EC 2.4.99.-); beta-galactoside alpha-2,6-sialyltransferase (EC 2.4.99.1); alpha-N-acetylgalactosaminide alpha-2,6-sialyltransferase (EC 2.4.99.3); beta-galactoside alpha-2,3-sialyltransferase (EC 2.4.99.4); N-acetyllactosaminide alpha-2,3-sialyltransferase (EC 2.4.99.6); (alpha-N-acetyl-neuraminyl-2,3-beta-galactosyl-1,3)-N-acetylgalactosaminide alpha-2,6-sialyltransferase (EC …	4	14	0	34	30	40	122
GT37	galactoside 2-L-fucosyltransferase (EC 2.4.1.69)	4	90	2	74	82	154	406
GT96	UDP-Gal: peptidyl serine alpha-galactosyltransferase (EC 2.4.1.-)	0	4	0	8	10	12	34
PL15	oligo-alginate lyase (EC 4.2.2.-); alginate lyase (EC 4.2.2.3)	0	0	0	0	0	8	8
PL22_1	PL22's subfamily	1742	1356	1482	2980	3016	392	10968
PL4_4	PL4's subfamily	0	0	0	0	14	0	14
GH81	endo-beta-1,3-glucanase (EC 3.2.1.39)	0	26	0	22	32	30	110
GH97	glucoamylase (EC 3.2.1.3); alpha-glucosidase (EC 3.2.1.20); alpha-galactosidase (EC 3.2.1.22)	298	758	6	86	208	796	2152
GT102	dTDP-beta-L-Rhap : O-antigen-polysaccharide alpha-1,3-L-rhamnosyltransferase (EC 2.4.1.289)	0	50	0	0	154	82	286
GT103	UDP-GlcpNAc: O-antigen-polysaccharide beta-1,4-N-acetylglucosaminyltransferase (EC 2.4.1.56)	0	0	0	0	2	0	2
GT16	alpha-1,6-mannosyl-glycoprotein beta-1,2-N-acetylglucosaminyltransferase (EC 2.4.1.143).	114	106	132	130	116	34	632
GT23	N-acetyl-beta-D-glucosaminide alpha-1,6-L-fucosyltransferase (EC 2.4.1.68); chitin-oligosaccharide alpha-1,6-L-fucosyltransferase (EC 2.4.1.-)	156	0	2030	0	0	0	2186
GT70	UDP-GlcA: beta-glucuronosyltransferase (EC 2.4.1.17)	20	430	2	2	106	1544	2104
PL1	pectate lyase (EC 4.2.2.2); exo-pectate lyase (EC 4.2.2.9); pectin lyase (EC 4.2.2.10).	182	2002	10	42	52	1044	3332
PL2_2	PL2's subfamily	0	0	0	2	42	0	44
PL9	pectate lyase (EC 4.2.2.2); exopolygalacturonate lyase (EC 4.2.2.9); thiopeptidoglycan lyase (EC 4.2.2.-).	1806	3050	268	1338	1082	1962	9506
GH65	alpha,alpha-trehalase (EC 3.2.1.28); maltose phosphorylase (EC 2.4.1.8); trehalose phosphorylase (EC 2.4.1.64); kojibiose phosphorylase (EC 2.4.1.230); trehalose-6-phosphate phosphorylase (EC 2.4.1.216); nigerose phosphorylase (EC 2.4.1.279); 3-O-alpha-glucopyranosyl-L-rhamnose phosphorylase (EC 2.4.1.282); 2-O-alpha-glucopyranosylglycerol: phosphate beta-glucosyltransferase (EC 2.4.1.-); alpha-g…	18860	3304	12396	2208	5280	784	42832
GH95	alpha-L-fucosidase (EC 3.2.1.51); alpha-1,2-L-fucosidase (EC 3.2.1.63); alpha-L-galactosidase (EC 3.2.1.-)	1392	974	276	104	1418	180	4344
GH98	blood-group endo-beta-1,4-galactosidase (EC 3.2.1.102); blood group A- and B-cleaving endo-beta-1,4-galactosidase (EC 3.2.1.-); endo-beta-1,4-xylanase (EC 3.2.1.8); endo-beta-1,4-xylanase (EC 3.2.1.8)	244	2	182	0	0	0	428
GT10	galactoside alpha-1,3/1,4-L-fucosyltransferase (EC 2.4.1.65); galactoside alpha-1,3-L-fucosyltransferase (EC 2.4.1.152); glycoprotein alpha-1,3-L-fucosyltransferase (EC 2.4.1.214)	0	14	0	8	12	46	80
GT11	GDP-L-Fuc: galactoside alpha-1,2-L-fucosyltransferase (EC 2.4.1.69); GDP-L-Fuc: beta-LacNac alpha-1,3-L-fucosyltransferase (EC 2.4.1.-)	542	1830	2274	176	690	1574	7086
GT35	glycogen or starch phosphorylase (EC 2.4.1.1).	32296	39068	29996	33850	30116	33626	198952
GT39	Dol-P-Man: protein alpha-mannosyltransferase (EC 2.4.1.109)	534	564	64	168	1142	192	2664
GT66	dolichyl-diphosphooligosaccharideâ€”protein glycotransferase (EC 2.4.99.18); undecaprenyl-diphosphooligosaccharideâ€”protein glycotransferase (EC 2.4.99.19)	618	1988	132	160	588	286	3772
GT84	cyclic beta-1,2-glucan synthase (EC 2.4.1.-);	334	0	102	8	76	2	522
GT9	lipopolysaccharide N-acetylglucosaminyltransferase (EC 2.4.1.56); heptosyltransferase (EC 2.4.-.-).	11982	11244	13470	15378	25288	3914	81276
PL5	alginate lyase (EC 4.2.2.3).	0	10	0	4	186	6	206
GH76	alpha-1,6-mannanase (EC 3.2.1.101)	50	2	12	24	82	8	178
GT17	beta-1,4-mannosyl-glycoprotein beta-1,4-N-acetylglucosaminyltransferase (EC 2.4.1.144).	12	10	356	16	36	28	458
GT41	UDP-GlcNAc: peptide beta-N-acetylglucosaminyltransferase (EC 2.4.1.255); UDP-Glc: peptide N-beta-glucosyltransferase (EC 2.4.1.-)	50412	54480	33200	34616	39650	45656	258014
GT53	UDP-L-Ara: alpha-L-arabinosyltransferase (EC 2.4.2.-)	0	8	0	0	12	50	70
GT6	alpha-1,3-galactosyltransferase (EC 2.4.1.87); alpha-1,3 N-acetylgalactosaminyltransferase (EC 2.4.1.40); alpha-galactosyltransferase (EC 2.4.1.37); globoside alpha-N-acetylgalactosaminyltransferase (EC 2.4.1.88).	220	532	1804	48	342	540	3486
GT76	Dol-P-Man: alpha-1,6-mannosyltransferase (EC 2.4.1.-)	228	122	122	14	26	98	610
GT8	lipopolysaccharide alpha-1,3-galactosyltransferase (EC 2.4.1.44); UDP-Glc: (glucosyl)lipopolysaccharide alpha-1,2-glucosyltransferase (EC 2.4.1.-); lipopolysaccharide glucosyltransferase 1 (EC 2.4.1.58); glycogenin glucosyltransferase (EC 2.4.1.186); inositol 1-alpha-galactosyltransferase (galactinol synthase) (EC 2.4.1.123); homogalacturonan alpha-1,4-galacturonosyltransferase (EC 2.4.1.43); UDP…	24286	15486	15310	22140	22916	8452	108590
GT85	beta-D-arabinofuranosyl monophosphoryldecaprenol: galactan alpha-D-arabinofuranosyltransferase (EC 2.4.2.-)	0	16	0	16	4	20	56
GT89	beta-D-arabinofuranosyl-1-monophosphoryldecaprenol : arabinan beta-1,2-arabinofuranosyltransferase (EC 2.4.2.-)	0	8	0	8	0	18	34
PL12	heparin-sulfate lyase (EC 4.2.2.8)	152	130	8	2	30	30	352
PL4	rhamnogalacturonan endolyase (EC 4.2.2.23).	0	0	0	0	0	4	4
PL7	poly(beta-mannuronate) lyase / M-specific alginate lyase (EC 4.2.2.3); alpha-L-guluronate lyase / G-specific alginate lyase (EC 4.2.2.11); poly-(MG)-lyase / MG-specific alginate lyase (EC 4.2.2.-)	0	0	0	48	50	14	112
PL9_1	PL9's subfamily	1570	0	74	678	106	0	2428
GH5_11	GH5's subfamily	2	14	0	12	10	38	76
GH5_18	GH5's subfamily	0	0	0	0	0	8	8
GH99	glycoprotein endo-alpha-1,2-mannosidase (EC 3.2.1.130); mannan endo-1,2-alpha-mannanase (3.2.1.-)	486	454	224	40	136	496	1836
GT47	heparan beta-glucuronyltransferase (EC 2.4.1.225); xyloglucan beta-galactosyltransferase (EC 2.4.1.-); heparan synthase (EC 2.4.1.-); arabinan alpha-L-arabinosyltransferase (EC 2.4.2.-).	10	294	8	120	186	270	888
GT52	alpha-2,3-sialyltransferase (EC 2.4.99.4); alpha-glucosyltransferase (EC 2.4.1.-)	0	0	0	0	10	0	10
GT64	UDP-GlcNAc: heparan alpha-N-acetylhexosaminyltransferase (EC 2.4.1.224)	0	32	0	20	8	36	96
GT65	GDP-Fuc: protein O-alpha-fucosyltransferase (EC 2.4.1.-)	0	6	0	4	4	10	24
GT92	UDP-Gal: N-glycan core alpha-1,6-fucoside beta-1,4-galactosyltransferase (EC 2.4.1.-); UDP-Gal: beta-galactoside beta-1,4-galactosyltransferase (EC 2.4.1.-)	354	508	364	904	1806	220	4156
PL4_2	PL4's subfamily	0	14	2	6	6	4	32
